# Supplementary material for: Benzo[a][1,4]benzothia­zino[3,2-c]phenothia­zine
Source: IUCrdata. 2024 Apr 30;9(Pt 4):x240357. doi: 10.1107/S2414314624003572 (PMC11074542; doi:10.1107/S2414314624003572)
Supplement: Supplementary file 1 [file x-09-x240357-sup1.cif]

##############################################################################
#                                                                            #
# This CIF contains the data for a data article accepted for                 #
# publication in IUCrData. It conforms to the requirements of                #
# Notes for Authors for IUCrData, and has been                               #
# peer reviewed under the auspices of IUCrData.                              #
#                                                                            #
# Full details of the Crystallographic Information File format               #
# are given in the paper "The Crystallographic Information File (CIF):       #
# a New Standard Archive File for Crystallography" by S. R. Hall, F. H.      #
# Allen and I. D. Brown [Acta Cryst. (1991), A47, 655-685].                  #
#                                                                            #
# The current version of the core CIF dictionary is obtainable from          #
# ftp://ftp.iucr.org/pub/cif_core.dic.                                       #
#                                                                            #
# Software is freely available for graphical display of the structure(s)     #
# in this CIF. For information consult the CIF software page                 #
# http://www.iucr.org/resources/cif/software.                                #
#                                                                            #
# This file may be used for bona fide research purposes within the           #
# scientific community so long as proper attribution is given to the data    # 
# article from which it was obtained.                                        #
#                                                                            #
##############################################################################
data_I
_audit_creation_method     'SHELXL-2019/3'
_journal_date_recd_electronic     2024-04-03
_journal_date_accepted     2024-04-19
_journal_name_full     'IUCrData'
_journal_year     2024
_journal_volume     9
_journal_issue      4
_journal_page_first     0
_journal_page_last     0
_journal_paper_category     HO
_journal_paper_doi     10.1107/S2414314624003572
_journal_coeditor_code     OI4001
_publ_contact_author_name     'Mamoun Bader'
_publ_contact_author_address
;
Alfaisal University
Riyadh. Saudi Arabia
;
_publ_contact_author_email     'mbader@alfaisal.edu'
_publ_contact_author_fax     ?
_publ_contact_author_phone     ?
_publ_section_title
;
Benzo[<i>a</i>][1,4]benzothiazino[3,2-<i>c</i>]phenothiazine
;
loop_
    _publ_author_name
    _publ_author_footnote
    _publ_author_address
    'Bader, Mamoun M.' .
;
Department of Chemistry, Alfaisal
University, Riyadh 15333, Saudi Arabia
;
    'Pham, Phuong-Truc T.' .
;
Penn State Scranton,
Dunmore, Pennsylvania 18512
USA
;
    'Abu Khodair, Salma S.' .
;
Alfasial University, Riyadh,
Saudi Arabia
;
    'Saleh, Maysoon I.' .
;
Department of Chemistry
The University of Jordan
Amman,
Jordan
;
_publ_section_synopsis
;
The title compound crystallizes in space group <i>P</i>2~1~/<i>c</i> with four
molecules in the asymmetric unit.
;
_chemical_name_systematic
;
Benzo[<i>a</i>][1,4]benzothiazino[3,2-<i>c</i>]phenothiazine
;
_chemical_name_common     24047z
_chemical_formula_moiety     'C22 H12 N2 S2'
_chemical_formula_sum     'C22 H12 N2 S2'
_chemical_formula_iupac     'C22 H12 N2 S2'
_chemical_formula_weight     368.46
_chemical_melting_point     ?
_space_group_crystal_system     monoclinic
_space_group_name_H-M_alt     'P 21/c'
_space_group_name_Hall     '-P 2ybc'
loop_
    _space_group_symop_operation_xyz
    'x, y, z'
    '-x, y+1/2, -z+1/2'
    '-x, -y, -z'
    'x, -y-1/2, z-1/2'
_cell_length_a     11.7365(5)
_cell_length_b     3.8149(2)
_cell_length_c     35.7260(15)
_cell_angle_alpha     90
_cell_angle_beta     97.669(2)
_cell_angle_gamma     90
_cell_volume     1585.27(13)
_cell_formula_units_Z     4
_cell_measurement_reflns_used     2950
_cell_measurement_theta_min     2.30
_cell_measurement_theta_max     28.33
_cell_measurement_temperature     100(2)
_exptl_crystal_description     'plate'
_exptl_crystal_colour     'brown'
_exptl_crystal_size_max     0.250
_exptl_crystal_size_mid     0.060
_exptl_crystal_size_min     0.010
_exptl_crystal_density_diffrn     1.544
_exptl_crystal_density_meas     ?
_exptl_crystal_density_method     ?
_exptl_crystal_F_000     760
_exptl_absorpt_coefficient_mu     0.344
_exptl_absorpt_correction_type     multi-scan
_exptl_absorpt_process_details
;
(SADABS; Krause <i>et al.</i>,  2015)
;
_exptl_absorpt_correction_T_min     0.6419
_exptl_absorpt_correction_T_max     0.7461
_exptl_special_details     'Prof. M. Bader/ Prof. D. Alvacado / A. Bradley'
_diffrn_ambient_temperature     100(2)
_diffrn_source     'micro-focus'
_diffrn_radiation_type     MoK\a
_diffrn_radiation_wavelength     0.71073
_diffrn_measurement_device_type     'Bruker PHOTON-III CPAD'
_diffrn_measurement_method     '\f and \w scans'
_diffrn_detector_area_resol_mean     ?
_diffrn_reflns_number     13015
_diffrn_reflns_av_R_equivalents     0.0354
_diffrn_reflns_av_unetI/netI     0.0403
_diffrn_reflns_theta_min     1.962
_diffrn_reflns_theta_max     28.341
_diffrn_reflns_theta_full     25.242
_diffrn_measured_fraction_theta_max     0.996
_diffrn_measured_fraction_theta_full     0.999
_diffrn_reflns_limit_h_min     -15
_diffrn_reflns_limit_h_max     15
_diffrn_reflns_limit_k_min     -3
_diffrn_reflns_limit_k_max     5
_diffrn_reflns_limit_l_min     -47
_diffrn_reflns_limit_l_max     43
_refine_special_details     ?
_reflns_number_total     3927
_reflns_number_gt     3341
_reflns_threshold_expression     'I > 2\s(I)'
_refine_ls_structure_factor_coef     Fsqd
_refine_ls_matrix_type     full
_refine_ls_R_factor_all     0.0564
_refine_ls_R_factor_gt     0.0466
_refine_ls_wR_factor_gt     0.1111
_refine_ls_wR_factor_ref     0.1163
_refine_ls_goodness_of_fit_ref     1.059
_refine_ls_restrained_S_all     1.059
_refine_ls_number_reflns     3927
_refine_ls_number_parameters     235
_refine_ls_number_restraints     0
_refine_ls_hydrogen_treatment     constr
_refine_ls_weighting_scheme     calc
_refine_ls_weighting_details
              'w=1/[\s^2^(Fo^2^)+(0.0466P)^2^+2.0952P] where P=(Fo^2^+2Fc^2^)/3'
_atom_sites_solution_hydrogens     geom
_atom_sites_solution_primary     ?
_atom_sites_solution_secondary     ?
_refine_ls_shift/su_max     0.001
_refine_ls_shift/su_mean     0.000
_refine_diff_density_max     0.517
_refine_diff_density_min     -0.560
_refine_ls_extinction_method     none
_refine_ls_extinction_coef     .
loop_
    _atom_type_symbol
    _atom_type_description
    _atom_type_scat_dispersion_real
    _atom_type_scat_dispersion_imag
    _atom_type_scat_source
    'C' 'C' 0.0033 0.0016
                         'International Tables Vol C Tables 4.2.6.8 and 6.1.1.4'
    'H' 'H' 0.0000 0.0000
                         'International Tables Vol C Tables 4.2.6.8 and 6.1.1.4'
    'N' 'N' 0.0061 0.0033
                         'International Tables Vol C Tables 4.2.6.8 and 6.1.1.4'
    'S' 'S' 0.1246 0.1234
                         'International Tables Vol C Tables 4.2.6.8 and 6.1.1.4'
_computing_data_collection
;
APEX4 (Bruker, 2014)
;
_computing_cell_refinement
;
SAINT (Bruker, 2014)
;
_computing_data_reduction
;
SAINT (Bruker, 2014)
;
_computing_structure_solution
;
<i>SHELXT2018/2</i> (Sheldrick, 2015a)
;
_computing_structure_refinement
;
<i>SHELXL2019/2</i> (Sheldrick, 2015b)
;
_computing_molecular_graphics
;
SHELXTL (Sheldrick, 2008)
;
_computing_publication_material
;
SHELXTL (Sheldrick, 2008)
;
loop_
    _atom_site_type_symbol
    _atom_site_label
    _atom_site_fract_x
    _atom_site_fract_y
    _atom_site_fract_z
    _atom_site_U_iso_or_equiv
    _atom_site_adp_type
    _atom_site_calc_flag
    _atom_site_occupancy
    _atom_site_disorder_assembly
    _atom_site_disorder_group
    S S1 0.54183(4) 0.21127(14) 0.30740(2) 0.01608(13) Uani d 1 . .
    S S2 0.33242(4) 0.20563(14) 0.34472(2) 0.01608(13) Uani d 1 . .
    C C1 0.55313(16) 0.3928(5) 0.35287(5) 0.0133(4) Uani d 1 . .
    C C2 0.66054(16) 0.5414(5) 0.37063(5) 0.0136(4) Uani d 1 . .
    C C3 0.66375(16) 0.6660(5) 0.40993(5) 0.0130(4) Uani d 1 . .
    C C4 0.76638(17) 0.7994(6) 0.42939(6) 0.0161(4) Uani d 1 . .
    H H4 0.833194 0.811698 0.417086 0.019 Uiso calc 1 . .
    C C5 0.77115(17) 0.9132(6) 0.46631(6) 0.0173(4) Uani d 1 . .
    H H5 0.841216 1.001428 0.479273 0.021 Uiso calc 1 . .
    C C6 0.67283(17) 0.8986(6) 0.48468(6) 0.0171(4) Uani d 1 . .
    H H6 0.676060 0.977146 0.510033 0.021 Uiso calc 1 . .
    C C7 0.57106(17) 0.7691(5) 0.46564(6) 0.0158(4) Uani d 1 . .
    H H7 0.504467 0.759988 0.478081 0.019 Uiso calc 1 . .
    C C8 0.56486(16) 0.6513(5) 0.42822(5) 0.0139(4) Uani d 1 . .
    C C9 0.45459(16) 0.5176(5) 0.40854(5) 0.0136(4) Uani d 1 . .
    C C10 0.45630(16) 0.3844(5) 0.37040(5) 0.0131(4) Uani d 1 . .
    N N1 0.75471(14) 0.5822(5) 0.35518(5) 0.0152(3) Uani d 1 . .
    C C11 0.76197(17) 0.4805(5) 0.31800(6) 0.0149(4) Uani d 1 . .
    C C12 0.86667(17) 0.5499(6) 0.30445(6) 0.0174(4) Uani d 1 . .
    H H12 0.926848 0.662186 0.320482 0.021 Uiso calc 1 . .
    C C13 0.88363(19) 0.4577(6) 0.26821(6) 0.0204(4) Uani d 1 . .
    H H13 0.955212 0.505662 0.259611 0.025 Uiso calc 1 . .
    C C14 0.79652(19) 0.2954(6) 0.24432(6) 0.0215(5) Uani d 1 . .
    H H14 0.808693 0.231235 0.219467 0.026 Uiso calc 1 . .
    C C15 0.69185(19) 0.2267(6) 0.25667(6) 0.0186(4) Uani d 1 . .
    H H15 0.632088 0.117180 0.240201 0.022 Uiso calc 1 . .
    C C16 0.67390(17) 0.3185(5) 0.29338(6) 0.0158(4) Uani d 1 . .
    N N2 0.36590(14) 0.5329(5) 0.42687(5) 0.0157(4) Uani d 1 . .
    C C17 0.25691(17) 0.4184(6) 0.41125(6) 0.0160(4) Uani d 1 . .
    C C18 0.16828(17) 0.4541(6) 0.43387(6) 0.0178(4) Uani d 1 . .
    H H18 0.185008 0.553665 0.458358 0.021 Uiso calc 1 . .
    C C19 0.05728(17) 0.3472(6) 0.42117(6) 0.0197(4) Uani d 1 . .
    H H19 -0.001115 0.371277 0.437018 0.024 Uiso calc 1 . .
    C C20 0.03085(18) 0.2041(6) 0.38515(6) 0.0210(4) Uani d 1 . .
    H H20 -0.045527 0.132118 0.376360 0.025 Uiso calc 1 . .
    C C21 0.11667(17) 0.1672(6) 0.36219(6) 0.0182(4) Uani d 1 . .
    H H21 0.098693 0.071365 0.337562 0.022 Uiso calc 1 . .
    C C22 0.22938(17) 0.2703(5) 0.37509(6) 0.0155(4) Uani d 1 . .
loop_
    _atom_site_aniso_label
    _atom_site_aniso_U_11
    _atom_site_aniso_U_22
    _atom_site_aniso_U_33
    _atom_site_aniso_U_12
    _atom_site_aniso_U_13
    _atom_site_aniso_U_23
    S1 0.0154(2) 0.0172(3) 0.0152(2) -0.0022(2) 0.00051(17) -0.00166(19)
    S2 0.0136(2) 0.0180(3) 0.0160(2) -0.0023(2) -0.00017(17) -0.00226(19)
    C1 0.0148(9) 0.0119(9) 0.0125(9) 0.0016(8) -0.0013(7) 0.0015(7)
    C2 0.0138(9) 0.0115(9) 0.0147(9) 0.0007(8) -0.0007(7) 0.0013(7)
    C3 0.0130(8) 0.0111(9) 0.0140(9) 0.0009(7) -0.0012(7) 0.0011(7)
    C4 0.0131(8) 0.0160(10) 0.0187(10) 0.0001(8) 0.0001(7) -0.0001(8)
    C5 0.0158(9) 0.0164(10) 0.0184(10) -0.0021(8) -0.0028(7) -0.0016(8)
    C6 0.0196(10) 0.0165(10) 0.0145(9) 0.0015(8) -0.0003(7) -0.0014(8)
    C7 0.0154(9) 0.0156(10) 0.0161(9) -0.0001(8) 0.0015(7) 0.0009(8)
    C8 0.0136(9) 0.0123(9) 0.0148(9) 0.0013(8) -0.0012(7) 0.0006(7)
    C9 0.0139(9) 0.0110(9) 0.0150(9) 0.0000(8) -0.0011(7) 0.0017(7)
    C10 0.0116(8) 0.0104(9) 0.0160(9) -0.0003(7) -0.0025(7) 0.0014(7)
    N1 0.0137(8) 0.0155(8) 0.0160(8) -0.0002(7) 0.0001(6) -0.0003(7)
    C11 0.0167(9) 0.0118(9) 0.0163(9) 0.0019(8) 0.0018(7) 0.0019(7)
    C12 0.0173(9) 0.0137(10) 0.0215(10) -0.0024(8) 0.0035(8) 0.0015(8)
    C13 0.0223(10) 0.0167(10) 0.0239(11) 0.0020(9) 0.0089(8) 0.0024(9)
    C14 0.0299(11) 0.0182(10) 0.0175(10) 0.0045(9) 0.0068(8) 0.0023(8)
    C15 0.0231(10) 0.0153(10) 0.0162(10) 0.0016(9) -0.0013(8) -0.0002(8)
    C16 0.0185(9) 0.0116(9) 0.0172(9) 0.0008(8) 0.0020(7) 0.0036(8)
    N2 0.0146(8) 0.0158(9) 0.0162(8) -0.0006(7) 0.0006(6) 0.0002(7)
    C17 0.0139(9) 0.0148(10) 0.0189(10) 0.0014(8) 0.0007(7) 0.0031(8)
    C18 0.0168(9) 0.0182(10) 0.0182(10) 0.0006(8) 0.0022(7) 0.0001(8)
    C19 0.0149(9) 0.0196(11) 0.0254(11) 0.0016(8) 0.0052(8) 0.0032(9)
    C20 0.0130(9) 0.0235(11) 0.0252(11) -0.0022(9) -0.0021(8) 0.0041(9)
    C21 0.0162(9) 0.0168(10) 0.0204(10) -0.0020(8) -0.0022(7) 0.0001(8)
    C22 0.0139(8) 0.0132(10) 0.0187(9) 0.0017(8) 0.0002(7) 0.0028(8)
_geom_special_details
;
 All esds (except the esd in the dihedral angle between two l.s. planes)
 are estimated using the full covariance matrix.  The cell esds are taken
 into account individually in the estimation of esds in distances, angles
 and torsion angles; correlations between esds in cell parameters are only
 used when they are defined by crystal symmetry.  An approximate (isotropic)
 treatment of cell esds is used for estimating esds involving l.s. planes.
;
loop_
    _geom_bond_atom_site_label_1
    _geom_bond_atom_site_label_2
    _geom_bond_site_symmetry_2
    _geom_bond_distance
    _geom_bond_publ_flag
    S1 C16 . 1.740(2) ?
    S1 C1 . 1.755(2) ?
    S2 C22 . 1.747(2) ?
    S2 C10 . 1.751(2) ?
    C1 C10 . 1.369(3) ?
    C1 C2 . 1.449(3) ?
    C2 N1 . 1.309(2) ?
    C2 C3 . 1.478(3) ?
    C3 C4 . 1.404(3) ?
    C3 C8 . 1.407(3) ?
    C4 C5 . 1.382(3) ?
    C4 H4 . 0.9500 ?
    C5 C6 . 1.403(3) ?
    C5 H5 . 0.9500 ?
    C6 C7 . 1.384(3) ?
    C6 H6 . 0.9500 ?
    C7 C8 . 1.403(3) ?
    C7 H7 . 0.9500 ?
    C8 C9 . 1.479(3) ?
    C9 N2 . 1.303(2) ?
    C9 C10 . 1.457(3) ?
    N1 C11 . 1.398(3) ?
    C11 C12 . 1.405(3) ?
    C11 C16 . 1.407(3) ?
    C12 C13 . 1.382(3) ?
    C12 H12 . 0.9500 ?
    C13 C14 . 1.387(3) ?
    C13 H13 . 0.9500 ?
    C14 C15 . 1.385(3) ?
    C14 H14 . 0.9500 ?
    C15 C16 . 1.400(3) ?
    C15 H15 . 0.9500 ?
    N2 C17 . 1.396(3) ?
    C17 C18 . 1.406(3) ?
    C17 C22 . 1.407(3) ?
    C18 C19 . 1.383(3) ?
    C18 H18 . 0.9500 ?
    C19 C20 . 1.394(3) ?
    C19 H19 . 0.9500 ?
    C20 C21 . 1.389(3) ?
    C20 H20 . 0.9500 ?
    C21 C22 . 1.398(3) ?
    C21 H21 . 0.9500 ?
loop_
    _geom_angle_atom_site_label_1
    _geom_angle_atom_site_label_2
    _geom_angle_atom_site_label_3
    _geom_angle_site_symmetry_1
    _geom_angle_site_symmetry_3
    _geom_angle
    _geom_angle_publ_flag
    C16 S1 C1 . . 102.32(10) ?
    C22 S2 C10 . . 102.41(10) ?
    C10 C1 C2 . . 122.38(18) ?
    C10 C1 S1 . . 116.71(15) ?
    C2 C1 S1 . . 120.91(14) ?
    N1 C2 C1 . . 126.58(18) ?
    N1 C2 C3 . . 116.52(17) ?
    C1 C2 C3 . . 116.89(16) ?
    C4 C3 C8 . . 119.40(18) ?
    C4 C3 C2 . . 119.92(17) ?
    C8 C3 C2 . . 120.68(17) ?
    C5 C4 C3 . . 120.62(18) ?
    C5 C4 H4 . . 119.7 ?
    C3 C4 H4 . . 119.7 ?
    C4 C5 C6 . . 120.19(19) ?
    C4 C5 H5 . . 119.9 ?
    C6 C5 H5 . . 119.9 ?
    C7 C6 C5 . . 119.59(19) ?
    C7 C6 H6 . . 120.2 ?
    C5 C6 H6 . . 120.2 ?
    C6 C7 C8 . . 120.95(18) ?
    C6 C7 H7 . . 119.5 ?
    C8 C7 H7 . . 119.5 ?
    C7 C8 C3 . . 119.24(18) ?
    C7 C8 C9 . . 119.63(17) ?
    C3 C8 C9 . . 121.12(17) ?
    N2 C9 C10 . . 126.69(18) ?
    N2 C9 C8 . . 116.92(17) ?
    C10 C9 C8 . . 116.40(16) ?
    C1 C10 C9 . . 122.38(17) ?
    C1 C10 S2 . . 116.83(15) ?
    C9 C10 S2 . . 120.79(14) ?
    C2 N1 C11 . . 122.00(17) ?
    N1 C11 C12 . . 116.25(18) ?
    N1 C11 C16 . . 125.67(18) ?
    C12 C11 C16 . . 118.08(18) ?
    C13 C12 C11 . . 121.1(2) ?
    C13 C12 H12 . . 119.4 ?
    C11 C12 H12 . . 119.4 ?
    C12 C13 C14 . . 120.25(19) ?
    C12 C13 H13 . . 119.9 ?
    C14 C13 H13 . . 119.9 ?
    C15 C14 C13 . . 120.1(2) ?
    C15 C14 H14 . . 120.0 ?
    C13 C14 H14 . . 120.0 ?
    C14 C15 C16 . . 120.1(2) ?
    C14 C15 H15 . . 119.9 ?
    C16 C15 H15 . . 119.9 ?
    C15 C16 C11 . . 120.35(19) ?
    C15 C16 S1 . . 117.50(16) ?
    C11 C16 S1 . . 122.11(15) ?
    C9 N2 C17 . . 122.41(17) ?
    N2 C17 C18 . . 116.65(18) ?
    N2 C17 C22 . . 125.35(18) ?
    C18 C17 C22 . . 118.00(18) ?
    C19 C18 C17 . . 121.3(2) ?
    C19 C18 H18 . . 119.3 ?
    C17 C18 H18 . . 119.3 ?
    C18 C19 C20 . . 120.15(19) ?
    C18 C19 H19 . . 119.9 ?
    C20 C19 H19 . . 119.9 ?
    C21 C20 C19 . . 119.70(19) ?
    C21 C20 H20 . . 120.1 ?
    C19 C20 H20 . . 120.1 ?
    C20 C21 C22 . . 120.4(2) ?
    C20 C21 H21 . . 119.8 ?
    C22 C21 H21 . . 119.8 ?
    C21 C22 C17 . . 120.46(18) ?
    C21 C22 S2 . . 117.29(16) ?
    C17 C22 S2 . . 122.25(15) ?
loop_
    _geom_torsion_atom_site_label_1
    _geom_torsion_atom_site_label_2
    _geom_torsion_atom_site_label_3
    _geom_torsion_atom_site_label_4
    _geom_torsion_site_symmetry_1
    _geom_torsion_site_symmetry_2
    _geom_torsion_site_symmetry_3
    _geom_torsion_site_symmetry_4
    _geom_torsion
    _geom_torsion_publ_flag
    C16 S1 C1 C10 . . . . 173.32(16) ?
    C16 S1 C1 C2 . . . . -7.01(19) ?
    C10 C1 C2 N1 . . . . -175.1(2) ?
    S1 C1 C2 N1 . . . . 5.3(3) ?
    C10 C1 C2 C3 . . . . 3.7(3) ?
    S1 C1 C2 C3 . . . . -175.95(14) ?
    N1 C2 C3 C4 . . . . -3.8(3) ?
    C1 C2 C3 C4 . . . . 177.34(18) ?
    N1 C2 C3 C8 . . . . 176.48(19) ?
    C1 C2 C3 C8 . . . . -2.4(3) ?
    C8 C3 C4 C5 . . . . 0.5(3) ?
    C2 C3 C4 C5 . . . . -179.23(19) ?
    C3 C4 C5 C6 . . . . -0.5(3) ?
    C4 C5 C6 C7 . . . . 0.1(3) ?
    C5 C6 C7 C8 . . . . 0.2(3) ?
    C6 C7 C8 C3 . . . . -0.1(3) ?
    C6 C7 C8 C9 . . . . -179.42(19) ?
    C4 C3 C8 C7 . . . . -0.2(3) ?
    C2 C3 C8 C7 . . . . 179.50(18) ?
    C4 C3 C8 C9 . . . . 179.07(19) ?
    C2 C3 C8 C9 . . . . -1.2(3) ?
    C7 C8 C9 N2 . . . . 3.3(3) ?
    C3 C8 C9 N2 . . . . -176.02(19) ?
    C7 C8 C9 C10 . . . . -177.15(18) ?
    C3 C8 C9 C10 . . . . 3.5(3) ?
    C2 C1 C10 C9 . . . . -1.3(3) ?
    S1 C1 C10 C9 . . . . 178.35(15) ?
    C2 C1 C10 S2 . . . . 178.49(15) ?
    S1 C1 C10 S2 . . . . -1.8(2) ?
    N2 C9 C10 C1 . . . . 177.2(2) ?
    C8 C9 C10 C1 . . . . -2.3(3) ?
    N2 C9 C10 S2 . . . . -2.6(3) ?
    C8 C9 C10 S2 . . . . 177.87(14) ?
    C22 S2 C10 C1 . . . . -176.21(16) ?
    C22 S2 C10 C9 . . . . 3.60(18) ?
    C1 C2 N1 C11 . . . . -0.2(3) ?
    C3 C2 N1 C11 . . . . -178.92(17) ?
    C2 N1 C11 C12 . . . . 177.87(19) ?
    C2 N1 C11 C16 . . . . -1.7(3) ?
    N1 C11 C12 C13 . . . . 179.44(19) ?
    C16 C11 C12 C13 . . . . -0.9(3) ?
    C11 C12 C13 C14 . . . . 0.4(3) ?
    C12 C13 C14 C15 . . . . 0.4(3) ?
    C13 C14 C15 C16 . . . . -0.5(3) ?
    C14 C15 C16 C11 . . . . -0.1(3) ?
    C14 C15 C16 S1 . . . . -177.97(17) ?
    N1 C11 C16 C15 . . . . -179.62(19) ?
    C12 C11 C16 C15 . . . . 0.8(3) ?
    N1 C11 C16 S1 . . . . -1.9(3) ?
    C12 C11 C16 S1 . . . . 178.56(16) ?
    C1 S1 C16 C15 . . . . -176.64(16) ?
    C1 S1 C16 C11 . . . . 5.5(2) ?
    C10 C9 N2 C17 . . . . -0.2(3) ?
    C8 C9 N2 C17 . . . . 179.35(18) ?
    C9 N2 C17 C18 . . . . -179.1(2) ?
    C9 N2 C17 C22 . . . . 1.2(3) ?
    N2 C17 C18 C19 . . . . -179.7(2) ?
    C22 C17 C18 C19 . . . . 0.1(3) ?
    C17 C18 C19 C20 . . . . -0.7(3) ?
    C18 C19 C20 C21 . . . . 0.4(3) ?
    C19 C20 C21 C22 . . . . 0.5(3) ?
    C20 C21 C22 C17 . . . . -1.1(3) ?
    C20 C21 C22 S2 . . . . 178.64(17) ?
    N2 C17 C22 C21 . . . . -179.5(2) ?
    C18 C17 C22 C21 . . . . 0.8(3) ?
    N2 C17 C22 S2 . . . . 0.8(3) ?
    C18 C17 C22 S2 . . . . -178.90(16) ?
    C10 S2 C22 C21 . . . . 177.42(17) ?
    C10 S2 C22 C17 . . . . -2.8(2) ?
_shelx_space_group_comment
;
The symmetry employed for this shelxl refinement is uniquely defined
by the following loop, which should always be used as a source of
symmetry information in preference to the above space-group names.
They are only intended as comments.
;
_shelx_estimated_absorpt_T_min     0.919
_shelx_estimated_absorpt_T_max     0.997
_shelx_hkl_file
;
   2   0   0   89.85    4.60
  -2   0   0   90.12    4.70
  -3   0   0    1.57    0.12
   3   0   0    1.49    0.12
  -4   0   0    7.50    0.36
   4   0   0    7.25    0.35
  -5   0   0   13.03    0.59
   5   0   0   12.39    0.58
   6   0   0    6.36    0.34
  -6   0   0    5.43    0.33
  -7   0   0    5.80    0.36
   7   0   0    6.31    0.35
   8   0   0   20.89    0.98
  -8   0   0   22.63    1.00
   9   0   0  228.72    8.96
  -9   0   0  225.18    8.97
  10   0   0  125.12    5.00
 -10   0   0  123.07    5.01
 -11   0   0    2.58    0.32
  11   0   0    2.02    0.28
 -12   0   0    0.02    0.15
  12   0   0    0.12    0.16
  13   0   0    2.85    0.35
 -13   0   0    2.59    0.37
 -14   0   0   28.76    1.39
  14   0   0   29.17    1.38
  14   0   0   26.58    1.40
  15   0   0    2.27    0.45
 -15   0   0    3.14    0.42
   0   1   0    0.10    0.05
   1  -1   0  170.26    7.30
  -1  -1   0  166.93    7.30
   1  -1   0  169.17    7.16
  -1  -1   0  177.46    7.42
   1   1   0  164.28    7.35
   1   1   0  165.14    7.34
  -1   1   0  166.49    7.23
  -1   1   0  172.32    7.21
   2   1   0    0.32    0.04
  -2   1   0    0.28    0.05
  -2   1   0    0.33    0.04
  -2   1   0    0.21    0.08
   2   1   0    0.18    0.07
   3  -1   0    1.53    0.10
  -3  -1   0    1.59    0.10
  -3   1   0    1.54    0.10
  -3   1   0    1.73    0.15
   3   1   0    1.68    0.17
   3   1   0    1.62    0.09
   4  -1   0   51.07    2.00
   4  -1   0   51.83    2.02
  -4  -1   0   52.15    2.03
   4   1   0   50.16    2.10
  -4   1   0   51.28    2.09
  -4   1   0   49.92    2.02
  -5  -1   0    1.37    0.13
   5  -1   0    1.17    0.09
   5  -1   0    1.16    0.10
  -5   1   0    1.24    0.17
   5   1   0    1.44    0.19
   6  -1   0   24.24    1.02
  -6  -1   0   25.30    1.04
   6   1   0   24.59    1.11
  -6   1   0   24.16    1.10
  -7  -1   0    4.59    0.27
   7  -1   0    4.76    0.26
   7   1   0    4.38    0.33
  -7   1   0    4.60    0.33
   8  -1   0    0.27    0.09
  -8  -1   0    0.39    0.12
   8   1   0    0.52    0.17
  -8   1   0    0.53    0.17
  -9  -1   0    1.06    0.18
   9  -1   0    0.95    0.15
   9   1   0    0.91    0.22
  -9   1   0    0.94    0.23
  10  -1   0   54.76    2.32
 -10  -1   0   55.46    2.35
 -10   1   0   60.12    2.44
  10   1   0   55.58    2.42
  11  -1   0   32.17    1.56
  11  -1   0   35.15    1.50
 -11  -1   0   33.89    1.53
  11   1   0   34.38    1.62
 -11   1   0   38.63    1.64
 -12  -1   0   -0.10    0.13
  12  -1   0   -0.04    0.12
  12  -1   0    0.02    0.12
 -12   1   0    0.03    0.21
  12   1   0    0.02    0.17
 -13  -1   0    9.59    0.62
  13   1   0    8.69    0.63
 -13   1   0    9.57    0.67
 -14  -1   0    6.80    0.51
  14   1   0    6.46    0.55
 -14   1   0    6.79    0.58
  14   1   0    8.10    0.63
 -15  -1   0    1.52    0.33
  15   1   0    1.07    0.35
 -15   1   0    1.15    0.34
  15   1   0    1.18    0.32
   0   2   0   36.39    1.54
   0   2   0   37.56    1.52
   1   2   0   23.26    0.97
  -1   2   0   23.00    1.00
   1   2   0   23.46    1.03
  -1   2   0   23.65    1.00
   2   2   0    5.77    0.36
  -2   2   0    5.42    0.33
   2   2   0    5.73    0.27
  -2   2   0    6.03    0.30
   3   2   0   10.50    0.53
  -3   2   0    9.87    0.42
   3   2   0    9.38    0.41
  -3   2   0    9.26    0.50
   3   2   0    9.24    0.40
   4   2   0    7.83    0.47
  -4   2   0    8.13    0.46
  -5   2   0    2.58    0.28
   5   2   0    2.03    0.11
   5   2   0    2.05    0.26
  -6   2   0    5.70    0.38
   6   2   0    5.53    0.40
  -7  -2   0    0.31    0.08
  -7   2   0    0.30    0.13
   7   2   0    0.46    0.18
  -8  -2   0   38.74    1.57
  -8   2   0   37.45    1.72
   8   2   0   38.86    1.75
  -9  -2   0   21.87    0.96
  -9   2   0   23.67    1.14
   9   2   0   21.48    1.13
 -10  -2   0    0.10    0.10
  10   2   0    0.05    0.15
  11   2   0    3.47    0.46
 -11   2   0    3.74    0.47
 -12   2   0    0.07    0.23
  12   2   0   -0.31    0.18
 -13   2   0    0.82    0.33
  13   2   0    0.28    0.24
 -14   2   0    2.58    0.48
  14   2   0    3.16    0.68
  14   2   0    1.66    0.39
   0   3   0    0.12    0.09
   0   3   0    0.21    0.12
   0   3   0    0.08    0.11
  -1   3   0    4.84    0.34
  -1   3   0    5.97    0.36
   1   3   0    4.79    0.37
   1   3   0    4.48    0.36
  -1   3   0    5.33    0.34
   1   3   0    5.27    0.30
   2   3   0    0.47    0.10
  -2   3   0    0.56    0.17
  -2   3   0    0.56    0.13
  -2   3   0    0.61    0.14
   2   3   0    0.40    0.16
  -3   3   0    2.03    0.18
   3   3   0    1.90    0.14
   3   3   0    2.69    0.33
  -3   3   0    2.34    0.29
  -3   3   0    2.42    0.20
  -4   3   0    4.70    0.35
  -4   3   0    3.64    0.22
   4   3   0    4.06    0.42
  -4   3   0    4.10    0.26
  -5   3   0    5.35    0.31
   5   3   0    6.51    0.47
  -5   3   0    5.29    0.41
   6   3   0    7.98    0.54
  -6   3   0    7.56    0.38
  -6   3   0    7.32    0.52
   7   3   0    2.32    0.35
  -7   3   0    2.65    0.37
  -8   3   0   -0.05    0.18
   8   3   0    0.21    0.17
  -9   3   0    2.67    0.41
   9   3   0    2.70    0.42
 -10   3   0    5.97    0.54
  10   3   0    5.35    0.60
  11   3   0    0.29    0.28
 -11   3   0    0.14    0.26
  12   3   0    1.53    0.41
 -12   3   0    1.79    0.45
  12   3   0    1.39    0.41
   0   4   0    9.50    0.63
   0   4   0   10.22    0.57
   0   4   0    9.88    0.62
   1   4   0    2.02    0.32
  -1   4   0    1.97    0.29
  -1   4   0    1.87    0.28
  -1   4   0    1.45    0.24
   1   4   0    2.82    0.36
   2   4   0    0.31    0.19
   2   4   0    0.99    0.26
  -2   4   0    0.55    0.18
  -2   4   0    0.56    0.19
  -2   4   0    0.44    0.16
   3   4   0    0.22    0.23
   3   4   0    0.10    0.18
  -3   4   0    0.12    0.14
  -3   4   0   -0.04    0.17
   4   4   0    0.15    0.22
  -4   4   0   -0.01    0.15
   4   4   0   -0.10    0.13
   5   4   0    0.38    0.25
  -5   4   0   -0.06    0.17
   5   4   0    0.55    0.23
   6   4   0    2.59    0.45
  -6   4   0    2.02    0.35
   6   4   0    1.72    0.37
  -7   4   0   -0.07    0.20
   7   4   0    1.49    0.37
   7   4   0    0.33    0.27
  -8   4   0    0.21    0.23
   8   4   0    0.28    0.27
   8   4   0    1.57    0.38
  -9   4   0    2.28    0.42
   9   4   0    3.85    0.58
   0   5   0   -0.14    0.20
   1   5   0    0.19    0.24
   2   5   0    0.35    0.26
   2   5   0    0.60    0.31
  15   0  -1    0.12    0.22
 -15   0   1    0.33    0.25
  14   0  -1    0.66    0.24
 -13   0   1   -0.20    0.14
  13   0  -1    0.03    0.16
  13   0  -1    0.01    0.15
 -12   0   1   -0.03    0.15
  12   0  -1    0.09    0.15
  11   0  -1    0.04    0.13
 -11   0   1   -0.31    0.10
  10   0  -1    0.08    0.14
 -10   0   1    0.29    0.16
   9   0  -1    0.07    0.10
  -9   0   1    0.19    0.12
   8   0  -1   -0.11    0.07
  -8   0   1    0.05    0.11
   7   0  -1   -0.04    0.07
  -7   0   1   -0.02    0.09
   6   0  -1   -0.06    0.07
  -6   0   1    0.10    0.09
  -5   0   1    0.04    0.07
   5   0  -1   -0.03    0.06
  -4   0   1    0.09    0.06
   4   0  -1   -0.06    0.05
   3   0  -1   -0.12    0.06
  -3   0   1    0.12    0.07
  -2   0   1    0.08    0.05
   2   0  -1    0.04    0.04
  -2   0   1   -0.01    0.04
  -1   0  -1   -0.01    0.03
   1   0   1    0.05    0.02
  -2   0  -1    0.00    0.04
  -2   0  -1    0.01    0.03
   2   0   1    0.09    0.05
   2   0   1    0.06    0.04
  -3   0  -1    0.11    0.06
   3   0   1    0.05    0.06
  -4   0  -1   -0.02    0.06
   4   0   1   -0.08    0.04
   5   0   1   -0.05    0.06
  -5   0  -1    0.05    0.07
  -6   0  -1   -0.12    0.07
   6   0   1   -0.04    0.06
   7   0   1   -0.03    0.07
  -7   0  -1    0.15    0.09
   8   0   1    0.05    0.09
  -8   0  -1    0.00    0.11
  -9   0  -1    0.58    0.16
   9   0   1    0.27    0.12
 -10   0  -1    0.38    0.15
  10   0   1    0.16    0.13
 -11   0  -1   -0.04    0.14
  11   0   1    0.00    0.12
 -12   0  -1    0.12    0.17
  12   0   1    0.05    0.14
  13   0   1   -0.03    0.15
 -13   0  -1   -0.09    0.17
 -14   0  -1    1.26    0.26
  14   0   1    1.10    0.32
  15   0   1    0.75    0.30
 -15   0  -1    0.50    0.24
 -15  -1   1    0.29    0.24
  15   1  -1    0.18    0.27
 -15   1   1    0.03    0.24
  15   1  -1   -0.17    0.21
 -14  -1   1    4.38    0.46
  14   1  -1    3.77    0.51
  14   1  -1    3.28    0.45
 -14   1   1    4.04    0.49
 -13  -1   1    1.72    0.29
  13   1  -1    1.71    0.33
  12  -1  -1    0.13    0.14
  12  -1  -1    0.02    0.13
 -12  -1   1    0.08    0.13
  12   1  -1   -0.07    0.15
 -12   1   1   -0.36    0.15
  11  -1  -1    3.01    0.26
 -11  -1   1    2.90    0.32
  11  -1  -1    3.09    0.32
  11   1  -1    3.54    0.41
 -11   1   1    3.74    0.42
  10  -1  -1    1.61    0.22
 -10  -1   1    1.18    0.21
  10  -1  -1    1.43    0.20
 -10   1   1    1.42    0.28
  -9  -1   1    0.05    0.11
   9  -1  -1    0.24    0.11
  -9   1   1    0.28    0.18
   9   1  -1    0.04    0.15
  -8  -1   1    1.34    0.18
   8  -1  -1    1.08    0.15
  -8   1   1    1.31    0.23
   8   1  -1    1.41    0.23
  -7  -1   1    2.78    0.20
   7  -1  -1    2.57    0.19
   7   1  -1    2.47    0.29
  -7   1   1    3.23    0.27
  -6  -1   1    4.10    0.23
   6  -1  -1    3.86    0.22
  -6   1   1    3.37    0.27
   6   1  -1    4.09    0.29
   5  -1  -1    3.46    0.19
   5  -1  -1    3.33    0.16
  -5  -1   1    3.19    0.19
   5   1  -1    3.37    0.24
  -5   1   1    3.23    0.25
   4  -1  -1   12.98    0.54
   4  -1  -1   13.05    0.50
  -4  -1   1   12.31    0.54
  -4   1   1   12.46    0.60
   4   1  -1   12.36    0.60
  -3  -1   1    4.05    0.19
   3  -1  -1    3.65    0.19
   3   1  -1    3.79    0.24
  -3   1   1    3.91    0.23
   3   1  -1    3.76    0.18
  -2   1   1   22.07    0.94
   2   1  -1   22.72    0.95
   2   1  -1   22.52    0.89
  -2   1   1   21.99    0.88
   1   1  -1    7.97    0.37
  -1   1   1    7.44    0.35
   0  -1  -1  132.31    5.76
   0  -1  -1  138.85    5.75
   0   1   1  129.57    5.79
   0   1   1  128.26    5.71
  -1  -1  -1  142.47    6.39
   1  -1   1  141.36    6.05
   1  -1   1  138.80    5.94
  -1  -1  -1  138.91    6.30
  -1   1  -1  145.20    5.98
   1   1   1  133.97    6.33
   1   1   1  141.89    6.36
  -1   1  -1  133.41    5.96
   2  -1   1    4.45    0.20
  -2   1  -1    4.53    0.24
  -2   1  -1    4.49    0.20
   2   1   1    4.48    0.25
   2   1   1    4.09    0.18
  -2   1  -1    4.29    0.20
   3  -1   1    1.72    0.09
  -3  -1  -1    1.68    0.09
  -3   1  -1    1.65    0.09
   3   1   1    1.68    0.09
  -3   1  -1    1.73    0.09
  -3   1  -1    1.77    0.15
   3   1   1    1.80    0.16
  -4  -1  -1   13.93    0.59
   4  -1   1   14.68    0.59
   4  -1   1   14.13    0.58
  -4   1  -1   14.43    0.67
  -4   1  -1   14.21    0.58
   4   1   1   14.10    0.67
  -5  -1  -1   22.23    0.93
   5  -1   1   22.80    0.91
  -5   1  -1   23.13    1.01
   5   1   1   21.42    1.00
   6  -1   1   -0.01    0.05
  -6  -1  -1    0.02    0.06
   6   1   1   -0.01    0.09
  -6   1  -1    0.05    0.10
   7  -1   1    6.85    0.34
  -7  -1  -1    6.69    0.35
  -7   1  -1    6.73    0.42
   7   1   1    6.47    0.42
   8  -1   1    2.15    0.17
  -8  -1  -1    2.52    0.20
  -8   1  -1    2.23    0.28
   8   1   1    2.82    0.31
   9  -1   1    1.64    0.18
  -9  -1  -1    1.22    0.19
   9   1   1    1.43    0.25
  -9   1  -1    1.75    0.29
 -10  -1  -1   62.51    2.63
  10  -1   1   63.06    2.59
  10   1   1   66.73    2.72
 -10   1  -1   62.20    2.70
  11  -1   1   13.70    0.68
 -11  -1  -1   14.68    0.72
 -11   1  -1   13.86    0.80
  11   1   1   13.15    0.78
  12  -1   1    0.01    0.12
 -12  -1  -1    0.05    0.15
  12  -1   1   -0.02    0.13
  12   1   1   -0.01    0.16
 -12   1  -1    0.21    0.21
 -13  -1  -1    1.12    0.23
  13   1   1    1.42    0.30
 -13   1  -1    1.34    0.30
 -14  -1  -1    3.51    0.40
 -15  -1  -1    0.72    0.40
  15   1   1    0.62    0.32
  15   1   1    0.14    0.20
 -15   1  -1    0.51    0.32
 -13   2   1    0.64    0.30
  13   2  -1    0.58    0.26
  12   2  -1   -0.14    0.20
 -12   2   1   -0.04    0.25
 -11  -2   1    1.57    0.22
  11   2  -1    0.96    0.29
 -11   2   1    2.02    0.36
 -10  -2   1    1.23    0.17
 -10   2   1    2.12    0.33
  -9  -2   1    1.95    0.18
  -9   2   1    1.60    0.31
  -8  -2   1    1.47    0.16
  -8   2   1    1.42    0.27
   8   2  -1    1.98    0.31
  -7  -2   1    0.18    0.07
  -7   2   1    0.04    0.13
   7   2  -1    0.08    0.15
   6   2  -1    9.57    0.57
  -6   2   1   10.21    0.57
   5   2  -1   23.29    1.10
  -5   2   1   24.00    1.09
   4   2  -1    0.69    0.16
  -4   2   1    0.76    0.15
  -3   2   1    2.35    0.14
   3   2  -1    1.99    0.13
  -3   2   1    2.36    0.21
   3   2  -1    2.24    0.20
   2   2  -1    0.07    0.05
  -2   2   1    0.01    0.07
  -2   2   1   -0.07    0.05
   2   2  -1    0.15    0.09
   1   2  -1    0.73    0.10
  -1   2   1    0.75    0.12
   1   2  -1    0.80    0.15
   0   2   1    7.21    0.37
   0   2  -1    7.46    0.38
   0   2  -1    8.17    0.41
   0   2  -1    7.79    0.42
  -1   2  -1    4.91    0.29
   1   2   1    4.77    0.30
  -1   2  -1    4.65    0.27
   1   2   1    4.87    0.25
  -1   2  -1    4.86    0.29
  -2   2  -1    1.97    0.15
   2   2   1    1.87    0.12
  -2   2  -1    2.36    0.23
   2   2   1    2.09    0.22
  -3   2  -1   11.59    0.59
   3   2   1   12.14    0.49
   3   2   1   11.19    0.61
  -3   2  -1   12.52    0.52
   3   2   1   12.01    0.49
  -4   2  -1   14.99    0.74
   4   2   1   15.07    0.76
  -4   2  -1   15.32    0.61
   5   2   1    1.17    0.06
  -5   2  -1    1.44    0.22
   5   2   1    1.51    0.23
   6   2   1    1.13    0.12
   6   2   1    0.94    0.21
  -6   2  -1    0.97    0.08
  -6   2  -1    0.73    0.19
  -7  -2  -1    0.08    0.06
  -7   2  -1   -0.08    0.13
   7   2   1    0.24    0.16
  -7   2  -1    0.06    0.03
  -8  -2  -1    2.81    0.19
  -8   2  -1    3.25    0.38
  -9  -2  -1    5.89    0.33
   9   2   1    6.48    0.50
  -9   2  -1    6.18    0.49
 -10  -2  -1   14.38    0.68
  11   2   1    3.24    0.47
 -12   2  -1    1.07    0.34
  12   2   1    0.22    0.24
 -13   2  -1    2.49    0.46
  13   2   1    2.07    0.42
 -14   2  -1    1.05    0.37
  14   2   1    1.07    0.33
  12   3  -1    3.03    0.53
  12   3  -1    2.46    0.49
 -12   3   1    3.27    0.55
  11   3  -1    1.68    0.42
  11   3  -1    2.70    0.49
 -11   3   1    1.49    0.39
  10   3  -1    6.45    0.69
  10   3  -1    6.17    0.54
  -9   3   1    9.73    0.67
   9   3  -1   10.92    0.71
  -8   3   1    1.69    0.33
   8   3  -1    2.02    0.37
   7   3  -1    5.30    0.55
  -7   3   1    5.23    0.44
   6   3  -1    0.18    0.18
  -6   3   1    0.01    0.16
  -5   3   1   15.34    0.82
   5   3  -1   15.81    0.86
   4   3  -1   11.87    0.69
  -4   3   1   11.89    0.53
   4   3  -1   12.07    0.51
  -4   3   1   12.13    0.66
  -3   3   1   -0.03    0.12
  -3   3   1    0.08    0.09
   3   3  -1    0.21    0.16
   3   3  -1    0.02    0.06
   3   3  -1    0.27    0.17
  -3   3   1    0.04    0.07
   2   3  -1    0.67    0.21
  -2   3   1    0.47    0.14
  -2   3   1    0.70    0.17
   2   3  -1    0.66    0.19
  -2   3   1    1.01    0.16
   2   3  -1    0.71    0.12
   1   3  -1    3.53    0.31
  -1   3   1    3.49    0.28
  -1   3   1    3.55    0.28
  -1   3   1    3.81    0.27
   1   3  -1    3.18    0.29
   1   3  -1    3.80    0.25
   0   3  -1   15.79    0.79
   0   3   1   16.51    0.81
   0   3  -1   15.95    0.75
   0   3  -1   16.76    0.81
   0   3   1   15.54    0.79
   0   3   1   16.15    0.74
  -1   3  -1    0.33    0.13
  -1   3  -1   -0.07    0.09
   1   3   1    0.15    0.09
   1   3   1    0.07    0.12
  -1   3  -1    0.22    0.12
  -2   3  -1   11.17    0.57
  -2   3  -1   11.03    0.59
  -2   3  -1   11.04    0.57
   2   3   1   11.32    0.63
   2   3   1   11.32    0.51
  -3   3  -1    0.10    0.09
  -3   3  -1    0.08    0.14
   3   3   1    0.13    0.12
  -3   3  -1    0.12    0.08
   4   3   1    4.89    0.39
  -4   3  -1    4.15    0.27
  -4   3  -1    4.31    0.24
  -4   3  -1    4.24    0.35
  -5   3  -1   17.37    0.79
  -5   3  -1   18.36    0.92
   5   3   1   18.99    0.97
  -6   3  -1   10.21    0.63
  -7   3  -1    1.70    0.31
  -8   3  -1    1.18    0.26
   8   3   1    0.82    0.27
   9   3   1    0.25    0.19
 -10   3  -1    0.66    0.28
  10   3   1    0.72    0.29
 -11   3  -1    0.61    0.31
  11   3   1    1.27    0.35
 -12   3  -1    2.26    0.43
  12   3   1    1.72    0.45
  12   3   1    2.01    0.42
  -9   4   1    6.05    0.57
   9   4  -1    6.24    0.74
   9   4  -1    5.94    0.70
   8   4  -1    0.46    0.27
   8   4  -1    0.35    0.29
  -8   4   1    0.32    0.26
  -7   4   1    0.09    0.23
   7   4  -1    0.59    0.31
   7   4  -1    0.53    0.30
   6   4  -1    0.59    0.27
   6   4  -1    2.46    0.42
  -6   4   1    0.80    0.26
   5   4  -1   12.26    0.81
   5   4  -1   11.45    0.76
  -5   4   1   10.44    0.68
  -4   4   1    1.46    0.27
   4   4  -1    1.66    0.34
  -4   4   1    1.62    0.30
   4   4  -1    1.39    0.33
   3   4  -1    1.46    0.31
  -3   4   1    0.96    0.20
   3   4  -1    1.36    0.33
  -3   4   1    0.68    0.21
   2   4  -1    8.05    0.57
  -2   4   1    6.48    0.47
  -2   4   1    6.76    0.48
  -2   4   1    7.51    0.48
   2   4  -1    7.79    0.54
   1   4  -1    0.91    0.17
   1   4  -1    0.69    0.22
  -1   4   1    0.75    0.20
  -1   4   1    0.57    0.21
  -1   4   1    0.84    0.19
   1   4  -1    0.99    0.25
   0   4  -1   10.61    0.64
   0   4   1   10.54    0.56
   0   4   1   10.91    0.65
   0   4  -1   10.37    0.61
   0   4   1   10.62    0.65
   0   4  -1   11.05    0.65
  -1   4  -1   11.37    0.68
  -1   4  -1   12.68    0.71
   1   4   1   13.16    0.75
  -1   4  -1   13.66    0.72
   1   4   1   12.43    0.75
   2   4   1    1.40    0.29
  -2   4  -1    1.33    0.23
   2   4   1    1.52    0.30
  -2   4  -1    1.42    0.24
  -2   4  -1    1.12    0.24
  -3   4  -1    2.03    0.26
   3   4   1    2.31    0.38
   3   4   1    2.24    0.40
  -3   4  -1    2.48    0.34
   4   4   1    1.56    0.34
   4   4   1    2.88    0.44
  -4   4  -1    3.10    0.38
   5   4   1   -0.08    0.20
   5   4   1    0.28    0.24
  -5   4  -1   -0.02    0.20
   6   4   1    0.86    0.31
   6   4   1    0.76    0.30
  -6   4  -1    0.72    0.27
  -7   4  -1    1.62    0.35
   7   4   1    1.97    0.40
   7   4   1    2.74    0.47
   8   4   1    4.67    0.64
   8   4   1    6.38    0.68
  -8   4  -1    5.63    0.62
  -9   4  -1    3.15    0.48
   9   4   1    3.89    0.60
   2   5  -1    0.42    0.29
   2   5  -1    0.24    0.23
   1   5  -1    4.71    0.53
  -1   5   1    5.07    0.63
   0   5   1    1.62    0.33
   0   5  -1    1.89    0.34
   1   5   1    0.09    0.22
   2   5   1    0.09    0.23
   2   5   1    0.55    0.28
 -15   0   2    9.38    0.69
  15   0  -2    8.70    0.63
  15   0  -2    9.22    0.80
  14   0  -2   19.56    1.06
  14   0  -2   19.36    1.08
 -14   0   2   20.35    1.06
 -13   0   2    5.84    0.47
  13   0  -2    6.23    0.46
  13   0  -2    5.53    0.48
  12   0  -2    4.46    0.39
 -12   0   2    4.75    0.41
  12   0  -2    5.11    0.43
  11   0  -2    2.93    0.34
 -11   0   2    2.61    0.33
 -10   0   2   -0.21    0.12
  10   0  -2    0.22    0.15
  -9   0   2   12.68    0.65
   9   0  -2   11.62    0.63
   8   0  -2    0.88    0.16
  -8   0   2    0.96    0.17
   7   0  -2    9.85    0.50
  -7   0   2    9.60    0.51
  -6   0   2   55.72    2.27
   6   0  -2   55.52    2.27
   5   0  -2  162.05    6.37
  -4   0   2   45.50    1.84
   4   0  -2   45.60    1.84
   3   0  -2    0.05    0.06
  -3   0   2    0.04    0.07
  -2   0   2   22.89    0.93
   2   0  -2   22.79    0.93
  -2   0   2   23.42    0.95
  -1   0   2   -0.01    0.02
   1   0  -2    0.01    0.02
   1   0  -2    0.02    0.03
  -1   0   2    0.00    0.02
  -1   0   2   -0.01    0.02
  -1   0  -2    0.70    0.06
   1   0   2    0.68    0.05
  -1   0  -2    0.71    0.05
  -2   0  -2   27.20    1.11
  -2   0  -2   27.89    1.12
   2   0   2   27.69    1.10
  -3   0  -2   31.37    1.27
   3   0   2   31.29    1.26
   4   0   2   79.63    3.15
  -4   0  -2   79.83    3.17
  -5   0  -2    1.95    0.16
   5   0   2    1.77    0.15
   6   0   2    3.05    0.21
  -6   0  -2    2.96    0.22
   7   0   2    0.75    0.14
  -7   0  -2    0.78    0.15
   8   0   2    4.95    0.32
  -8   0  -2    5.01    0.34
  -9   0  -2   15.36    0.77
   9   0   2   15.45    0.75
 -10   0  -2    1.51    0.26
  10   0   2    1.77    0.25
 -11   0  -2    0.28    0.18
  11   0   2    0.15    0.15
  12   0   2   11.99    0.68
 -12   0  -2   12.02    0.70
  13   0   2    0.11    0.16
 -13   0  -2    0.12    0.20
  14   0   2    0.29    0.21
 -14   0  -2    0.77    0.25
 -15   0  -2    9.99    0.67
  15   0   2    8.77    0.72
 -15  -1   2    1.53    0.33
  15   1  -2    0.78    0.32
  15   1  -2    0.77    0.32
 -15   1   2    0.80    0.31
 -14  -1   2    4.57    0.42
 -14   1   2    4.08    0.51
  14   1  -2    5.63    0.50
  14   1  -2    4.69    0.56
 -13  -1   2    0.15    0.18
  13   1  -2    0.26    0.22
  13   1  -2    0.29    0.20
 -13   1   2   -0.08    0.18
  12  -1  -2    3.47    0.30
  12  -1  -2    3.41    0.40
 -12  -1   2    3.38    0.37
  12   1  -2    4.18    0.46
 -12   1   2    3.50    0.44
 -11  -1   2    0.31    0.16
  11  -1  -2    0.18    0.13
  11  -1  -2    0.26    0.14
  11   1  -2    0.33    0.18
 -11   1   2    0.38    0.21
 -10  -1   2    3.83    0.32
  10  -1  -2    4.32    0.30
  10  -1  -2    4.23    0.30
 -10   1   2    4.47    0.46
  10   1  -2    4.53    0.39
  -9  -1   2   11.36    0.59
   9  -1  -2   12.14    0.58
   9  -1  -2   11.14    0.56
   9   1  -2   11.40    0.65
  -9   1   2   11.32    0.65
   8  -1  -2   31.02    1.26
  -8  -1   2   29.33    1.29
   8  -1  -2   30.12    1.28
  -8   1   2   29.92    1.35
   8   1  -2   29.69    1.36
   7  -1  -2   16.01    0.69
   7  -1  -2   15.27    0.67
  -7  -1   2   15.32    0.70
   7   1  -2   14.32    0.76
  -7   1   2   15.60    0.77
  -6  -1   2    0.51    0.10
   6  -1  -2    0.44    0.07
   6  -1  -2    0.41    0.09
  -6   1   2    0.61    0.15
   6   1  -2    0.54    0.13
   5  -1  -2    4.49    0.25
   5  -1  -2    4.78    0.22
   5  -1  -2    4.60    0.21
  -5  -1   2    4.75    0.25
   5   1  -2    4.81    0.31
  -5   1   2    4.78    0.30
   4  -1  -2   12.09    0.53
  -4  -1   2   12.40    0.53
   4   1  -2   12.03    0.59
  -4   1   2   12.51    0.59
  -3  -1   2   13.53    0.57
   3  -1  -2   13.62    0.58
  -3   1   2   13.98    0.62
   3   1  -2   13.49    0.63
  -2   1   2    0.38    0.09
   2   1  -2    0.47    0.09
   2   1  -2    0.34    0.06
  -2   1   2    0.39    0.04
  -1  -1   2  126.01    5.38
   1  -1  -2  127.94    5.77
  -1  -1   2  123.14    5.32
   1  -1  -2  124.31    5.60
  -1   1   2  108.68    5.58
  -1   1   2  124.64    5.66
   1   1  -2  119.57    5.39
   1   1  -2  113.18    5.28
   0  -1  -2  192.77    8.29
   0  -1  -2  207.15    8.41
   0   1   2  181.83    8.33
   0   1   2  187.68    8.27
   1  -1   2  155.88    6.62
  -1  -1  -2  169.77    7.28
   1  -1   2  163.40    6.73
  -1  -1  -2  155.13    7.13
  -1   1  -2  155.47    6.61
  -1   1  -2  147.05    6.61
   1   1   2  155.87    7.15
   1   1   2  154.06    7.21
   2  -1   2   96.11    3.78
  -2   1  -2   94.75    3.77
  -2   1  -2   99.14    3.78
   3  -1   2    0.17    0.04
  -3  -1  -2    0.19    0.03
  -3   1  -2    0.18    0.03
  -3   1  -2    0.20    0.04
   3   1   2    0.22    0.09
   3   1   2    0.18    0.03
  -3   1  -2    0.16    0.07
  -4  -1  -2   40.22    1.58
   4  -1   2   40.12    1.56
   4  -1   2   38.89    1.57
   4   1   2   39.75    1.65
  -4   1  -2   39.55    1.56
  -4   1  -2   38.87    1.57
  -4   1  -2   40.24    1.65
  -5  -1  -2  115.81    4.54
   5  -1   2  117.76    4.52
   5   1   2  118.36    4.62
  -5   1  -2  113.93    4.62
  -5   1  -2  112.92    4.51
   6  -1   2   36.63    1.47
  -6  -1  -2   36.66    1.49
   6   1   2   36.19    1.57
  -6   1  -2   36.64    1.57
   7  -1   2   20.08    0.86
  -7  -1  -2   20.50    0.89
  -7   1  -2   19.53    0.95
   7   1   2   21.35    0.97
   8  -1   2    0.28    0.09
  -8  -1  -2    0.11    0.09
   8   1   2    0.26    0.14
  -8   1  -2    0.07    0.13
   9  -1   2   15.14    0.69
  -9  -1  -2   15.03    0.72
   9   1   2   15.17    0.79
  -9   1  -2   14.76    0.79
 -10  -1  -2   14.59    0.70
  10  -1   2   13.39    0.65
  10   1   2   14.45    0.77
 -10   1  -2   12.95    0.75
  11  -1   2    0.10    0.11
 -11  -1  -2    0.35    0.15
 -11   1  -2    0.34    0.21
  11   1   2    0.34    0.18
 -12  -1  -2    0.97    0.23
  12   1   2    1.19    0.28
 -12   1  -2    0.83    0.27
 -13  -1  -2    3.61    0.39
 -13   1  -2    3.51    0.46
  13   1   2    2.81    0.40
 -14  -1  -2   27.73    1.30
  14   1   2   25.96    1.39
 -14   1  -2   26.07    1.39
 -15   1  -2   14.36    0.90
  15   1   2   12.81    0.92
 -14   2   2   19.24    1.11
  14   2  -2   18.54    1.11
  14   2  -2   17.51    1.15
  13   2  -2   18.54    1.13
 -13   2   2   19.01    1.08
  13   2  -2   17.03    1.07
  12   2  -2    5.06    0.60
 -12   2   2    5.90    0.62
  12   2  -2    4.75    0.56
 -11  -2   2    1.13    0.19
 -11   2   2    0.29    0.21
  11   2  -2    0.83    0.28
 -10  -2   2   20.67    0.91
  10   2  -2   19.69    1.07
 -10   2   2   19.41    1.05
  -9  -2   2    1.72    0.20
  -9   2   2    1.57    0.30
   9   2  -2    1.49    0.28
  -8  -2   2   17.47    0.76
  -8   2   2   16.97    0.89
   8   2  -2   16.47    0.89
  -7  -2   2    6.49    0.33
   7   2  -2    6.23    0.46
  -7   2   2    6.15    0.44
   6   2  -2   60.04    2.59
  -6   2   2   62.60    2.58
   5   2  -2   19.56    0.97
  -5   2   2   20.77    0.95
  -4   2   2   55.41    2.35
   4   2  -2   58.49    2.38
   3   2  -2    4.55    0.32
  -3   2   2    4.56    0.23
  -3   2   2    4.70    0.30
   2   2  -2    0.90    0.16
  -2   2   2    1.04    0.12
   2   2  -2    1.21    0.12
  -2   2   2    1.19    0.17
  -1   2   2    3.04    0.20
   1   2  -2    2.67    0.22
   1   2  -2    2.92    0.24
   1   2  -2    2.65    0.18
   0   2   2   28.19    1.16
   0   2  -2   27.96    1.17
   0   2  -2   28.69    1.21
   0   2  -2   26.85    1.19
  -1   2  -2   73.14    2.88
  -1   2  -2   72.44    2.88
  -1   2  -2   72.68    2.86
   1   2   2   67.87    2.82
   2   2   2   15.43    0.75
   2   2   2   16.04    0.64
  -2   2  -2   14.84    0.68
  -2   2  -2   17.01    0.70
  -2   2  -2   15.10    0.73
  -3   2  -2   27.73    1.18
  -3   2  -2   26.42    1.10
  -3   2  -2   27.21    1.10
   3   2   2   25.36    1.19
  -4   2  -2   34.21    1.51
   4   2   2   34.85    1.53
  -4   2  -2   35.50    1.39
  -5   2  -2    4.97    0.35
   5   2   2    4.37    0.35
  -5   2  -2    4.84    0.22
  -6   2  -2    1.30    0.23
   6   2   2    1.73    0.27
  -7  -2  -2    0.07    0.05
  -7   2  -2   -0.07    0.10
   7   2   2   -0.06    0.09
  -8  -2  -2    8.03    0.38
   8   2   2    7.54    0.54
  -8   2  -2    7.69    0.52
  -9  -2  -2    1.96    0.17
   9   2   2    2.51    0.35
  -9   2  -2    2.21    0.33
 -10  -2  -2   37.22    1.54
 -10   2  -2   35.34    1.71
  10   2   2   37.98    1.74
  11   2   2   10.84    0.73
 -11   2  -2   10.70    0.72
 -12   2  -2    1.01    0.28
  12   2   2   -0.18    0.19
 -13   2  -2    0.54    0.28
 -14   2  -2   -0.01    0.29
  14   2   2    0.52    0.33
 -12   3   2    1.44    0.38
  12   3  -2    0.79    0.34
  12   3  -2    0.25    0.30
  11   3  -2   -0.15    0.16
  11   3  -2    0.04    0.17
 -11   3   2   -0.12    0.24
  10   3  -2    7.45    0.67
  10   3  -2    6.68    0.72
 -10   3   2    9.30    0.66
   9   3  -2   12.56    0.86
   8   3  -2    0.28    0.23
  -8   3   2    0.48    0.23
  -7   3   2    0.66    0.24
   7   3  -2    0.61    0.26
   6   3  -2    0.76    0.24
  -6   3   2    1.82    0.29
   5   3  -2    1.34    0.29
   5   3  -2    1.30    0.26
   5   3  -2    0.92    0.09
  -5   3   2    0.93    0.22
  -4   3   2    8.74    0.40
   4   3  -2    8.48    0.40
   4   3  -2    8.15    0.58
  -4   3   2    8.96    0.54
   4   3  -2    9.34    0.57
  -3   3   2   21.91    1.01
   3   3  -2   21.48    0.91
   3   3  -2   21.44    1.09
   3   3  -2   21.16    1.05
  -3   3   2   21.51    0.94
   2   3  -2    6.91    0.36
  -2   3   2    6.92    0.39
  -2   3   2    6.46    0.40
   2   3  -2    6.03    0.46
   2   3  -2    6.75    0.45
  -1   3   2    3.83    0.27
  -1   3   2    3.25    0.32
   1   3  -2    3.35    0.34
  -1   3   2    3.39    0.27
   1   3  -2    3.08    0.23
   1   3  -2    3.31    0.35
   0   3  -2   19.37    0.94
   0   3   2   20.20    0.88
   0   3   2   19.27    0.94
   0   3   2   20.32    0.94
   0   3  -2   19.07    0.89
   0   3  -2   19.46    0.93
  -1   3  -2    2.74    0.28
   1   3   2    2.28    0.19
  -1   3  -2    2.56    0.27
   1   3   2    2.95    0.31
  -1   3  -2    2.66    0.23
   2   3   2    0.11    0.07
  -2   3  -2    0.09    0.10
  -2   3  -2    0.18    0.10
   2   3   2    0.19    0.15
  -2   3  -2   -0.08    0.10
  -3   3  -2    1.58    0.18
  -3   3  -2    1.36    0.23
   3   3   2    1.71    0.27
  -3   3  -2    1.81    0.19
   3   3   2    1.30    0.08
   3   3   2    1.31    0.08
  -4   3  -2    3.58    0.25
  -4   3  -2    3.83    0.33
  -4   3  -2    4.13    0.23
   4   3   2    4.68    0.38
   5   3   2    8.76    0.59
  -5   3  -2    9.27    0.57
  -5   3  -2    9.19    0.43
  -6   3  -2   15.61    0.86
   6   3   2   16.53    0.90
  -7   3  -2   10.34    0.67
   7   3   2   11.36    0.71
   8   3   2    0.23    0.22
  -8   3  -2    0.02    0.19
   9   3   2    6.31    0.53
  -9   3  -2    6.89    0.56
  10   3   2   -0.01    0.22
 -10   3  -2    0.38    0.26
 -11   3  -2    9.01    0.70
  11   3   2    8.69    0.71
 -12   3  -2   -0.13    0.28
  12   3   2    0.51    0.32
   9   4  -2    1.99    0.41
  -9   4   2    1.26    0.33
   9   4  -2    1.17    0.39
   8   4  -2    0.79    0.34
  -8   4   2    0.40    0.27
   8   4  -2    1.18    0.36
   7   4  -2   -0.20    0.23
   7   4  -2    0.06    0.25
  -7   4   2   -0.29    0.18
   6   4  -2    3.15    0.50
   6   4  -2    2.40    0.40
  -6   4   2    2.48    0.40
  -5   4   2    6.57    0.50
   4   4  -2    2.09    0.36
  -4   4   2    1.55    0.22
  -3   4   2    0.06    0.14
  -3   4   2   -0.10    0.14
   3   4  -2   -0.09    0.18
   3   4  -2    0.01    0.18
   2   4  -2    5.89    0.48
  -2   4   2    5.18    0.40
   2   4  -2    5.95    0.47
  -2   4   2    5.29    0.39
  -2   4   2    5.45    0.42
   1   4  -2    0.83    0.25
  -1   4   2    0.42    0.19
   1   4  -2    0.70    0.17
  -1   4   2    0.44    0.17
   1   4  -2    0.53    0.22
  -1   4   2    0.40    0.19
   0   4   2    8.32    0.55
   0   4   2    7.57    0.45
   0   4   2    7.15    0.52
   0   4  -2    7.65    0.51
   0   4  -2    8.75    0.56
   0   4  -2    7.85    0.52
   1   4   2    3.15    0.39
  -1   4  -2    2.10    0.30
  -1   4  -2    2.72    0.32
  -1   4  -2    2.04    0.29
   1   4   2    3.48    0.40
  -2   4  -2    0.50    0.18
  -2   4  -2    0.32    0.15
   2   4   2    0.54    0.23
  -2   4  -2    0.39    0.19
   3   4   2    0.53    0.23
   3   4   2    0.77    0.28
  -3   4  -2    0.96    0.23
  -3   4  -2    0.86    0.24
  -4   4  -2    0.30    0.19
   4   4   2    0.17    0.22
   4   4   2    0.27    0.22
  -5   4  -2   -0.01    0.19
   5   4   2    0.07    0.21
  -6   4  -2    0.53    0.24
  -7   4  -2    2.14    0.40
   7   4   2    1.87    0.39
   7   4   2    1.42    0.39
   8   4   2    0.12    0.22
   8   4   2    0.94    0.34
  -8   4  -2    0.40    0.28
   9   4   2    5.25    0.68
   9   4   2    5.61    0.67
  -9   4  -2    3.92    0.57
   2   5  -2    0.02    0.23
   2   5  -2    0.27    0.27
  -1   5   2    0.20    0.22
   1   5  -2    0.37    0.28
   0   5   2    1.03    0.29
   0   5  -2    0.56    0.24
   1   5   2    0.45    0.26
   2   5   2    1.55    0.36
   2   5   2    1.54    0.37
 -15   0   3    0.51    0.27
  15   0  -3    0.28    0.23
  14   0  -3    0.09    0.20
 -14   0   3   -0.15    0.17
  14   0  -3    0.18    0.17
 -13   0   3   -0.06    0.16
  13   0  -3    0.13    0.15
  12   0  -3   -0.04    0.15
 -12   0   3    0.00    0.15
  12   0  -3    0.04    0.14
 -11   0   3   -0.05    0.14
  11   0  -3    0.13    0.15
  11   0  -3    0.11    0.13
  10   0  -3    0.16    0.13
 -10   0   3    0.62    0.18
  -9   0   3    0.14    0.13
   9   0  -3    0.21    0.14
  -7   0   3    0.03    0.09
   7   0  -3   -0.05    0.07
   6   0  -3    0.01    0.08
  -6   0   3    0.02    0.09
   5   0  -3    0.06    0.08
  -5   0   3    0.05    0.08
   4   0  -3    0.02    0.06
  -4   0   3   -0.11    0.05
  -3   0   3    0.00    0.06
   3   0  -3    0.01    0.06
   2   0  -3    0.00    0.05
   2   0  -3    0.02    0.05
  -2   0   3   -0.03    0.05
  -1   0   3    0.02    0.03
   1   0  -3   -0.01    0.03
  -1   0   3   -0.01    0.02
  -1   0   3    0.00    0.03
   1   0  -3    0.00    0.03
   1   0  -3   -0.02    0.02
  -1   0  -3   -0.04    0.03
   1   0   3   -0.03    0.02
  -2   0  -3   -0.01    0.04
  -2   0  -3    0.02    0.07
   3   0   3    0.01    0.05
  -3   0  -3    0.01    0.06
  -4   0  -3    0.02    0.06
   4   0   3    0.05    0.05
   5   0   3   -0.11    0.05
  -5   0  -3    0.03    0.07
   6   0   3    0.00    0.07
  -6   0  -3   -0.05    0.08
  -7   0  -3    0.02    0.08
   7   0   3    0.06    0.08
  -8   0  -3   -0.04    0.09
   8   0   3    0.03    0.08
   9   0   3   -0.02    0.11
  -9   0  -3   -0.07    0.12
 -10   0  -3   -0.13    0.15
  10   0   3    0.05    0.12
  11   0   3    0.14    0.14
 -11   0  -3   -0.12    0.14
  12   0   3    0.04    0.12
 -12   0  -3    0.11    0.16
 -13   0  -3   -0.33    0.16
  13   0   3    0.23    0.16
  14   0   3   -0.12    0.16
 -14   0  -3    0.12    0.22
  15   0   3    0.15    0.23
 -15  -1   3    2.05    0.36
  15   1  -3    2.18    0.42
  15   1  -3    2.12    0.41
 -15   1   3    2.62    0.44
 -14  -1   3    0.16    0.19
  14   1  -3   -0.13    0.19
 -14   1   3    0.84    0.27
 -13  -1   3    0.25    0.19
  13  -1  -3    0.27    0.18
  13   1  -3    0.28    0.21
 -13   1   3    0.08    0.18
  12  -1  -3    0.05    0.12
  12  -1  -3    0.20    0.15
 -12  -1   3    0.21    0.16
  12   1  -3    0.10    0.17
  12   1  -3    0.29    0.22
 -12   1   3    0.01    0.19
 -11  -1   3    2.03    0.27
  11  -1  -3    1.93    0.25
  11  -1  -3    2.25    0.28
  11   1  -3    2.00    0.33
 -11   1   3    2.13    0.34
 -10  -1   3   13.36    0.67
  10  -1  -3   11.86    0.64
  10  -1  -3   12.71    0.62
  10   1  -3   12.30    0.72
 -10   1   3   13.40    0.74
  -9  -1   3   20.74    0.96
   9  -1  -3   20.85    0.92
   9  -1  -3   20.26    0.94
  -9   1   3   20.78    1.02
   9   1  -3   21.76    1.04
   8  -1  -3    3.02    0.20
  -8  -1   3    2.41    0.22
   8  -1  -3    2.38    0.21
   8   1  -3    3.20    0.29
  -8   1   3    3.11    0.29
  -7  -1   3    2.04    0.18
   7  -1  -3    1.88    0.17
   7  -1  -3    2.13    0.15
   7   1  -3    2.41    0.28
  -7   1   3    2.01    0.26
   6  -1  -3    3.61    0.19
   6  -1  -3    3.18    0.21
  -6  -1   3    3.40    0.22
  -6   1   3    3.64    0.27
   6   1  -3    3.33    0.26
   5  -1  -3    0.28    0.08
   5  -1  -3    0.25    0.05
   5  -1  -3    0.34    0.05
  -5  -1   3    0.47    0.09
   5   1  -3    0.31    0.10
  -5   1   3    0.28    0.12
  -4  -1   3    0.27    0.07
   4  -1  -3    0.16    0.06
  -4   1   3    0.13    0.09
   4   1  -3    0.18    0.08
  -3  -1   3    0.35    0.07
   3  -1  -3    0.21    0.06
  -3   1   3    0.27    0.09
   3   1  -3    0.25    0.08
   2   1  -3    1.29    0.14
  -2   1   3    1.11    0.07
  -2   1   3    1.37    0.14
   1   1  -3   42.59    1.66
  -1   1   3   40.91    1.61
  -1   1   3   36.89    1.62
   1   1  -3   42.41    1.65
   0  -1  -3  128.63    5.98
   0  -1  -3  128.91    6.06
   0   1   3  122.62    6.05
   0   1   3  129.49    5.99
  -1  -1  -3  121.36    4.87
  -1   1  -3  129.61    4.91
   2  -1   3  130.29    5.13
  -2   1  -3  132.37    5.13
  -3  -1  -3    2.36    0.11
   3  -1   3    2.19    0.13
  -3   1  -3    2.64    0.14
   3   1   3    2.51    0.19
   3   1   3    2.37    0.11
  -3   1  -3    2.24    0.17
  -4  -1  -3   35.76    1.38
  -4   1  -3   33.89    1.46
   4   1   3   34.25    1.46
  -4   1  -3   34.35    1.39
   5  -1   3    1.51    0.09
  -5  -1  -3    1.70    0.13
  -5   1  -3    2.00    0.22
   5   1   3    2.03    0.22
  -6  -1  -3    7.88    0.38
   6  -1   3    8.44    0.36
   6   1   3    7.65    0.45
  -6   1  -3    7.53    0.44
  -7  -1  -3    1.08    0.14
   7  -1   3    0.89    0.10
   7   1   3    0.87    0.17
  -7   1  -3    0.82    0.17
   8  -1   3    2.71    0.19
  -8  -1  -3    3.02    0.22
   8   1   3    3.28    0.33
  -8   1  -3    3.18    0.34
   9  -1   3    0.26    0.10
  -9  -1  -3    0.59    0.15
  -9   1  -3    0.42    0.18
   9   1   3    0.70    0.19
  10  -1   3    0.34    0.12
 -10  -1  -3    0.59    0.17
  10   1   3    0.76    0.22
 -11  -1  -3    4.80    0.35
  11  -1   3    4.44    0.30
  11   1   3    4.24    0.40
 -11   1  -3    4.90    0.50
 -12  -1  -3    2.27    0.30
  12   1   3    1.77    0.33
 -12   1  -3    2.52    0.39
 -13  -1  -3    3.40    0.38
  13   1   3    3.31    0.42
 -13   1  -3    3.30    0.46
 -14  -1  -3    1.96    0.31
 -14   1  -3    1.78    0.39
  14   1   3    1.76    0.37
  15   1   3    1.39    0.36
  14   2  -3    2.88    0.52
  14   2  -3    2.63    0.46
 -13   2   3   19.76    1.11
  13   2  -3   18.32    1.15
  12   2  -3   -0.09    0.21
  12   2  -3    0.42    0.23
 -12   2   3    1.07    0.28
 -11  -2   3    0.09    0.12
  11   2  -3   -0.06    0.19
  11   2  -3    0.18    0.21
 -11   2   3    0.06    0.21
 -10  -2   3    0.19    0.12
  10  -2  -3    0.08    0.10
 -10   2   3    0.34    0.22
  10   2  -3    0.39    0.21
   9  -2  -3   12.86    0.59
  -9  -2   3   12.64    0.62
   9   2  -3   13.70    0.78
  -9   2   3   12.26    0.74
  -8  -2   3    0.90    0.14
  -8   2   3    1.08    0.25
   8   2  -3    0.99    0.25
  -7  -2   3    1.74    0.18
  -7   2   3    1.74    0.28
   7   2  -3    1.32    0.25
  -6   2   3    4.88    0.36
   6   2  -3    4.98    0.38
   5   2  -3   10.21    0.59
  -5   2   3   10.91    0.58
  -4   2   3   48.55    2.05
   4   2  -3   49.74    2.08
  -3   2   3    1.44    0.19
  -3   2   3    1.21    0.10
   3   2  -3    1.49    0.21
  -2   2   3    0.35    0.11
   2   2  -3    0.40    0.13
   2   2  -3    0.33    0.12
   2   2  -3    0.42    0.08
   1   2  -3    0.76    0.15
   1   2  -3    0.53    0.10
  -1   2   3    0.76    0.12
   1   2  -3    0.52    0.12
   0   2  -3    0.10    0.08
   0   2   3    0.14    0.07
   0   2  -3    0.10    0.08
   0   2  -3    0.18    0.08
  -1   2  -3    5.99    0.34
  -1   2  -3    6.30    0.33
  -1   2  -3    6.24    0.35
   1   2   3    5.85    0.29
   2   2   3    0.03    0.03
  -2   2  -3    0.06    0.06
  -2   2  -3    0.06    0.09
  -2   2  -3    0.07    0.06
  -3   2  -3   26.91    1.15
  -3   2  -3   26.09    1.06
   3   2   3   25.19    1.15
  -3   2  -3   24.74    1.06
  -4   2  -3    1.00    0.08
  -4   2  -3    0.89    0.09
   4   2   3    1.17    0.19
  -4   2  -3    1.19    0.19
   5   2   3   16.32    0.80
  -5   2  -3   15.27    0.62
  -5   2  -3   16.22    0.78
  -5   2  -3   15.28    0.62
  -5   2  -3   15.59    0.62
   6   2   3    7.15    0.47
  -6   2  -3    7.34    0.47
  -7  -2  -3    0.00    0.04
   7   2   3    0.48    0.18
  -7   2  -3   -0.01    0.13
  -8  -2  -3    1.15    0.12
   8   2   3    1.42    0.29
  -8   2  -3    0.84    0.23
  -9  -2  -3    0.04    0.07
   9   2   3   -0.02    0.13
  -9   2  -3    0.02    0.16
 -10  -2  -3    6.22    0.37
  10   2   3    8.73    0.59
 -12   2  -3    6.30    0.57
  12   2   3    4.91    0.59
 -13   2  -3    4.47    0.59
  13   2   3    4.03    0.53
 -14   2  -3    1.07    0.42
  14   2   3    1.17    0.35
 -12   3   3    3.74    0.54
  12   3  -3    2.99    0.50
  12   3  -3    3.10    0.49
  11   3  -3    0.17    0.26
 -11   3   3   -0.07    0.24
  11   3  -3   -0.17    0.15
  10   3  -3    3.20    0.47
  10   3  -3    2.84    0.49
  -9   3   3   19.42    1.07
   9   3  -3   20.19    1.12
  -8   3   3    0.46    0.20
   8   3  -3    0.93    0.30
   8   3  -3    0.51    0.25
  -7   3   3    1.50    0.30
   7   3  -3    1.65    0.32
   6   3  -3    3.42    0.41
  -6   3   3    3.36    0.39
   6   3  -3    2.78    0.42
   5   3  -3    6.78    0.33
  -5   3   3    6.86    0.47
   5   3  -3    7.49    0.52
   5   3  -3    7.56    0.55
   4   3  -3    3.23    0.41
  -4   3   3    3.43    0.31
   4   3  -3    2.89    0.19
  -4   3   3    2.86    0.17
   4   3  -3    3.30    0.37
  -3   3   3   14.71    0.76
   3   3  -3   15.83    0.85
  -3   3   3   15.26    0.69
   3   3  -3   15.49    0.68
   3   3  -3   14.79    0.80
   2   3  -3    2.57    0.34
  -2   3   3    2.72    0.28
   2   3  -3    2.39    0.19
   2   3  -3    2.66    0.32
  -2   3   3    2.20    0.21
  -1   3   3    1.10    0.18
   1   3  -3    1.24    0.21
   1   3  -3    1.22    0.22
   1   3  -3    1.06    0.16
  -1   3   3    1.25    0.18
   0   3  -3   24.31    1.08
   0   3  -3   23.94    1.10
   0   3  -3   24.80    1.13
   0   3   3   24.64    1.05
   0   3   3   23.32    1.11
  -1   3  -3    6.60    0.39
   1   3   3    5.86    0.41
  -1   3  -3    6.19    0.38
   1   3   3    6.27    0.33
  -1   3  -3    6.04    0.39
   2   3   3    4.41    0.36
   2   3   3    4.69    0.24
  -2   3  -3    4.90    0.31
  -2   3  -3    4.76    0.31
  -2   3  -3    3.97    0.32
  -3   3  -3    9.51    0.49
  -3   3  -3   10.23    0.57
   3   3   3    9.23    0.59
  -3   3  -3    9.90    0.50
  -4   3  -3    0.13    0.08
   4   3   3   -0.07    0.11
  -4   3  -3    0.15    0.07
  -4   3  -3    0.28    0.15
  -5   3  -3    0.66    0.11
  -5   3  -3    0.70    0.21
   6   3   3   18.29    0.98
  -6   3  -3   17.84    0.94
  -7   3  -3    2.55    0.36
   7   3   3    2.36    0.38
  -8   3  -3    0.33    0.22
   8   3   3    0.96    0.29
  -9   3  -3    1.92    0.35
   9   3   3    1.68    0.32
  10   3   3    4.07    0.53
 -11   3  -3    1.33    0.34
  11   3   3    0.22    0.25
  12   3   3    4.43    0.64
 -12   3  -3    5.66    0.67
   9   4  -3    0.18    0.24
  -9   4   3    0.73    0.32
   9   4  -3    1.88    0.43
   8   4  -3    0.45    0.31
  -8   4   3    0.44    0.28
   8   4  -3    0.55    0.31
   7   4  -3    0.67    0.30
   7   4  -3    0.27    0.27
  -7   4   3   -0.16    0.18
   6   4  -3    0.47    0.27
   6   4  -3   -0.26    0.19
  -6   4   3   -0.07    0.19
   5   4  -3   23.74    1.18
  -5   4   3   19.94    1.07
   5   4  -3   20.75    1.19
   4   4  -3   27.88    1.40
  -4   4   3   26.13    1.27
   4   4  -3   27.44    1.35
  -4   4   3   25.79    1.25
   3   4  -3    2.68    0.41
  -3   4   3    2.96    0.38
   3   4  -3    2.36    0.36
  -3   4   3    2.96    0.34
   2   4  -3    0.90    0.26
  -2   4   3    0.24    0.15
  -2   4   3    0.25    0.14
  -2   4   3   -0.13    0.13
   2   4  -3    0.21    0.18
  -1   4   3    3.69    0.34
   1   4  -3    4.48    0.47
   1   4  -3    3.36    0.39
   1   4  -3    3.66    0.29
  -1   4   3    3.54    0.30
  -1   4   3    3.98    0.35
   0   4   3    0.13    0.16
   0   4   3    0.14    0.12
   0   4  -3    0.32    0.19
   0   4   3    0.00    0.15
   0   4  -3    0.00    0.12
   0   4  -3    0.06    0.15
  -1   4  -3   13.72    0.77
  -1   4  -3   14.94    0.85
  -1   4  -3   14.73    0.78
   1   4   3   15.00    0.83
   1   4   3   15.37    0.84
  -2   4  -3    4.68    0.40
   2   4   3    5.34    0.46
  -2   4  -3    5.33    0.39
   2   4   3    5.45    0.47
  -2   4  -3    5.20    0.39
   3   4   3    0.58    0.24
  -3   4  -3    0.44    0.21
  -3   4  -3    0.30    0.16
   3   4   3    0.26    0.19
   4   4   3   15.42    0.92
   4   4   3   16.21    0.97
  -4   4  -3   16.12    0.89
  -5   4  -3   14.38    0.83
   5   4   3   13.80    0.85
  -6   4  -3    8.21    0.64
   6   4   3   11.85    0.76
   7   4   3    0.83    0.31
   8   4   3    2.04    0.45
  -8   4  -3    1.06    0.33
   9   4   3    0.19    0.25
   9   4   3    1.73    0.44
  -9   4  -3    0.00    0.25
   2   5  -3   -0.06    0.21
   2   5  -3   -0.01    0.25
   1   5  -3    5.85    0.68
  -1   5   3    6.12    0.51
   0   5   3   12.00    0.87
   0   5  -3   14.67    0.83
   1   5   3    3.71    0.48
   2   5   3    3.09    0.49
   2   5   3    2.70    0.52
  15   0  -4    8.15    0.88
 -15   0   4    5.86    0.62
  15   0  -4    6.27    0.54
  14   0  -4   -0.07    0.16
 -14   0   4   -0.02    0.18
  14   0  -4    0.34    0.25
 -13   0   4    7.82    0.56
  13   0  -4    8.04    0.56
  13   0  -4    8.45    0.56
 -12   0   4    2.89    0.37
  12   0  -4    3.06    0.38
  12   0  -4    2.85    0.35
 -11   0   4    6.28    0.46
  11   0  -4    6.39    0.44
  11   0  -4    6.47    0.47
  10   0  -4  165.43    6.64
 -10   0   4  165.34    6.64
  10   0  -4  167.03    6.64
   9   0  -4  102.84    4.10
   9   0  -4   99.84    4.10
  -9   0   4  100.19    4.10
  -8   0   4    2.16    0.25
   8   0  -4    1.87    0.23
   7   0  -4    0.25    0.11
  -7   0   4    0.44    0.13
  -6   0   4   30.37    1.29
   6   0  -4   29.76    1.29
   5   0  -4   38.42    1.60
  -5   0   4   38.66    1.60
  -4   0   4    1.44    0.15
   4   0  -4    1.25    0.14
   4   0  -4    1.12    0.14
   3   0  -4  124.52    6.74
  -3   0   4  112.76    6.58
   3   0  -4  129.68    6.58
  -3   0   4  122.65    6.56
   2   0  -4   66.88    2.65
   2   0  -4   67.74    2.64
  -2   0   4   66.25    2.64
  -1   0   4    3.10    0.17
  -1   0   4    3.38    0.17
   1   0  -4    3.43    0.17
   1   0  -4    3.35    0.17
  -1   0   4    3.45    0.17
   1   0  -4    3.51    0.17
   0   0   4  239.73    9.92
   0   0  -4  228.99    9.95
   0   0  -4  229.21    9.87
  -1   0  -4   85.75    4.26
   1   0   4   81.63    4.21
   1   0   4   82.58    4.24
  -1   0  -4   77.83    4.17
  -2   0  -4    3.87    0.20
  -2   0  -4    3.93    0.22
   3   0   4    3.11    0.17
  -3   0  -4    3.08    0.20
  -3   0  -4    3.14    0.18
   4   0   4   58.75    2.34
  -4   0  -4   58.86    2.36
  -5   0  -4   50.23    2.04
   5   0   4   50.05    2.02
  -6   0  -4   11.51    0.56
   6   0   4   11.19    0.54
   7   0   4   17.03    0.76
  -7   0  -4   16.12    0.77
  -8   0  -4    0.78    0.17
   8   0   4    0.83    0.15
   9   0   4    5.24    0.35
  -9   0  -4    5.17    0.38
  10   0   4    0.12    0.12
 -10   0  -4   -0.02    0.14
 -11   0  -4    2.69    0.35
  11   0   4    3.00    0.33
  12   0   4    4.66    0.37
 -12   0  -4    4.29    0.40
 -13   0  -4    1.55    0.30
  13   0   4    1.92    0.30
 -14   0  -4   20.02    1.09
  14   0   4   21.98    1.13
 -15   0  -4   17.88    1.01
 -15  -1   4    0.39    0.24
  15   1  -4    0.91    0.34
 -15   1   4    0.10    0.23
  15   1  -4    0.13    0.22
 -14  -1   4   11.34    0.70
 -14   1   4   11.07    0.76
  14   1  -4   11.25    0.78
  14   1  -4   10.69    0.74
  13  -1  -4   15.35    0.76
 -13  -1   4   12.47    0.77
 -13   1   4   14.92    0.86
  13   1  -4   14.15    0.88
  13   1  -4   12.61    0.82
  12  -1  -4    0.05    0.14
 -12  -1   4    0.29    0.18
  12  -1  -4    0.36    0.16
  12   1  -4    0.21    0.23
  12   1  -4    0.21    0.21
 -12   1   4    0.14    0.20
 -11  -1   4    0.32    0.17
  11  -1  -4    0.16    0.13
  11  -1  -4    0.32    0.14
  11   1  -4    0.18    0.19
  11   1  -4    0.31    0.18
 -11   1   4    0.13    0.18
  10  -1  -4    0.16    0.11
  10  -1  -4    0.06    0.11
 -10  -1   4    0.07    0.12
  10   1  -4    0.04    0.14
 -10   1   4    0.06    0.16
   9  -1  -4  102.40    4.06
  -9  -1   4  101.36    4.10
   9  -1  -4   98.41    4.08
  -9   1   4  102.51    4.17
   9   1  -4  104.67    4.18
   8  -1  -4   66.40    2.71
   8  -1  -4   67.54    2.68
  -8  -1   4   68.85    2.72
   8   1  -4   65.15    2.79
  -8   1   4   64.98    2.77
  -7  -1   4   16.45    0.72
   7  -1  -4   15.35    0.71
   7  -1  -4   14.92    0.67
   7   1  -4   14.51    0.76
  -7   1   4   15.96    0.77
  -6  -1   4   10.77    0.52
   6  -1  -4   10.93    0.48
   6  -1  -4   10.57    0.52
  -6   1   4   11.34    0.57
   6   1  -4   11.57    0.59
  -5  -1   4   13.32    0.60
   5  -1  -4   13.26    0.55
   5  -1  -4   13.97    0.60
   5   1  -4   12.34    0.65
  -5   1   4   13.70    0.65
   4  -1  -4   23.07    0.95
  -4  -1   4   23.02    0.95
   4  -1  -4   22.32    0.89
  -4   1   4   22.31    0.99
   4   1  -4   22.42    1.00
  -3  -1   4    3.23    0.19
   3  -1  -4    3.59    0.20
  -3   1   4    3.33    0.14
   3   1  -4    3.14    0.23
  -3   1   4    3.50    0.22
   2  -1  -4    0.12    0.06
   2   1  -4    0.07    0.08
   2   1  -4    0.09    0.07
  -2   1   4    0.11    0.03
  -2   1   4    0.24    0.08
  -1   1   4    2.66    0.16
   1   1  -4    3.27    0.19
   1   1  -4    2.10    0.18
   0  -1   4  335.16   13.47
   0  -1   4  329.10   13.50
   0  -1  -4  346.84   14.40
   0  -1  -4  362.42   14.57
   0   1  -4  324.05   13.46
   0   1   4  334.98   14.49
   0   1   4  356.79   14.42
   0   1  -4  315.48   13.43
   1  -1   4  977.37   38.06
   1  -1   4  937.38   38.00
  -1  -1  -4 1000.00   38.90
  -1  -1  -4  981.69   38.82
   1   1   4  979.37   38.80
   1   1   4  944.20   38.86
  -1   1  -4  917.43   37.99
  -1   1  -4  959.23   37.97
  -2   1  -4    3.36    0.15
  -2   1  -4    3.05    0.17
  -2   1  -4    3.17    0.21
  -3  -1  -4    8.46    0.34
  -3   1  -4    8.31    0.37
  -3   1  -4    7.75    0.41
  -4  -1  -4   32.07    1.29
  -4   1  -4   32.56    1.37
  -4   1  -4   31.76    1.30
   4   1   4   32.69    1.37
  -5  -1  -4    2.46    0.16
   5  -1   4    2.54    0.12
  -5   1  -4    2.72    0.22
   5   1   4    2.59    0.22
  -5   1  -4    2.33    0.16
   6  -1   4    3.30    0.17
  -6  -1  -4    3.23    0.20
  -6   1  -4    3.24    0.26
   6   1   4    3.25    0.26
   7  -1   4   10.02    0.44
  -7  -1  -4    9.71    0.48
   7   1   4    9.92    0.54
  -7   1  -4    9.57    0.55
  -8  -1  -4    0.10    0.10
   8  -1   4    0.25    0.07
  -8   1  -4    0.16    0.13
   8   1   4    0.28    0.14
  -9  -1  -4   52.71    2.20
   9  -1   4   54.36    2.16
   9   1   4   54.52    2.29
  -9   1  -4   51.27    2.28
  10  -1   4   49.67    2.07
 -10  -1  -4   51.03    2.12
 -10   1  -4   50.39    2.21
  10   1   4   51.43    2.20
  11  -1   4    1.18    0.17
 -11  -1  -4    1.47    0.23
  11   1   4    1.41    0.28
 -11   1  -4    1.26    0.27
 -12  -1  -4    0.57    0.19
 -12   1  -4    0.50    0.25
  12   1   4    0.46    0.21
 -13  -1  -4    0.31    0.19
 -13   1  -4    0.62    0.27
  13   1   4    0.08    0.18
 -14  -1  -4    1.09    0.26
  14   1   4    0.62    0.27
 -14   1  -4    1.50    0.37
 -15   1  -4    7.21    0.63
 -14   2   4    0.19    0.27
  14   2  -4   -0.02    0.22
  14   2  -4   -0.18    0.23
  13   2  -4    4.48    0.55
  12   2  -4    0.16    0.23
  12   2  -4   -0.16    0.21
 -12   2   4    0.13    0.23
 -11  -2   4    0.16    0.13
 -11   2   4    0.45    0.25
  11   2  -4    0.16    0.21
  11   2  -4    0.09    0.22
  10  -2  -4    9.72    0.48
 -10  -2   4    9.94    0.51
  10   2  -4    8.46    0.65
 -10   2   4    8.37    0.61
  10   2  -4    8.08    0.62
  -9  -2   4    1.16    0.18
   9  -2  -4    1.18    0.16
  -9   2   4    1.48    0.29
   9   2  -4    1.29    0.27
  -8  -2   4    2.22    0.19
   8  -2  -4    1.98    0.18
  -8   2   4    2.07    0.31
   8   2  -4    3.29    0.41
  -7  -2   4    1.98    0.18
  -7   2   4    2.74    0.33
   7   2  -4    2.55    0.32
   6   2  -4    0.57    0.16
  -6   2   4    0.57    0.17
  -5   2   4   10.00    0.54
   5   2  -4    9.30    0.55
   4   2  -4    6.82    0.42
  -4   2   4    6.33    0.39
   4   2  -4    6.82    0.44
  -3   2   4   14.26    0.61
   3   2  -4   14.45    0.71
   3   2  -4   15.15    0.75
  -3   2   4   13.91    0.68
   2   2  -4    0.08    0.09
   2   2  -4    0.09    0.09
  -2   2   4    0.01    0.07
   1   2  -4    9.39    0.50
   1   2  -4    9.14    0.47
   1   2  -4    9.37    0.45
  -1   2   4    8.83    0.44
   0   2   4    0.15    0.07
   0   2  -4    0.25    0.09
   0   2  -4    0.36    0.10
   0   2  -4    0.29    0.10
  -1   2  -4  177.27    6.90
  -1   2  -4  172.81    6.90
  -2   2  -4    1.21    0.17
  -2   2  -4    1.23    0.14
  -2   2  -4    0.90    0.12
   2   2   4    0.96    0.06
   3   2   4    0.09    0.08
  -3   2  -4    0.08    0.05
  -3   2  -4    0.07    0.06
  -3   2  -4    0.01    0.09
  -4   2  -4    1.89    0.13
  -4   2  -4    2.34    0.21
  -4   2  -4    1.88    0.11
  -4   2  -4    1.91    0.11
   4   2   4    2.36    0.27
  -5   2  -4   26.47    1.07
   5   2   4   27.02    1.24
  -5   2  -4   26.75    1.22
   6   2   4   11.34    0.67
  -6   2  -4   13.46    0.69
   7   2   4   14.50    0.79
  -7   2  -4   14.51    0.77
  -8  -2  -4    2.02    0.14
   8   2   4    2.03    0.30
  -8   2  -4    1.67    0.29
  -9  -2  -4    3.35    0.21
  -9   2  -4    2.91    0.37
   9   2   4    2.93    0.40
  10   2   4   10.22    0.68
 -10   2  -4    9.68    0.66
  11   2   4   38.07    1.86
 -11   2  -4   41.40    1.88
 -12   2  -4    3.55    0.51
  12   2   4    3.90    0.53
  13   2   4    0.27    0.26
 -13   2  -4    0.33    0.30
 -14   2  -4    2.28    0.48
 -12   3   4    1.54    0.37
  12   3  -4    0.40    0.26
  12   3  -4    0.41    0.29
  11   3  -4    0.49    0.26
 -11   3   4    0.48    0.30
  11   3  -4    0.16    0.27
  10   3  -4    0.03    0.23
 -10   3   4   -0.07    0.18
  10   3  -4    0.04    0.23
   9   3  -4    0.17    0.20
   9   3  -4    0.67    0.27
   8   3  -4    7.76    0.60
  -8   3   4    7.54    0.57
   8   3  -4    8.73    0.67
  -7   3   4   17.57    0.93
   7   3  -4   17.31    0.95
   7   3  -4   16.44    1.00
  -6   3   4    4.78    0.39
   6   3  -4    4.17    0.51
   6   3  -4    3.86    0.46
  -5   3   4    6.53    0.46
   5   3  -4    6.79    0.34
   5   3  -4    6.44    0.52
   5   3  -4    7.52    0.50
   4   3  -4    4.44    0.41
  -4   3   4    4.52    0.24
   4   3  -4    4.84    0.28
   4   3  -4    4.32    0.39
  -4   3   4    5.03    0.38
  -3   3   4    3.43    0.29
   3   3  -4    4.19    0.44
   3   3  -4    4.01    0.40
   3   3  -4    3.49    0.24
  -3   3   4    3.65    0.24
   2   3  -4    2.35    0.32
  -2   3   4    2.20    0.21
  -2   3   4    2.55    0.27
   2   3  -4    2.90    0.32
   2   3  -4    2.59    0.20
   1   3  -4    0.53    0.18
   1   3  -4    0.39    0.15
  -1   3   4    0.38    0.13
   1   3  -4    0.74    0.14
   0   3  -4   21.64    1.02
   0   3   4   21.95    0.96
   0   3  -4   22.78    1.06
   0   3  -4   22.39    1.00
  -1   3  -4   19.68    0.92
   1   3   4   20.23    0.86
   1   3   4   20.23    0.97
  -1   3  -4   19.42    0.93
  -1   3  -4   20.65    0.95
  -2   3  -4    2.28    0.25
   2   3   4    2.45    0.31
  -2   3  -4    2.01    0.26
  -2   3  -4    2.15    0.23
   2   3   4    2.20    0.14
   3   3   4    0.22    0.15
  -3   3  -4    0.00    0.08
  -3   3  -4   -0.13    0.07
  -3   3  -4   -0.01    0.11
  -4   3  -4    0.62    0.12
  -4   3  -4    0.51    0.10
  -4   3  -4    0.28    0.16
   4   3   4    0.64    0.22
  -5   3  -4    0.37    0.19
  -5   3  -4    0.30    0.07
   5   3   4    0.72    0.20
  -6   3  -4    0.09    0.17
   6   3   4    0.07    0.15
  -7   3  -4    3.31    0.42
   7   3   4    3.75    0.45
  -8   3  -4    0.09    0.20
   8   3   4    0.16    0.20
   9   3   4    4.66    0.54
  -9   3  -4    4.50    0.52
 -10   3  -4   24.72    1.27
  10   3   4   21.54    1.26
 -11   3  -4    0.01    0.25
  11   3   4   -0.03    0.26
  12   3   4    6.46    0.72
 -12   3  -4    6.82    0.75
   9   4  -4    9.55    0.81
   8   4  -4    1.22    0.38
   8   4  -4    3.03    0.49
  -8   4   4    1.20    0.32
   7   4  -4    0.86    0.35
  -7   4   4    1.59    0.35
   7   4  -4    1.67    0.41
  -6   4   4   -0.01    0.19
   6   4  -4   -0.39    0.18
   6   4  -4   -0.01    0.21
   5   4  -4    2.17    0.40
  -5   4   4    1.48    0.29
  -4   4   4    5.58    0.46
   4   4  -4    6.70    0.53
   3   4  -4    9.56    0.68
  -3   4   4    9.07    0.58
   3   4  -4    9.46    0.64
  -3   4   4    9.65    0.58
  -2   4   4    4.86    0.37
  -2   4   4    4.46    0.36
   2   4  -4    4.28    0.45
   2   4  -4    5.19    0.54
  -2   4   4    4.58    0.39
  -1   4   4    1.66    0.27
   1   4  -4    1.99    0.26
  -1   4   4    1.43    0.26
   1   4  -4    2.37    0.36
  -1   4   4    2.09    0.28
   1   4  -4    2.21    0.32
   0   4   4    0.49    0.20
   0   4  -4    0.34    0.17
   0   4   4    0.95    0.25
   0   4  -4    1.06    0.21
   0   4   4    0.56    0.15
   0   4  -4    0.56    0.20
  -1   4  -4    0.66    0.21
  -1   4  -4    0.47    0.19
  -1   4  -4    0.39    0.17
  -2   4  -4    1.37    0.23
   2   4   4    0.95    0.28
   2   4   4    1.22    0.28
  -2   4  -4    0.99    0.22
  -2   4  -4    1.06    0.22
  -3   4  -4    0.26    0.17
  -3   4  -4    0.67    0.16
   3   4   4    0.55    0.23
  -4   4  -4    3.85    0.42
   5   4   4    0.45    0.24
  -6   4  -4    7.63    0.61
   6   4   4   10.83    0.72
  -7   4  -4    6.96    0.58
   7   4   4    6.83    0.62
  -8   4  -4    2.94    0.47
   8   4   4    4.00    0.56
  -9   4  -4    1.80    0.42
   9   4   4    2.49    0.50
   2   5  -4    0.94    0.33
   2   5  -4    1.01    0.29
   1   5  -4    0.39    0.23
  -1   5   4    0.12    0.25
   0   5   4    0.38    0.24
   1   5   4    2.49    0.43
   2   5   4    0.83    0.29
 -15   0   5    0.41    0.26
  15   0  -5    0.10    0.20
 -14   0   5    0.18    0.20
  14   0  -5   -0.07    0.15
  14   0  -5   -0.06    0.19
  13   0  -5    0.07    0.16
 -13   0   5    0.24    0.19
  12   0  -5    0.06    0.14
 -12   0   5    0.20    0.17
  12   0  -5   -0.08    0.13
  11   0  -5    0.24    0.16
  11   0  -5    0.14    0.16
 -11   0   5    0.24    0.17
 -10   0   5    0.34    0.16
  10   0  -5    0.47    0.16
  10   0  -5    0.07    0.13
   9   0  -5    0.00    0.11
  -9   0   5    0.06    0.12
   9   0  -5    0.27    0.14
   8   0  -5    0.08    0.09
   8   0  -5    0.03    0.09
  -8   0   5    0.05    0.10
   7   0  -5   -0.05    0.08
  -7   0   5   -0.03    0.09
   7   0  -5    0.02    0.09
  -6   0   5   -0.01    0.08
   6   0  -5    0.15    0.09
   6   0  -5    0.04    0.08
   5   0  -5    0.04    0.07
   5   0  -5    0.02    0.07
  -5   0   5    0.10    0.08
   4   0  -5    0.12    0.07
   4   0  -5    0.01    0.06
  -4   0   5    0.00    0.07
  -3   0   5   -0.03    0.06
   3   0  -5   -0.06    0.06
   3   0  -5    0.01    0.06
   2   0  -5   -0.04    0.05
   2   0  -5    0.00    0.05
  -2   0   5    0.02    0.05
   1   0  -5   -0.01    0.04
  -1   0   5    0.02    0.05
   1   0  -5   -0.03    0.04
  -1   0   5   -0.04    0.03
   0   0   5    0.05    0.03
   0   0   5    0.04    0.03
   0   0  -5    0.02    0.04
   0   0  -5    0.08    0.04
   0   0  -5    0.02    0.03
   1   0   5   -0.03    0.03
  -1   0  -5   -0.06    0.04
  -2   0  -5   -0.04    0.07
  -2   0  -5   -0.08    0.05
  -3   0  -5   -0.03    0.06
  -3   0  -5    0.09    0.05
  -4   0  -5    0.01    0.05
   4   0   5   -0.04    0.05
  -5   0  -5    0.14    0.09
   5   0   5   -0.02    0.06
  -6   0  -5   -0.01    0.07
   6   0   5   -0.04    0.07
  -7   0  -5    0.03    0.08
   7   0   5    0.04    0.07
  -8   0  -5   -0.05    0.09
   8   0   5    0.09    0.08
   9   0   5    0.09    0.11
  -9   0  -5   -0.08    0.11
  10   0   5   -0.02    0.11
 -10   0  -5   -0.21    0.12
  11   0   5    0.23    0.16
 -11   0  -5    0.11    0.15
 -12   0  -5   -0.06    0.17
  12   0   5    0.13    0.16
  13   0   5    0.07    0.15
 -13   0  -5    0.04    0.17
 -14   0  -5    0.65    0.22
  14   0   5    0.58    0.30
 -15  -1   5    0.06    0.18
 -15   1   5    0.22    0.25
  15   1  -5   -0.03    0.19
 -14  -1   5    0.29    0.22
  14   1  -5    0.15    0.20
  14   1  -5   -0.05    0.21
 -13  -1   5    4.99    0.42
  13  -1  -5    4.13    0.36
  13   1  -5    4.57    0.51
  12  -1  -5   -0.03    0.16
  12  -1  -5   -0.01    0.13
 -12  -1   5    0.36    0.16
  12   1  -5    0.04    0.19
  12   1  -5    0.06    0.17
 -12   1   5   -0.10    0.18
 -11  -1   5    0.26    0.16
  11  -1  -5    0.21    0.14
  11  -1  -5   -0.02    0.11
  11   1  -5    0.07    0.15
 -11   1   5    0.28    0.19
  11   1  -5    0.02    0.16
  10  -1  -5    4.83    0.34
  10  -1  -5    4.98    0.32
 -10  -1   5    5.33    0.37
  10   1  -5    4.59    0.42
  10   1  -5    5.57    0.43
 -10   1   5    4.10    0.39
  -9  -1   5   13.28    0.67
   9  -1  -5   12.89    0.62
   9  -1  -5   13.33    0.66
   9   1  -5   13.32    0.75
   9   1  -5   12.51    0.72
  -9   1   5   13.39    0.73
   8  -1  -5   24.61    1.05
   8  -1  -5   25.42    1.10
  -8  -1   5   25.34    1.10
   8   1  -5   24.14    1.16
  -8   1   5   24.22    1.15
   7  -1  -5    2.38    0.17
   7  -1  -5    2.54    0.20
  -7  -1   5    2.29    0.20
   7   1  -5    3.09    0.27
  -7   1   5    3.48    0.33
   6  -1  -5   15.94    0.69
   6  -1  -5   16.89    0.74
  -6  -1   5   15.75    0.73
  -6   1   5   16.37    0.78
   6   1  -5   16.41    0.79
  -5  -1   5    0.18    0.08
   5  -1  -5    0.14    0.07
   5  -1  -5    0.09    0.04
   5   1  -5    0.23    0.10
  -5   1   5    0.14    0.11
   4  -1  -5    7.44    0.37
   4  -1  -5    7.41    0.31
  -4  -1   5    7.21    0.36
   4   1  -5    7.64    0.41
  -4   1   5    7.42    0.40
   4   1  -5    7.63    0.42
  -3  -1   5    0.83    0.11
   3  -1  -5    0.84    0.11
   3  -1  -5    0.64    0.05
  -3   1   5    0.55    0.11
   3   1  -5    0.84    0.13
  -3   1   5    0.68    0.06
   3   1  -5    0.74    0.14
   2  -1  -5    2.22    0.16
   2  -1  -5    2.38    0.13
  -2   1   5    2.30    0.13
   2   1  -5    2.32    0.19
   2   1  -5    2.16    0.17
  -2   1   5    2.40    0.16
   1  -1  -5    6.70    0.32
   1   1  -5    6.49    0.35
   1   1  -5    6.99    0.34
  -1   1   5    6.72    0.32
   0   1  -5  100.49    3.97
   1  -1   5  493.76   20.15
  -1  -1  -5  491.52   20.89
  -1  -1  -5  494.50   20.95
   1  -1   5  514.54   20.14
   1   1   5  484.96   20.98
  -1   1  -5  474.11   20.07
  -1   1  -5  500.20   20.06
   1   1   5  503.56   20.90
  -2   1  -5   13.67    0.55
  -2   1  -5   14.03    0.63
  -2   1  -5   13.42    0.59
  -3  -1  -5   34.60    1.34
  -3   1  -5   32.99    1.43
  -3   1  -5   34.49    1.38
  -4  -1  -5    0.21    0.05
  -4   1  -5    0.10    0.06
   4   1   5    0.12    0.09
  -4   1  -5    0.11    0.09
  -5  -1  -5    1.08    0.11
  -5   1  -5    0.93    0.17
  -5   1  -5    1.11    0.13
   5   1   5    1.28    0.19
   6  -1   5    2.03    0.12
  -6  -1  -5    1.99    0.15
  -6   1  -5    2.06    0.24
   6   1   5    2.29    0.25
  -7  -1  -5    1.22    0.15
   7  -1   5    1.10    0.10
  -7   1  -5    0.88    0.19
   7   1   5    1.15    0.20
  -8  -1  -5    1.44    0.19
   8  -1   5    1.52    0.14
   8   1   5    1.60    0.24
  -8   1  -5    1.34    0.23
  -9  -1  -5    0.85    0.16
   9  -1   5    0.88    0.13
   9   1   5    1.26    0.24
  -9   1  -5    1.15    0.23
 -10  -1  -5   17.84    0.87
  10  -1   5   17.48    0.81
  10   1   5   18.11    0.94
 -10   1  -5   20.21    0.97
  11  -1   5   34.69    1.44
 -11  -1  -5   33.37    1.50
 -11   1  -5   34.35    1.60
  11   1   5   33.94    1.61
 -12  -1  -5    1.07    0.23
  12   1   5    0.81    0.24
 -12   1  -5    0.56    0.27
 -13  -1  -5    0.28    0.19
 -13   1  -5    0.50    0.27
  13   1   5    0.39    0.22
 -14  -1  -5    1.40    0.29
  14   1   5    2.20    0.36
 -14   1  -5    2.12    0.42
  14   2  -5   -0.01    0.23
 -14   2   5    0.33    0.28
  14   2  -5   -0.05    0.26
 -13   2   5    9.92    0.71
  13   2  -5    9.03    0.70
  13   2  -5    8.03    0.71
 -12  -2   5    6.18    0.47
  12   2  -5    6.67    0.57
  12   2  -5    6.65    0.60
 -12   2   5    7.02    0.55
 -11  -2   5    0.21    0.14
  11   2  -5    0.20    0.23
  11   2  -5    0.01    0.21
 -11   2   5    0.31    0.23
 -10  -2   5    5.05    0.35
  10  -2  -5    5.76    0.34
 -10   2   5    4.62    0.42
  -9  -2   5    7.36    0.43
   9  -2  -5    8.16    0.43
   9   2  -5    7.55    0.54
   9   2  -5    8.26    0.60
  -9   2   5    8.30    0.56
   8  -2  -5    5.84    0.34
  -8  -2   5    5.99    0.34
   8   2  -5    5.43    0.47
  -8   2   5    4.53    0.41
   8   2  -5    5.52    0.45
  -7  -2   5   10.88    0.55
  -7   2   5   11.64    0.65
   7   2  -5   11.85    0.71
   7   2  -5   11.68    0.68
  -6   2   5    0.12    0.13
   6   2  -5   -0.07    0.12
   6   2  -5    0.10    0.13
   5   2  -5    0.49    0.14
   5   2  -5    0.43    0.16
  -5   2   5    0.29    0.13
   4   2  -5   12.62    0.68
   4   2  -5   13.68    0.72
  -4   2   5   13.49    0.66
  -3   2   5   14.68    0.70
   3   2  -5   14.84    0.76
   3   2  -5   15.29    0.74
   2   2  -5    7.03    0.41
  -2   2   5    7.07    0.38
   2   2  -5    7.84    0.45
   1   2  -5    0.00    0.08
  -1   2   5   -0.17    0.06
   1   2  -5    0.04    0.09
   1   2  -5    0.02    0.07
   0   2   5   49.47    1.95
   0   2  -5   48.03    2.02
   0   2  -5   49.02    2.00
   0   2  -5   48.08    1.99
  -1   2  -5   95.75    3.80
   1   2   5   97.52    3.75
  -1   2  -5   95.68    3.83
  -1   2  -5   94.03    3.83
  -2   2  -5   72.62    2.91
   2   2   5   74.18    2.82
  -2   2  -5   71.42    2.88
  -2   2  -5   71.85    2.95
  -3   2  -5    0.13    0.07
  -3   2  -5    0.24    0.06
  -3   2  -5   -0.09    0.08
  -4   2  -5   10.78    0.44
  -4   2  -5   10.71    0.44
  -4   2  -5   11.01    0.49
   4   2   5   10.81    0.59
  -4   2  -5   10.99    0.58
  -5   2  -5    4.85    0.24
  -5   2  -5    4.63    0.34
   5   2   5    4.65    0.36
  -6   2  -5    4.75    0.36
   6   2   5    5.77    0.41
  -7   2  -5    4.05    0.36
   7   2   5    4.72    0.38
  -8  -2  -5    0.19    0.06
  -8   2  -5   -0.02    0.14
   8   2   5    0.08    0.15
  -9  -2  -5    0.16    0.07
  -9   2  -5    0.22    0.19
   9   2   5    0.56    0.22
  10   2   5    2.26    0.36
 -10   2  -5    1.78    0.32
 -11   2  -5   42.13    1.91
  11   2   5   38.67    1.89
 -12   2  -5    4.22    0.55
  12   2   5    3.75    0.53
  13   2   5    0.48    0.27
 -13   2  -5    0.69    0.33
  12   3  -5    1.72    0.42
 -12   3   5    1.49    0.39
  11   3  -5   -0.09    0.24
  11   3  -5    0.05    0.19
 -11   3   5    0.11    0.26
 -10   3   5    1.00    0.32
  10   3  -5    0.39    0.26
  10   3  -5    0.14    0.25
   9   3  -5    3.62    0.49
   9   3  -5    3.16    0.48
  -9   3   5    2.34    0.40
   8   3  -5    3.14    0.47
   7   3  -5    0.38    0.21
   7   3  -5    0.50    0.24
  -6   3   5    3.49    0.41
   6   3  -5    4.03    0.49
   6   3  -5    4.32    0.47
  -5   3   5    4.71    0.38
   5   3  -5    4.74    0.42
   5   3  -5    5.14    0.28
   5   3  -5    4.97    0.43
  -4   3   5   24.23    1.04
   4   3  -5   27.02    1.28
  -4   3   5   24.77    1.17
   4   3  -5   25.50    1.22
   4   3  -5   25.89    1.08
   3   3  -5    1.54    0.27
  -3   3   5    1.93    0.25
  -3   3   5    1.61    0.18
   3   3  -5    1.55    0.28
   3   3  -5    1.69    0.18
  -2   3   5    3.27    0.26
   2   3  -5    3.62    0.33
   2   3  -5    2.81    0.33
   2   3  -5    3.12    0.24
  -2   3   5    2.79    0.24
   1   3  -5    1.02    0.17
   1   3  -5    0.82    0.19
  -1   3   5    0.77    0.15
   1   3  -5    0.95    0.22
   0   3  -5    7.16    0.46
   0   3   5    7.60    0.39
   0   3  -5    6.98    0.43
   0   3  -5    7.28    0.42
  -1   3  -5    5.49    0.37
   1   3   5    5.38    0.30
  -1   3  -5    5.21    0.35
  -1   3  -5    6.59    0.40
  -2   3  -5    0.35    0.13
   2   3   5    0.85    0.21
  -2   3  -5    0.86    0.18
  -2   3  -5    0.63    0.14
   2   3   5    0.48    0.07
  -3   3  -5    5.53    0.34
   3   3   5    5.79    0.42
  -3   3  -5    5.38    0.32
  -3   3  -5    6.25    0.41
  -4   3  -5    9.89    0.59
   4   3   5    9.37    0.61
  -4   3  -5    9.58    0.47
  -4   3  -5   10.20    0.47
  -5   3  -5    0.46    0.08
   5   3   5    0.66    0.23
  -5   3  -5    0.46    0.19
   6   3   5    0.18    0.15
  -6   3  -5    0.22    0.20
   7   3   5    0.17    0.18
  -7   3  -5    0.05    0.17
  -8   3  -5    1.12    0.29
   8   3   5    0.45    0.24
   9   3   5    5.18    0.58
  -9   3  -5    6.51    0.54
 -10   3  -5   20.23    1.14
  10   3   5   20.24    1.16
  11   3   5    0.82    0.33
  12   3   5    0.73    0.32
  -9   4   5   10.20    0.74
   9   4  -5    9.14    0.82
   9   4  -5   11.74    0.83
   8   4  -5    5.17    0.61
  -8   4   5    5.67    0.60
   8   4  -5    4.44    0.63
  -7   4   5    1.38    0.31
   7   4  -5    0.84    0.35
   7   4  -5    0.61    0.29
  -6   4   5    0.05    0.18
   6   4  -5    0.10    0.22
   6   4  -5   -0.23    0.21
   5   4  -5    7.87    0.62
   5   4  -5    8.87    0.68
  -5   4   5    8.88    0.60
  -4   4   5    6.34    0.46
   4   4  -5    7.66    0.58
  -4   4   5    7.69    0.52
   4   4  -5    8.22    0.62
   3   4  -5    1.02    0.29
  -3   4   5    0.76    0.20
  -2   4   5    2.27    0.31
   2   4  -5    2.39    0.35
  -2   4   5    2.86    0.34
  -2   4   5    3.34    0.34
   2   4  -5    3.81    0.47
   1   4  -5    0.36    0.20
   1   4  -5    0.39    0.15
  -1   4   5    0.44    0.18
  -1   4   5    0.29    0.15
   1   4  -5    0.43    0.20
  -1   4   5    0.44    0.19
   0   4   5    4.39    0.45
   0   4  -5    3.82    0.33
   0   4  -5    4.07    0.37
   0   4  -5    3.85    0.43
   0   4   5    4.32    0.44
  -1   4  -5    3.96    0.37
  -1   4  -5    4.71    0.37
   1   4   5    5.35    0.44
  -1   4  -5    4.26    0.39
   1   4   5    5.16    0.44
   2   4   5    0.44    0.20
  -2   4  -5    0.36    0.15
  -2   4  -5    0.31    0.16
  -2   4  -5    0.03    0.16
   3   4   5    3.15    0.42
  -3   4  -5    2.87    0.38
   4   4   5    1.67    0.34
  -4   4  -5    2.42    0.35
   5   4   5   11.65    0.79
  -5   4  -5   12.49    0.76
  -6   4  -5    6.02    0.52
   6   4   5    5.94    0.63
   7   4   5    2.42    0.43
  -7   4  -5    1.52    0.35
  -8   4  -5    0.16    0.26
   8   4   5    0.39    0.31
   9   4   5    0.09    0.28
  -9   4  -5   -0.24    0.24
   2   5  -5    0.40    0.28
   2   5  -5    0.47    0.30
  -1   5   5    1.31    0.35
   1   5  -5    0.85    0.29
   0   5   5    0.01    0.20
   1   5   5    7.70    0.71
   2   5   5   12.67    0.81
   2   5   5    9.76    0.84
 -15   0   6    0.48    0.29
  15   0  -6    0.91    0.38
  15   0  -6    0.80    0.29
 -14   0   6    0.86    0.26
  14   0  -6    0.88    0.30
  14   0  -6    1.08    0.28
 -13   0   6    0.79    0.24
  13   0  -6    0.87    0.26
  13   0  -6    1.29    0.28
 -12   0   6    0.66    0.21
  12   0  -6    0.65    0.21
  12   0  -6    0.61    0.20
  11   0  -6   -0.09    0.13
  11   0  -6    0.20    0.16
 -11   0   6    0.13    0.16
 -10   0   6   12.77    0.68
  10   0  -6   12.28    0.68
  10   0  -6   11.76    0.68
   9   0  -6   83.30    3.37
  -9   0   6   81.01    3.36
   9   0  -6   81.67    3.37
  -8   0   6   36.54    1.57
   8   0  -6   36.13    1.58
   8   0  -6   36.42    1.58
   7   0  -6   11.76    0.60
  -7   0   6   12.18    0.60
   7   0  -6   11.12    0.59
   6   0  -6   33.54    1.43
   6   0  -6   33.14    1.43
  -6   0   6   33.86    1.42
  -5   0   6    3.90    0.25
   5   0  -6    3.99    0.26
   5   0  -6    3.89    0.25
   4   0  -6   16.75    0.74
  -4   0   6   16.15    0.72
   4   0  -6   16.43    0.73
   3   0  -6   53.05    2.11
  -3   0   6   52.90    2.11
   3   0  -6   51.47    2.11
  -2   0   6    1.57    0.13
   2   0  -6    1.44    0.13
   2   0  -6    1.49    0.15
   1   0  -6   52.87    2.11
   1   0  -6   52.37    2.11
  -1   0   6   53.60    2.10
   0   0  -6   18.08    0.76
   0   0  -6   18.32    0.75
   1   0   6  474.34   20.13
  -1   0  -6  466.45   20.05
   1   0   6  487.01   20.14
  -1   0  -6  488.25   20.16
  -2   0  -6    4.89    0.26
  -2   0  -6    5.53    0.28
  -3   0  -6   34.67    1.43
  -3   0  -6   35.65    1.45
   4   0   6   12.40    0.56
  -4   0  -6   13.04    0.58
  -4   0  -6   12.48    0.59
   5   0   6  168.24    6.60
  -6   0  -6   99.31    3.97
   6   0   6   99.23    3.94
   7   0   6    8.53    0.44
  -7   0  -6    8.40    0.46
   8   0   6   18.31    0.83
  -8   0  -6   17.64    0.85
   9   0   6    7.42    0.44
  -9   0  -6    7.60    0.46
  10   0   6   50.91    2.17
 -10   0  -6   51.97    2.20
 -11   0  -6    6.30    0.45
  11   0   6    5.78    0.41
 -12   0  -6   10.71    0.67
  12   0   6   11.17    0.63
 -13   0  -6    0.80    0.24
  13   0   6    1.05    0.23
 -14   0  -6   13.04    0.79
 -15   0  -6   19.09    1.15
 -15  -1   6    6.56    0.51
 -15   1   6    5.55    0.64
  15   1  -6    6.24    0.59
  15   1  -6    5.98    0.63
 -14  -1   6   12.85    0.81
  14   1  -6   14.08    0.86
 -14   1   6   14.64    0.87
  14   1  -6   12.25    0.86
 -13  -1   6   18.72    0.95
  13  -1  -6   17.83    0.92
  13   1  -6   17.51    1.01
 -13   1   6   18.38    1.01
  13   1  -6   17.25    1.03
  12  -1  -6    2.63    0.28
  12  -1  -6    2.88    0.33
 -12  -1   6    2.96    0.36
  12   1  -6    2.61    0.41
  12   1  -6    2.91    0.40
 -12   1   6    2.85    0.40
  11  -1  -6   11.59    0.59
  11  -1  -6   11.46    0.63
 -11  -1   6   11.91    0.64
  11   1  -6   11.51    0.71
 -11   1   6   10.58    0.69
  11   1  -6   11.29    0.72
  10  -1  -6    7.46    0.45
 -10  -1   6    6.67    0.44
  10  -1  -6    7.26    0.41
  10   1  -6    6.16    0.50
 -10   1   6    7.69    0.51
  10   1  -6    7.56    0.52
   9  -1  -6   23.33    1.04
  -9  -1   6   21.89    1.04
   9  -1  -6   23.16    1.00
  -9   1   6   21.59    1.09
   9   1  -6   23.53    1.12
   9   1  -6   23.07    1.14
   8  -1  -6    6.73    0.36
  -8  -1   6    7.24    0.41
   8  -1  -6    7.66    0.41
   8   1  -6    6.63    0.48
  -8   1   6    6.73    0.44
   8   1  -6    6.95    0.46
   7  -1  -6    1.06    0.12
  -7  -1   6    1.00    0.16
   7  -1  -6    1.35    0.17
  -7   1   6    0.72    0.16
   7   1  -6    0.98    0.19
   7   1  -6    0.94    0.20
  -6  -1   6    9.93    0.49
   6  -1  -6    9.48    0.48
   6  -1  -6    9.81    0.44
   6   1  -6   10.21    0.56
   6   1  -6    9.70    0.54
  -6   1   6    9.78    0.53
   5  -1  -6  178.26    6.93
  -5  -1   6  175.67    6.98
   5  -1  -6  179.65    6.99
   4  -1  -6   46.35    1.85
  -4  -1   6   46.79    1.90
   4  -1  -6   47.25    1.91
  -4   1   6   45.64    1.93
   4   1  -6   47.13    1.97
   4   1  -6   47.89    1.95
  -3  -1   6   12.45    0.58
   3  -1  -6   12.94    0.54
   3  -1  -6   13.74    0.60
  -3   1   6   13.40    0.60
   3   1  -6   13.34    0.62
   3   1  -6   13.08    0.63
  -3   1   6   12.88    0.54
   2  -1  -6    0.19    0.08
   2  -1  -6    0.28    0.06
   2   1  -6    0.22    0.07
  -2   1   6    0.34    0.08
  -2   1   6    0.19    0.06
   2   1  -6    0.19    0.08
   1  -1  -6    3.01    0.18
  -1   1   6    2.91    0.17
   1   1  -6    2.74    0.20
   1   1  -6    2.90    0.19
   0  -1  -6   63.19    2.53
   0   1  -6   63.50    2.51
   0   1  -6   63.47    2.54
   1  -1   6   72.02    2.76
  -1  -1  -6   68.69    2.73
  -1   1  -6   70.60    2.75
   1   1   6   69.94    2.74
  -1   1  -6   71.34    2.79
  -1   1  -6   67.32    2.80
  -2  -1  -6   16.92    0.68
   2  -1   6   17.11    0.69
  -2   1  -6   17.18    0.77
  -2   1  -6   17.54    0.69
  -2   1  -6   17.43    0.74
  -3  -1  -6   15.01    0.60
  -3   1  -6   15.09    0.65
  -3   1  -6   14.63    0.69
  -4  -1  -6   40.14    1.60
  -4   1  -6   40.86    1.63
  -4   1  -6   39.45    1.69
  -5  -1  -6   33.96    1.37
  -5   1  -6   33.33    1.39
   5   1   6   33.86    1.45
  -5   1  -6   34.46    1.46
  -6  -1  -6    1.73    0.14
   6  -1   6    1.82    0.10
  -6   1  -6    2.01    0.24
   6   1   6    2.37    0.26
  -7  -1  -6   -0.10    0.07
   7  -1   6    0.02    0.04
  -7   1  -6    0.05    0.09
   7   1   6    0.22    0.12
  -8  -1  -6    0.50    0.13
   8  -1   6    0.44    0.08
   8   1   6    0.43    0.16
  -8   1  -6    0.80    0.20
   9  -1   6    1.43    0.15
  -9  -1  -6    1.13    0.18
  -9   1  -6    1.38    0.26
   9   1   6    1.45    0.25
 -10  -1  -6   13.01    0.67
  10  -1   6   14.14    0.63
 -10   1  -6   14.43    0.77
  10   1   6   12.21    0.73
 -11  -1  -6    8.43    0.51
  11  -1   6    8.79    0.48
  11   1   6    9.84    0.62
 -11   1  -6    8.43    0.60
 -12  -1  -6    0.58    0.18
 -12   1  -6    0.23    0.24
  12   1   6    0.46    0.21
 -13  -1  -6    0.21    0.17
 -13   1  -6   -0.36    0.18
  13   1   6    0.18    0.19
 -14  -1  -6    0.87    0.25
  14   1   6    0.25    0.22
 -14   1  -6    0.54    0.30
  14   2  -6    1.16    0.37
  14   2  -6    0.50    0.30
 -14   2   6    1.76    0.40
  13   2  -6    1.50    0.35
  13   2  -6    1.02    0.35
 -12  -2   6    0.21    0.16
 -12   2   6    0.07    0.22
  12   2  -6    0.42    0.22
  12   2  -6    0.52    0.27
 -11  -2   6    3.06    0.32
  11   2  -6    3.31    0.45
 -11   2   6    3.25    0.44
  11   2  -6    2.88    0.46
 -10  -2   6    1.09    0.19
  10  -2  -6    1.11    0.18
 -10   2   6    0.82    0.26
  10   2  -6    1.38    0.28
  10   2  -6    1.17    0.31
  -9  -2   6    7.82    0.44
   9  -2  -6    7.43    0.42
  -9   2   6    7.15    0.51
   9   2  -6    7.63    0.58
   9   2  -6    8.12    0.57
  -8  -2   6   15.03    0.70
   8  -2  -6   14.83    0.70
   8   2  -6   16.06    0.84
   8   2  -6   13.86    0.85
  -8   2   6   13.86    0.78
   7  -2  -6   26.55    1.13
  -7  -2   6   25.12    1.12
   7   2  -6   26.29    1.29
   7   2  -6   25.47    1.23
  -7   2   6   26.32    1.21
   6   2  -6    4.95    0.38
   6   2  -6    4.23    0.38
  -6   2   6    5.05    0.36
   5   2  -6    0.11    0.10
  -5   2   6    0.10    0.12
   5   2  -6    0.23    0.15
   4   2  -6   18.92    0.92
  -4   2   6   18.01    0.73
   4   2  -6   19.23    0.89
  -4   2   6   18.08    0.73
  -4   2   6   18.23    0.86
  -3   2   6    6.35    0.37
   3   2  -6    6.42    0.40
   3   2  -6    6.86    0.43
  -2   2   6    2.59    0.20
   2   2  -6    2.69    0.29
   2   2  -6    2.65    0.22
   1   2  -6    0.36    0.12
   1   2  -6    0.71    0.13
   1   2  -6    0.15    0.08
  -1   2   6    0.12    0.08
   0   2  -6    7.87    0.42
   0   2  -6    7.71    0.44
   0   2   6    8.28    0.38
   0   2  -6    8.22    0.42
  -1   2  -6  106.44    4.30
  -1   2  -6  110.97    4.35
   1   2   6  109.64    4.26
  -1   2  -6  108.28    4.35
  -2   2  -6  107.84    4.37
  -2   2  -6  109.88    4.29
  -2   2  -6  109.18    4.33
  -3   2  -6    4.34    0.22
  -3   2  -6    4.70    0.32
  -3   2  -6    4.41    0.26
  -4   2  -6    9.80    0.53
  -4   2  -6    9.28    0.44
   4   2   6    9.11    0.52
   5   2   6   16.89    0.85
  -5   2  -6   17.21    0.72
  -5   2  -6   16.63    0.84
  -6   2  -6   15.06    0.64
  -6   2  -6   15.19    0.79
   6   2   6   14.80    0.79
   7   2   6   17.31    0.88
  -7   2  -6   16.04    0.87
  -8  -2  -6    3.14    0.17
  -8   2  -6    3.00    0.37
   8   2   6    3.72    0.42
  -9  -2  -6    0.47    0.09
   9   2   6    0.17    0.18
  -9   2  -6    0.31    0.20
  10   2   6   12.20    0.75
 -10   2  -6   11.07    0.72
 -11   2  -6   27.23    1.33
  11   2   6   23.73    1.30
  12   2   6    0.67    0.28
 -12   2  -6    0.26    0.27
  13   2   6    2.76    0.47
 -13   2  -6    2.82    0.50
  12   3  -6    7.92    0.68
 -12   3   6    7.01    0.64
  11   3  -6    1.65    0.39
 -11   3   6   -0.03    0.25
  11   3  -6    0.57    0.26
  10   3  -6    0.24    0.27
  10   3  -6   -0.03    0.21
 -10   3   6    0.21    0.24
   9   3  -6    4.10    0.52
   9   3  -6    4.15    0.55
  -9   3   6    5.34    0.48
  -8   3   6    0.22    0.21
   8   3  -6   -0.08    0.13
   8   3  -6    0.57    0.26
   7   3  -6    7.14    0.59
  -7   3   6    6.87    0.51
   7   3  -6    6.69    0.54
   6   3  -6    0.56    0.23
  -6   3   6    0.50    0.21
   6   3  -6    0.84    0.27
  -5   3   6    6.61    0.46
   5   3  -6    7.01    0.49
   5   3  -6    7.54    0.38
   5   3  -6    6.90    0.54
   4   3  -6    4.14    0.27
  -4   3   6    5.24    0.38
  -4   3   6    4.41    0.24
   4   3  -6    4.64    0.39
   4   3  -6    4.81    0.42
   3   3  -6   15.26    0.83
   3   3  -6   14.77    0.79
  -3   3   6   15.25    0.75
  -3   3   6   14.10    0.68
   3   3  -6   15.27    0.70
   2   3  -6    3.53    0.32
   2   3  -6    3.63    0.26
   2   3  -6    3.73    0.35
  -2   3   6    4.01    0.29
   1   3  -6    2.32    0.32
   1   3  -6    2.53    0.29
   1   3  -6    2.32    0.25
  -1   3   6    2.01    0.22
   0   3  -6    0.24    0.12
   0   3  -6    0.21    0.13
   0   3  -6    0.06    0.12
   0   3   6    0.22    0.10
   1   3   6   15.98    0.71
  -1   3  -6   16.84    0.78
  -1   3  -6   16.70    0.82
  -1   3  -6   16.49    0.80
  -2   3  -6   16.84    0.79
  -2   3  -6   17.01    0.82
   2   3   6   16.75    0.85
   2   3   6   16.20    0.67
  -2   3  -6   15.55    0.75
  -3   3  -6    0.93    0.15
  -3   3  -6    0.79    0.13
   3   3   6    0.99    0.22
  -3   3  -6    0.89    0.21
  -4   3  -6    1.27    0.24
  -4   3  -6    1.40    0.16
  -4   3  -6    1.17    0.14
   4   3   6    1.29    0.24
  -5   3  -6   -0.05    0.13
  -5   3  -6    0.03    0.06
   5   3   6    0.14    0.19
  -6   3  -6    0.15    0.14
   6   3   6    0.19    0.15
  -7   3  -6    0.22    0.19
   7   3   6   -0.03    0.18
   8   3   6    3.37    0.47
  -8   3  -6    3.81    0.46
  -9   3  -6    8.93    0.64
   9   3   6    8.13    0.64
  10   3   6    3.70    0.53
  11   3   6   14.19    0.93
 -11   3  -6   15.21    0.96
  12   3   6   14.26    0.97
 -12   3  -6   12.37    0.92
  -9   4   6    1.46    0.34
   9   4  -6    2.96    0.49
   8   4  -6    1.42    0.34
   8   4  -6    3.21    0.51
   7   4  -6   -0.20    0.20
  -7   4   6    0.18    0.21
   7   4  -6    0.66    0.32
   6   4  -6    0.85    0.31
   6   4  -6    0.95    0.31
  -6   4   6    0.83    0.24
  -5   4   6    3.70    0.42
   5   4  -6    3.93    0.53
  -4   4   6    0.98    0.23
   4   4  -6    0.73    0.29
  -3   4   6    1.27    0.24
  -3   4   6    1.10    0.22
   3   4  -6    1.18    0.29
   3   4  -6    1.26    0.31
   2   4  -6    0.41    0.20
  -2   4   6    0.04    0.14
   2   4  -6    0.28    0.22
   2   4  -6   -0.10    0.12
  -2   4   6   -0.02    0.13
  -2   4   6    0.09    0.15
   1   4  -6    0.24    0.20
   1   4  -6    0.52    0.20
   1   4  -6    0.28    0.15
  -1   4   6    0.52    0.20
  -1   4   6    0.37    0.18
  -1   4   6    0.50    0.16
   0   4   6   -0.10    0.15
   0   4   6    0.14    0.19
   0   4  -6   -0.05    0.14
   0   4  -6    0.02    0.14
   0   4  -6    0.22    0.17
  -1   4  -6    1.97    0.29
   1   4   6    2.19    0.34
  -1   4  -6    1.81    0.29
  -1   4  -6    1.47    0.25
  -2   4  -6    0.36    0.17
  -2   4  -6    0.62    0.17
  -2   4  -6    0.32    0.19
   2   4   6    0.07    0.18
   3   4   6    0.07    0.19
  -3   4  -6    0.08    0.17
   4   4   6    2.01    0.37
  -4   4  -6    2.55    0.38
  -5   4  -6    6.56    0.53
   5   4   6    6.23    0.56
  -6   4  -6    0.29    0.25
   6   4   6    0.11    0.24
  -8   4  -6    0.23    0.27
   8   4   6    0.15    0.27
   9   4   6    0.42    0.35
  -9   4  -6    0.20    0.38
   2   5  -6    0.04    0.21
   2   5  -6    0.07    0.22
   1   5  -6    0.68    0.24
  -1   5   6    0.58    0.25
   0   5   6    0.83    0.30
   1   5   6    3.49    0.47
  15   0  -7   -0.23    0.20
 -15   0   7    0.06    0.24
  15   0  -7   -0.18    0.21
  14   0  -7    0.40    0.23
  14   0  -7    0.12    0.20
 -14   0   7    0.16    0.19
 -13   0   7    0.75    0.22
  13   0  -7    0.18    0.17
 -12   0   7    0.06    0.17
  12   0  -7    0.05    0.16
  12   0  -7   -0.25    0.11
 -11   0   7   -0.02    0.14
  11   0  -7    0.08    0.14
  11   0  -7    0.03    0.15
  10   0  -7   -0.06    0.12
  10   0  -7   -0.02    0.12
 -10   0   7    0.00    0.14
   9   0  -7    0.21    0.14
   9   0  -7    0.20    0.13
  -9   0   7    0.19    0.13
   8   0  -7   -0.04    0.09
   8   0  -7   -0.01    0.10
  -8   0   7    0.36    0.13
   7   0  -7    0.10    0.10
  -7   0   7    0.03    0.09
   7   0  -7   -0.11    0.06
   6   0  -7   -0.07    0.08
  -6   0   7   -0.05    0.08
   6   0  -7    0.03    0.08
   5   0  -7   -0.08    0.07
   5   0  -7    0.16    0.08
  -5   0   7    0.17    0.09
   4   0  -7    0.00    0.06
  -4   0   7   -0.03    0.06
   4   0  -7    0.09    0.07
   3   0  -7   -0.09    0.06
   3   0  -7    0.07    0.06
  -3   0   7   -0.04    0.05
  -2   0   7    0.00    0.05
   2   0  -7   -0.07    0.07
   2   0  -7   -0.15    0.05
  -1   0   7   -0.07    0.06
   1   0  -7   -0.10    0.04
   1   0  -7   -0.11    0.06
   0   0  -7    0.11    0.07
   0   0  -7    0.13    0.06
  -1   0  -7    0.01    0.07
  -1   0  -7    0.04    0.06
  -2   0  -7   -0.01    0.06
  -3   0  -7    0.00    0.07
  -3   0  -7    0.02    0.06
  -4   0  -7   -0.12    0.07
  -4   0  -7    0.02    0.06
  -5   0  -7    0.10    0.08
   5   0   7    0.04    0.06
   6   0   7    0.06    0.08
  -6   0  -7    0.08    0.08
  -7   0  -7    0.03    0.09
   7   0   7    0.01    0.07
   8   0   7   -0.04    0.08
  -8   0  -7   -0.01    0.09
   9   0   7    0.10    0.11
  -9   0  -7    0.02    0.11
 -10   0  -7    0.40    0.17
  10   0   7    0.25    0.13
 -11   0  -7    0.15    0.16
  11   0   7    0.02    0.13
 -12   0  -7    0.44    0.21
  12   0   7   -0.02    0.15
 -13   0  -7   -0.18    0.18
  13   0   7   -0.15    0.13
 -14   0  -7    0.53    0.22
 -15   0  -7    0.59    0.29
 -15  -1   7    0.91    0.28
  15   1  -7    0.91    0.31
 -15   1   7    1.45    0.36
  15   1  -7    2.03    0.40
 -14  -1   7    0.42    0.21
  14   1  -7    0.40    0.23
 -13  -1   7    1.80    0.29
  13  -1  -7    1.85    0.29
 -13   1   7    2.08    0.37
  13   1  -7    2.12    0.36
  13   1  -7    1.77    0.33
 -12  -1   7    1.38    0.27
  12  -1  -7    0.91    0.22
  12  -1  -7    1.10    0.22
  12   1  -7    1.08    0.27
  12   1  -7    0.85    0.27
 -12   1   7    1.03    0.26
 -11  -1   7   -0.04    0.13
  11  -1  -7    0.07    0.10
  11  -1  -7   -0.14    0.11
  11   1  -7   -0.08    0.16
  11   1  -7    0.22    0.19
 -11   1   7    0.54    0.20
  10  -1  -7    0.18    0.10
  10  -1  -7    0.50    0.16
 -10  -1   7    0.54    0.18
 -10   1   7    0.12    0.17
  10   1  -7    0.60    0.19
  10   1  -7    0.36    0.19
  -9  -1   7    2.63    0.25
   9  -1  -7    2.59    0.21
   9  -1  -7    2.72    0.25
   9   1  -7    2.96    0.35
   9   1  -7    3.23    0.39
  -9   1   7    2.81    0.34
   8  -1  -7    0.12    0.08
  -8  -1   7    0.07    0.09
   8  -1  -7   -0.07    0.08
   8   1  -7    0.14    0.14
  -8   1   7    0.27    0.15
   8   1  -7    0.03    0.12
   7  -1  -7    2.11    0.23
  -7  -1   7    2.21    0.19
   7  -1  -7    1.98    0.16
   7   1  -7    2.82    0.31
   7   1  -7    1.91    0.27
  -7   1   7    2.36    0.27
   6  -1  -7   24.80    1.10
   6  -1  -7   25.75    1.05
  -6  -1   7   24.85    1.09
  -6   1   7   25.08    1.13
   6   1  -7   25.90    1.18
   6   1  -7   25.42    1.15
   5  -1  -7   24.67    1.05
  -5  -1   7   23.91    1.04
   5  -1  -7   23.49    0.98
  -5   1   7   25.29    1.08
   5   1  -7   23.97    1.11
   5   1  -7   23.66    1.09
  -4  -1   7   50.40    2.04
   4  -1  -7   50.89    1.99
   4  -1  -7   51.17    2.05
  -4   1   7   48.59    1.99
   4   1  -7   50.44    2.11
  -4   1   7   50.62    2.07
   4   1  -7   50.44    2.09
   3  -1  -7   10.36    0.49
   3  -1  -7   10.45    0.44
  -3  -1   7   10.36    0.49
  -3   1   7   10.77    0.46
  -3   1   7   10.08    0.49
   3   1  -7    9.89    0.51
   3   1  -7   10.21    0.53
   2  -1  -7   -0.07    0.04
   2  -1  -7    0.00    0.06
   2   1  -7    0.15    0.09
   2   1  -7   -0.03    0.07
  -2   1   7    0.05    0.06
   1  -1  -7   11.71    0.52
   1   1  -7   11.52    0.53
   1   1  -7   11.60    0.56
  -1   1   7   11.88    0.52
   0   1  -7  122.74    4.85
  -1  -1  -7   12.51    0.59
  -1  -1  -7   12.53    0.52
  -1   1  -7   12.59    0.54
   1   1   7   12.56    0.53
  -1   1  -7   13.17    0.58
  -2  -1  -7    3.26    0.16
   2  -1   7    3.40    0.16
  -2   1  -7    3.39    0.23
  -2   1  -7    3.22    0.20
  -2   1  -7    3.38    0.16
  -3  -1  -7    3.71    0.17
  -3   1  -7    3.84    0.25
  -3   1  -7    3.37    0.21
  -4  -1  -7   63.38    2.45
  -4   1  -7   59.99    2.53
  -4   1  -7   62.27    2.48
  -5  -1  -7    1.22    0.11
  -5   1  -7    1.22    0.14
  -5   1  -7    1.15    0.18
   5   1   7    1.44    0.20
  -6  -1  -7    3.02    0.20
   6  -1   7    3.25    0.15
   6  -1   7    3.13    0.15
  -6   1  -7    3.10    0.22
  -6   1  -7    3.07    0.26
   6   1   7    3.43    0.27
  -7  -1  -7    1.79    0.18
   7  -1   7    1.46    0.10
  -7   1  -7    1.42    0.23
   7   1   7    1.35    0.21
  -8  -1  -7    0.61    0.14
   8  -1   7    0.42    0.08
  -8   1  -7    0.49    0.17
   8   1   7    0.21    0.14
   9  -1   7    1.05    0.12
  -9  -1  -7    0.60    0.16
   9   1   7    1.19    0.23
  -9   1  -7    1.04    0.22
  10  -1   7    0.42    0.11
 -10  -1  -7    0.68    0.17
  10   1   7    0.89    0.22
 -10   1  -7    0.83    0.24
 -11  -1  -7    2.55    0.30
 -11   1  -7    3.25    0.42
  11   1   7    3.41    0.40
 -12  -1  -7    0.11    0.15
  12   1   7   -0.11    0.18
 -12   1  -7   -0.13    0.19
 -13  -1  -7    4.28    0.37
  13   1   7    4.60    0.51
 -13   1  -7    3.13    0.47
  14   1   7   -0.06    0.17
 -14   1  -7    0.32    0.29
  14   2  -7    3.34    0.54
 -14   2   7    4.44    0.58
  14   2  -7    3.10    0.50
  13   2  -7    0.31    0.26
 -13   2   7    0.04    0.25
  13   2  -7    2.88    0.45
 -12  -2   7    0.21    0.16
  12   2  -7    0.84    0.31
 -12   2   7    0.68    0.27
  12   2  -7    0.20    0.23
 -11  -2   7   -0.15    0.11
  11  -2  -7   -0.12    0.13
  11   2  -7   -0.05    0.13
  11   2  -7    0.06    0.21
 -11   2   7    0.42    0.20
 -10  -2   7    0.17    0.13
  10  -2  -7    0.27    0.12
  10   2  -7    0.63    0.25
 -10   2   7    0.11    0.20
  10   2  -7    0.13    0.20
   9  -2  -7    0.69    0.15
  -9  -2   7    0.67    0.16
   9   2  -7    0.80    0.24
   9   2  -7    1.68    0.32
  -9   2   7    0.60    0.23
  -8  -2   7    0.29    0.12
   8  -2  -7    0.23    0.12
  -8   2   7    0.32    0.19
   8   2  -7    0.78    0.19
   8   2  -7    0.45    0.19
   7  -2  -7   18.49    0.83
  -7  -2   7   17.87    0.82
   7   2  -7   17.32    0.95
  -7   2   7   17.18    0.90
   7   2  -7   18.00    0.93
  -6   2   7   10.67    0.59
   6   2  -7   10.84    0.66
   6   2  -7   10.91    0.62
  -5   2   7    2.09    0.25
   5   2  -7    2.10    0.27
   5   2  -7    1.62    0.26
  -4   2   7    1.27    0.08
  -4   2   7    1.70    0.22
   4   2  -7    1.45    0.24
   4   2  -7    1.59    0.23
   3   2  -7    1.04    0.20
   3   2  -7    1.14    0.18
  -3   2   7    1.28    0.17
   2   2  -7    0.88    0.16
   2   2  -7    1.04    0.19
  -2   2   7    0.83    0.14
   1   2  -7    4.47    0.30
   1   2  -7    5.08    0.34
  -1   2   7    5.10    0.28
   0   2  -7    0.31    0.11
   0   2   7    0.41    0.08
   0   2  -7    0.48    0.11
   0   2  -7    0.49    0.12
   1   2   7    8.95    0.39
  -1   2  -7    8.50    0.47
  -1   2  -7    9.33    0.48
  -1   2  -7    8.53    0.43
  -2   2  -7    5.24    0.33
  -2   2  -7    4.79    0.26
  -2   2  -7    4.74    0.30
  -3   2  -7   59.88    2.50
  -3   2  -7   60.47    2.39
  -3   2  -7   60.74    2.44
  -4   2  -7    0.13    0.11
  -4   2  -7    0.24    0.08
   5   2   7    0.10    0.11
  -5   2  -7    0.16    0.07
  -5   2  -7    0.00    0.12
  -6   2  -7    3.40    0.36
  -6   2  -7    2.34    0.17
   6   2   7    2.95    0.35
  -7   2  -7    7.36    0.50
   7   2   7    7.56    0.51
  -8  -2  -7    0.11    0.05
   8   2   7   -0.07    0.16
  -8   2  -7    0.31    0.18
  -9   2  -7    0.18    0.19
   9   2   7    0.35    0.21
 -10   2  -7    6.60    0.53
  11   2   7   14.72    0.89
 -12   2  -7    5.40    0.51
  12   2   7    6.38    0.66
  13   2   7    0.43    0.28
 -13   2  -7    0.81    0.33
  12   3  -7   16.74    1.09
  12   3  -7   20.62    1.21
 -12   3   7   16.93    1.07
  11   3  -7    3.99    0.54
 -11   3   7    4.62    0.56
  11   3  -7    4.21    0.59
  10   3  -7    0.15    0.18
 -10   3   7   -0.12    0.22
  10   3  -7   -0.27    0.18
   9   3  -7   10.37    0.72
   9   3  -7   10.61    0.77
  -9   3   7    9.32    0.67
  -8   3   7    7.10    0.55
   8   3  -7    8.97    0.62
   8   3  -7    6.63    0.61
   7   3  -7    0.70    0.22
  -7   3   7    1.18    0.26
   7   3  -7    1.04    0.30
   6   3  -7    3.36    0.42
   6   3  -7    3.20    0.45
  -6   3   7    2.89    0.37
   5   3  -7    1.48    0.30
  -5   3   7    1.37    0.26
   5   3  -7    1.27    0.27
   4   3  -7   36.41    1.68
   4   3  -7   36.69    1.63
  -4   3   7   33.58    1.45
   4   3  -7   35.40    1.50
  -4   3   7   37.34    1.58
   3   3  -7   46.42    2.05
  -3   3   7   47.13    1.99
   3   3  -7   46.78    1.95
   3   3  -7   47.99    2.10
  -2   3   7    1.62    0.21
   2   3  -7    1.49    0.27
   2   3  -7    1.21    0.23
   2   3  -7    1.31    0.19
   1   3  -7    1.82    0.28
   1   3  -7    1.65    0.24
  -1   3   7    1.78    0.20
   1   3  -7    1.57    0.21
   0   3  -7    0.78    0.17
   0   3  -7    0.57    0.15
   0   3  -7    0.69    0.17
   0   3   7    0.62    0.12
   1   3   7   -0.08    0.05
  -1   3  -7    0.01    0.11
  -1   3  -7   -0.04    0.09
  -1   3  -7    0.02    0.09
  -2   3  -7    1.80    0.26
  -2   3  -7    1.82    0.21
   2   3   7    1.70    0.10
  -2   3  -7    1.80    0.23
   3   3   7   23.27    1.12
  -3   3  -7   21.67    0.98
  -3   3  -7   23.15    1.09
  -3   3  -7   22.96    1.02
  -4   3  -7    0.97    0.14
  -4   3  -7    0.71    0.11
  -4   3  -7    1.05    0.23
   4   3   7    0.78    0.21
   5   3   7   30.37    1.46
  -5   3  -7   31.69    1.44
  -5   3  -7   29.62    1.26
   6   3   7   11.61    0.74
  -6   3  -7   12.39    0.72
  -7   3  -7    3.54    0.44
   7   3   7    3.45    0.44
  -8   3  -7    1.63    0.33
   8   3   7    1.23    0.31
  -9   3  -7    0.09    0.21
   9   3   7   -0.09    0.20
  10   3   7    0.22    0.28
 -10   3  -7    0.23    0.24
  11   3   7   15.21    1.01
 -11   3  -7   16.00    1.00
 -12   3  -7    8.52    0.90
  12   3   7    9.68    0.80
   9   4  -7    8.66    0.72
  -9   4   7    7.73    0.64
   9   4  -7    7.63    0.84
   8   4  -7   18.38    1.11
   8   4  -7   18.26    1.17
  -8   4   7   18.63    1.05
   7   4  -7   -0.13    0.23
  -7   4   7   -0.30    0.18
   7   4  -7    0.08    0.19
   6   4  -7    0.23    0.24
   6   4  -7    0.30    0.22
  -6   4   7   -0.05    0.16
   5   4  -7    0.51    0.28
  -5   4   7    0.83    0.23
   5   4  -7    0.15    0.21
  -4   4   7    7.00    0.49
   4   4  -7    7.07    0.56
   4   4  -7    7.21    0.60
   3   4  -7    3.68    0.44
   3   4  -7    3.70    0.48
  -3   4   7    2.62    0.33
  -2   4   7    7.35    0.51
   2   4  -7    7.63    0.49
   2   4  -7    7.89    0.55
   2   4  -7    8.37    0.61
  -2   4   7    7.61    0.47
  -2   4   7    7.42    0.49
  -1   4   7    0.18    0.16
   1   4  -7    0.10    0.18
  -1   4   7    0.26    0.14
   1   4  -7    0.10    0.16
   1   4  -7    0.06    0.13
  -1   4   7    0.48    0.18
   0   4   7    4.99    0.41
   0   4  -7    4.69    0.42
   0   4  -7    4.46    0.36
   0   4  -7    3.31    0.38
  -1   4  -7   18.73    0.98
   1   4   7   18.72    1.00
  -1   4  -7   18.59    0.93
  -1   4  -7   19.42    0.97
  -2   4  -7    5.72    0.43
  -2   4  -7    5.66    0.40
  -2   4  -7    7.05    0.47
   2   4   7    6.04    0.50
  -3   4  -7   11.85    0.72
   3   4   7   12.19    0.77
   4   4   7    0.10    0.21
  -4   4  -7    0.41    0.22
   5   4   7    0.83    0.30
  -5   4  -7    0.56    0.24
   6   4   7    2.37    0.43
  -6   4  -7    1.74    0.36
  -7   4  -7   13.41    0.85
   7   4   7   13.27    0.90
  -8   4  -7    1.78    0.39
   8   4   7    1.71    0.42
  -9   4  -7    0.43    0.30
   9   4   7    1.32    0.40
  -2   5   7    0.00    0.23
   2   5  -7    0.35    0.28
   2   5  -7    0.52    0.29
  -1   5   7    2.23    0.38
   1   5  -7    1.68    0.37
   0   5   7    3.16    0.50
   1   5   7   -0.12    0.20
  15   0  -8   -0.32    0.25
 -15   0   8   -0.14    0.23
  15   0  -8    0.22    0.25
 -14   0   8    8.92    0.63
  14   0  -8    8.17    0.62
  14   0  -8    9.65    0.65
 -13   0   8   31.32    1.54
  13   0  -8   32.74    1.55
  13   0  -8   33.47    1.55
  12   0  -8    2.10    0.33
 -12   0   8    1.59    0.29
  12   0  -8    1.63    0.29
  11   0  -8   10.03    0.62
 -11   0   8   10.85    0.64
  11   0  -8   10.71    0.64
  10   0  -8    1.20    0.23
 -10   0   8    0.65    0.20
  10   0  -8    0.76    0.20
   9   0  -8    8.94    0.52
  -9   0   8    8.36    0.51
   9   0  -8    8.52    0.51
   8   0  -8   19.62    0.90
  -8   0   8   18.12    0.88
   8   0  -8   17.72    0.89
   7   0  -8   38.63    1.63
  -7   0   8   37.37    1.61
   7   0  -8   37.18    1.61
  -6   0   8   53.19    2.19
   6   0  -8   52.83    2.20
   6   0  -8   53.54    2.20
   5   0  -8  144.33    5.62
   5   0  -8  141.69    5.62
  -5   0   8  139.94    5.61
   4   0  -8   96.97    3.81
  -4   0   8   94.57    3.79
   4   0  -8   94.78    3.80
   3   0  -8   13.50    0.61
  -3   0   8   13.02    0.60
   3   0  -8   13.21    0.60
   2   0  -8    7.33    0.37
   2   0  -8    7.50    0.37
  -2   0   8    7.41    0.36
   1   0  -8   27.82    1.16
  -1   0   8   28.48    1.16
   1   0  -8   28.10    1.16
   0   0  -8    8.56    0.41
   0   0  -8    8.82    0.41
  -1   0  -8   33.88    1.37
  -1   0  -8   33.74    1.39
  -2   0  -8   54.14    2.18
  -3   0  -8   96.18    3.82
  -4   0  -8   74.97    3.00
  -4   0  -8   74.02    2.98
  -5   0  -8  244.56   12.79
  -5   0  -8  249.23   13.12
   5   0   8  240.01   12.94
   5   0   8  246.65   12.99
   6   0   8    4.80    0.28
  -6   0  -8    4.61    0.30
  -7   0  -8    9.50    0.51
   7   0   8    9.57    0.48
  -8   0  -8   12.23    0.63
   8   0   8   11.91    0.60
  -9   0  -8    0.73    0.18
   9   0   8    0.73    0.16
  10   0   8   57.22    2.44
 -10   0  -8   60.30    2.50
  11   0   8    6.54    0.43
 -11   0  -8    6.40    0.48
  12   0   8    0.19    0.15
 -12   0  -8    0.12    0.21
  13   0   8    0.07    0.15
 -13   0  -8    0.07    0.20
 -14   0  -8   11.56    0.73
 -15  -1   8    0.30    0.23
  15   1  -8    0.96    0.35
 -15   1   8    0.77    0.31
  15   1  -8    0.74    0.30
 -14  -1   8    0.17    0.18
 -14   1   8    0.98    0.32
  14   1  -8    0.47    0.27
  14   1  -8    0.51    0.24
 -13  -1   8    0.19    0.16
  13  -1  -8    0.20    0.17
 -13   1   8    0.51    0.25
  13   1  -8    0.81    0.27
  13   1  -8    0.19    0.20
  12  -1  -8    4.13    0.38
 -12  -1   8    4.66    0.40
  12  -1  -8    4.51    0.38
 -12   1   8    4.64    0.44
  12   1  -8    4.69    0.52
  12   1  -8    6.70    0.53
 -11  -1   8    0.78    0.21
  11  -1  -8    0.73    0.17
  11  -1  -8    0.71    0.18
  11   1  -8    0.78    0.24
 -11   1   8    0.77    0.22
  11   1  -8    0.86    0.27
  10  -1  -8    0.69    0.14
  10  -1  -8    1.10    0.20
 -10  -1   8    0.86    0.19
  10   1  -8    1.28    0.27
 -10   1   8    1.06    0.23
  10   1  -8    0.92    0.25
   9  -1  -8   64.98    2.66
   9  -1  -8   65.84    2.72
  -9  -1   8   66.43    2.72
  -9   1   8   64.76    2.77
   9   1  -8   64.15    2.81
   9   1  -8   67.85    2.80
  -8  -1   8   23.99    1.06
   8  -1  -8   22.71    1.00
   8  -1  -8   23.78    1.06
   8   1  -8   23.45    1.14
   8   1  -8   22.78    1.12
  -8   1   8   23.08    1.10
   7  -1  -8    1.99    0.23
   7  -1  -8    1.49    0.14
  -7  -1   8    1.91    0.21
  -7   1   8    2.01    0.25
   7   1  -8    1.41    0.23
   7   1  -8    1.58    0.25
   6  -1  -8    2.47    0.17
  -6  -1   8    2.47    0.20
   6  -1  -8    2.44    0.21
   6   1  -8    2.91    0.31
   6   1  -8    2.95    0.27
  -6   1   8    2.82    0.23
   5  -1  -8    1.78    0.13
   5  -1  -8    2.07    0.22
  -5  -1   8    1.96    0.17
  -5   1   8    1.94    0.23
   5   1  -8    2.36    0.25
   5   1  -8    1.88    0.24
   4  -1  -8   49.27    1.96
   4  -1  -8   49.49    2.02
  -4  -1   8   49.88    2.01
  -4   1   8   48.57    2.03
   4   1  -8   50.34    2.05
   4   1  -8   47.93    2.06
  -3  -1   8   35.90    1.49
   3  -1  -8   35.48    1.44
   3  -1  -8   36.94    1.50
  -3   1   8   35.24    1.49
   3   1  -8   36.89    1.52
   3   1  -8   35.43    1.54
   2  -1  -8   46.82    1.92
   2  -1  -8   45.72    1.88
   2   1  -8   46.44    1.94
  -2   1   8   47.94    1.90
   2   1  -8   47.86    1.92
   1  -1  -8    5.86    0.30
   1  -1  -8    5.84    0.33
   1   1  -8    5.96    0.34
   1   1  -8    5.86    0.31
  -1   1   8    6.31    0.30
   0  -1  -8    0.73    0.11
   0   1   8    0.62    0.08
   0   1  -8    0.61    0.11
   0   1  -8    0.54    0.09
  -1  -1  -8    6.78    0.35
  -1   1  -8    6.27    0.34
   1   1   8    6.39    0.29
  -1   1  -8    6.10    0.30
   2  -1   8    0.89    0.07
  -2  -1  -8    1.03    0.16
  -2  -1  -8    1.01    0.07
  -2   1  -8    1.32    0.14
  -2   1  -8    0.99    0.08
  -2   1  -8    0.99    0.14
   3  -1   8    0.92    0.05
  -3  -1  -8    0.90    0.08
  -3   1  -8    0.82    0.12
  -3   1  -8    1.01    0.16
  -4  -1  -8   14.88    0.63
  -4   1  -8   15.24    0.67
  -4   1  -8   14.86    0.72
  -5  -1  -8   18.92    0.80
  -5   1  -8   18.86    0.83
  -5   1  -8   18.85    0.88
   6  -1   8   68.96    2.68
  -6  -1  -8   68.98    2.73
   6  -1   8   67.95    2.67
  -6   1  -8   69.21    2.77
   6   1   8   67.02    2.81
  -6   1  -8   68.37    2.83
   7  -1   8   23.82    0.96
  -7  -1  -8   24.24    1.02
   7   1   8   23.84    1.10
  -7   1  -8   23.12    1.10
  -8  -1  -8    8.60    0.44
   8  -1   8    8.31    0.38
  -8   1  -8    8.12    0.51
   8   1   8    7.28    0.48
   9  -1   8    1.12    0.13
  -9  -1  -8    1.24    0.19
  -9   1  -8    1.04    0.23
   9   1   8    1.06    0.22
  10  -1   8    0.13    0.08
 -10  -1  -8    0.07    0.12
 -10   1  -8    0.06    0.16
  10   1   8    0.04    0.14
 -11  -1  -8    2.32    0.28
 -11   1  -8    2.75    0.38
  11   1   8    2.84    0.37
 -12  -1  -8    2.02    0.28
  12   1   8    2.01    0.35
 -12   1  -8    2.63    0.40
 -13  -1  -8    6.29    0.51
 -13   1  -8    5.62    0.61
  13   1   8    5.96    0.50
  14   1   8    0.85    0.30
 -14   1  -8    1.14    0.35
  14   2  -8    1.77    0.40
 -14   2   8    2.26    0.43
  14   2  -8    2.65    0.50
  13   2  -8   10.03    0.77
 -13   2   8    8.12    0.68
  13   2  -8    9.32    0.71
 -12  -2   8    2.36    0.30
  12   2  -8    3.07    0.47
  12   2  -8    1.97    0.41
  11  -2  -8    0.53    0.17
 -11  -2   8    0.35    0.16
  11   2  -8    0.24    0.23
 -11   2   8    0.76    0.25
  11   2  -8    0.51    0.25
 -10  -2   8    0.95    0.19
  10  -2  -8    1.05    0.19
 -10   2   8    0.68    0.22
  10   2  -8    0.64    0.26
  10   2  -8    1.10    0.28
  -9  -2   8   18.64    0.86
   9  -2  -8   19.28    0.86
  -9   2   8   17.80    0.94
   9   2  -8   17.04    1.00
   9   2  -8   16.81    0.96
  -8  -2   8   59.53    2.37
   8  -2  -8   55.96    2.37
  -8   2   8   54.80    2.45
   8   2  -8   57.64    2.50
   8   2  -8   58.43    2.54
  -7  -2   8   19.32    0.87
   7  -2  -8   19.26    0.88
   7   2  -8   18.90    0.97
  -7   2   8   17.69    0.93
   7   2  -8   19.21    1.01
   6  -2  -8    2.98    0.25
   6   2  -8    3.37    0.39
  -6   2   8    3.15    0.28
   6   2  -8    3.64    0.38
   5   2  -8   16.92    0.89
   5   2  -8   16.76    0.86
  -5   2   8   17.75    0.84
  -4   2   8   12.19    0.52
   4   2  -8   11.69    0.67
  -4   2   8   12.55    0.62
   4   2  -8   12.12    0.64
   3   2  -8    8.94    0.55
  -3   2   8   10.60    0.51
   3   2  -8    9.12    0.52
   2   2  -8    1.85    0.25
  -2   2   8    2.17    0.21
   2   2  -8    1.85    0.23
   1   2  -8    2.73    0.22
   1   2  -8    2.77    0.24
  -1   2   8    2.60    0.19
   0   2  -8    0.25    0.10
   0   2  -8    0.63    0.12
   0   2   8    0.53    0.09
   0   2  -8    0.50    0.13
  -1   2  -8  168.00    6.69
  -1   2  -8  171.14    6.70
  -1   2  -8  166.98    6.64
   1   2   8  170.65    6.60
  -2   2  -8  152.23    6.24
  -2   2  -8  160.64    6.16
  -2   2  -8  158.18    6.21
  -3   2  -8    2.18    0.14
  -3   2  -8    2.43    0.19
  -3   2  -8    2.56    0.23
  -4   2  -8    2.84    0.26
  -4   2  -8    2.48    0.19
  -5   2  -8    1.15    0.13
   5   2   8    0.92    0.20
  -5   2  -8    0.95    0.20
   6   2   8    0.40    0.17
  -6   2  -8    0.42    0.15
  -6   2  -8    0.45    0.10
   7   2   8    4.37    0.39
  -7   2  -8    5.20    0.39
  -8  -2  -8    6.04    0.27
  -8   2  -8    4.99    0.44
   8   2   8    5.90    0.46
  -9   2  -8    0.56    0.23
   9   2   8    0.86    0.25
 -10   2  -8   15.60    0.89
  10   2   8   14.87    0.88
 -11   2  -8   25.48    1.33
  11   2   8   25.94    1.34
  12   2   8    1.11    0.31
 -12   2  -8    0.57    0.30
 -13   2  -8    3.27    0.54
  13   2   8    3.63    0.53
  12   3  -8   10.31    0.84
  11   3  -8    1.63    0.37
  11   3  -8    3.98    0.56
 -10   3   8    0.38    0.25
  10   3  -8    2.31    0.45
  10   3  -8    0.48    0.27
   9   3  -8    7.13    0.56
   9   3  -8    6.51    0.58
   8   3  -8    3.61    0.48
  -8   3   8    3.58    0.43
   8   3  -8    3.95    0.52
   7   3  -8    3.05    0.42
  -7   3   8    2.64    0.37
   7   3  -8    2.76    0.43
   6   3  -8    2.21    0.38
  -6   3   8    2.24    0.32
   6   3  -8    2.11    0.34
   5   3  -8    1.06    0.25
  -5   3   8    0.96    0.21
   5   3  -8    0.78    0.24
   4   3  -8    5.15    0.45
   4   3  -8    5.21    0.32
  -4   3   8    4.75    0.27
   4   3  -8    5.28    0.42
  -4   3   8    5.30    0.38
  -3   3   8   30.04    1.31
   3   3  -8   29.92    1.27
   3   3  -8   27.67    1.34
   3   3  -8   28.75    1.40
   2   3  -8   14.02    0.68
  -2   3   8   13.79    0.67
   2   3  -8   14.04    0.73
   2   3  -8   12.74    0.75
   1   3  -8    1.85    0.25
   1   3  -8    1.38    0.21
  -1   3   8    1.91    0.21
   1   3  -8    1.47    0.26
   0   3  -8    5.43    0.36
   0   3  -8    5.07    0.36
   0   3  -8    5.41    0.39
   0   3   8    5.30    0.30
  -1   3  -8    5.68    0.39
  -1   3  -8    5.42    0.38
   1   3   8    5.29    0.28
  -1   3  -8    5.39    0.35
  -2   3  -8   61.60    2.52
  -2   3  -8   63.39    2.57
   2   3   8   59.75    2.41
  -2   3  -8   63.10    2.60
  -3   3  -8    0.46    0.17
  -3   3  -8    0.13    0.09
  -3   3  -8    0.18    0.11
   3   3   8    0.11    0.14
   4   3   8   11.04    0.66
  -4   3  -8   10.92    0.53
  -4   3  -8   10.08    0.49
  -4   3  -8   11.19    0.64
  -5   3  -8    9.80    0.47
  -5   3  -8    9.01    0.60
   5   3   8   10.11    0.64
   6   3   8    8.13    0.60
  -6   3  -8    9.44    0.60
  -7   3  -8   13.07    0.80
   7   3   8   14.77    0.85
  -8   3  -8    1.91    0.36
   8   3   8    1.63    0.35
   9   3   8    0.43    0.26
  -9   3  -8    0.25    0.24
 -10   3  -8   -0.02    0.22
  10   3   8   -0.08    0.23
  11   3   8    9.91    0.75
 -11   3  -8    7.62    0.64
   9   4  -8    3.98    0.60
  -8   4   8    0.92    0.28
   7   4  -8    1.09    0.32
   7   4  -8    1.36    0.38
  -7   4   8    0.63    0.27
   6   4  -8    0.34    0.25
  -6   4   8   -0.28    0.15
   6   4  -8    0.17    0.20
   5   4  -8    0.45    0.27
  -5   4   8    0.36    0.22
   5   4  -8    0.15    0.22
  -4   4   8    4.35    0.38
   4   4  -8    4.88    0.56
   4   4  -8    5.13    0.47
   3   4  -8   11.23    0.73
   3   4  -8    9.48    0.65
  -3   4   8    9.55    0.59
   2   4  -8    2.34    0.37
   2   4  -8    2.12    0.28
  -2   4   8    1.99    0.26
  -2   4   8    2.25    0.29
   2   4  -8    2.19    0.34
   1   4  -8    0.59    0.21
  -1   4   8    0.37    0.18
   1   4  -8    0.51    0.17
   1   4  -8    0.68    0.24
  -1   4   8    0.77    0.22
   0   4  -8    2.49    0.35
   0   4   8    2.42    0.35
   0   4  -8    2.29    0.31
   0   4  -8    2.79    0.33
  -1   4  -8   11.54    0.67
  -1   4  -8    9.92    0.64
   1   4   8   11.41    0.72
  -1   4  -8   11.25    0.66
  -2   4  -8    1.34    0.24
  -2   4  -8    2.04    0.32
  -2   4  -8    1.73    0.24
   2   4   8    1.02    0.28
   3   4   8    0.96    0.27
  -3   4  -8    0.75    0.23
   4   4   8    0.95    0.29
  -4   4  -8    1.13    0.28
  -5   4  -8   -0.05    0.19
   5   4   8    0.15    0.17
   6   4   8    0.21    0.24
  -6   4  -8   -0.23    0.18
  -7   4  -8   -0.08    0.23
   7   4   8    0.76    0.33
   8   4   8    1.45    0.40
  -8   4  -8    1.67    0.38
   1   5  -8    0.36    0.27
  -1   5   8    0.55    0.30
   0   5   8    1.67    0.36
  15   0  -9   -0.13    0.18
 -15   0   9   -0.01    0.25
  15   0  -9    0.40    0.25
  14   0  -9   -0.08    0.16
 -14   0   9    0.58    0.22
  14   0  -9    0.09    0.20
  13   0  -9    0.34    0.20
  12   0  -9   -0.01    0.17
 -12   0   9    0.15    0.17
  12   0  -9   -0.03    0.15
  11   0  -9   -0.09    0.14
 -11   0   9    0.06    0.13
  11   0  -9   -0.22    0.11
 -10   0   9   -0.08    0.13
  10   0  -9   -0.06    0.12
  10   0  -9   -0.09    0.11
   9   0  -9   -0.05    0.11
  -9   0   9    0.23    0.14
   9   0  -9    0.20    0.14
  -8   0   9    0.15    0.11
   8   0  -9   -0.04    0.09
   8   0  -9   -0.03    0.10
  -7   0   9   -0.04    0.06
   7   0  -9    0.02    0.09
   7   0  -9   -0.02    0.07
  -6   0   9    0.05    0.10
   6   0  -9    0.07    0.09
   6   0  -9    0.14    0.09
  -5   0   9    0.07    0.09
   5   0  -9    0.01    0.08
   5   0  -9    0.05    0.08
  -4   0   9    0.02    0.06
   4   0  -9    0.00    0.07
   4   0  -9    0.07    0.08
  -3   0   9   -0.01    0.06
   3   0  -9   -0.02    0.06
   3   0  -9   -0.05    0.07
   2   0  -9    0.06    0.07
  -2   0   9    0.01    0.05
   2   0  -9   -0.04    0.06
   1   0  -9   -0.04    0.05
   1   0  -9   -0.07    0.06
  -1   0   9    0.02    0.07
   0   0  -9    0.03    0.08
   0   0  -9    0.02    0.07
  -1   0  -9   -0.06    0.05
  -1   0  -9   -0.02    0.05
  -2   0  -9    0.08    0.07
  -3   0  -9   -0.10    0.05
  -3   0  -9   -0.08    0.06
  -4   0  -9    0.01    0.07
  -4   0  -9   -0.12    0.07
  -5   0  -9    0.02    0.08
  -5   0  -9   -0.03    0.09
  -6   0  -9   -0.11    0.06
   6   0   9    0.02    0.07
  -7   0  -9    0.03    0.09
   7   0   9    0.00    0.07
  -8   0  -9   -0.12    0.10
   8   0   9    0.03    0.09
  -9   0  -9   -0.12    0.12
   9   0   9   -0.02    0.10
  10   0   9    0.16    0.14
 -10   0  -9   -0.05    0.13
 -11   0  -9    0.31    0.17
  11   0   9    0.28    0.15
 -12   0  -9    0.48    0.21
  12   0   9    0.03    0.15
  13   0   9    0.18    0.18
 -13   0  -9    0.07    0.19
 -14   0  -9    0.08    0.20
 -15  -1   9    0.10    0.19
  15   1  -9    0.31    0.28
 -15   1   9   -0.27    0.21
  15   1  -9    0.44    0.27
 -14  -1   9    0.71    0.23
  14  -1  -9    0.92    0.26
  14   1  -9    0.40    0.26
  14   1  -9    0.29    0.22
 -14   1   9    0.38    0.26
  13  -1  -9    0.26    0.18
 -13  -1   9    0.26    0.20
 -13   1   9    0.17    0.21
  13   1  -9    0.53    0.25
  13   1  -9   -0.13    0.17
 -12  -1   9    4.05    0.42
  12  -1  -9    3.17    0.29
  12  -1  -9    3.10    0.36
  12   1  -9    3.77    0.48
  12   1  -9    3.41    0.44
 -12   1   9    4.16    0.48
  11  -1  -9    1.26    0.24
  11  -1  -9    1.34    0.20
 -11  -1   9    1.52    0.25
 -11   1   9    1.66    0.31
  11   1  -9    1.47    0.30
  11   1  -9    1.45    0.31
  10  -1  -9    5.15    0.37
 -10  -1   9    5.03    0.37
  10  -1  -9    4.71    0.32
  10   1  -9    5.15    0.43
  10   1  -9    4.51    0.44
 -10   1   9    5.02    0.42
   9  -1  -9   22.03    1.00
  -9  -1   9   21.36    1.04
   9  -1  -9   22.22    1.05
   9   1  -9   22.26    1.11
   9   1  -9   24.32    1.15
  -9   1   9   23.33    1.10
  -8  -1   9    1.10    0.19
   8  -1  -9    1.04    0.15
   8  -1  -9    1.54    0.22
  -8   1   9    1.40    0.24
   8   1  -9    1.35    0.24
   8   1  -9    1.33    0.23
   7  -1  -9    0.07    0.06
  -7  -1   9    0.10    0.10
   7  -1  -9    0.09    0.10
  -7   1   9    0.23    0.11
   7   1  -9    0.11    0.12
   7   1  -9    0.13    0.10
   6  -1  -9    0.04    0.06
   6  -1  -9    0.01    0.07
  -6  -1   9   -0.11    0.06
   6   1  -9    0.02    0.11
   6   1  -9    0.01    0.09
  -6   1   9   -0.03    0.07
  -5  -1   9    1.96    0.18
   5  -1  -9    1.98    0.14
   5  -1  -9    2.09    0.19
   5   1  -9    2.55    0.27
  -5   1   9    2.35    0.21
   5   1  -9    2.30    0.27
   4  -1  -9    1.22    0.12
   4  -1  -9    1.32    0.17
  -4  -1   9    1.47    0.17
   4   1  -9    1.06    0.18
  -4   1   9    1.43    0.18
   4   1  -9    1.31    0.19
   3  -1  -9    7.95    0.38
  -3  -1   9    8.09    0.42
   3  -1  -9    8.64    0.43
   3   1  -9    8.31    0.46
   3   1  -9    8.26    0.44
  -3   1   9    8.15    0.42
   2  -1  -9    0.97    0.14
   2  -1  -9    1.01    0.11
   2   1  -9    1.07    0.16
   2   1  -9    0.81    0.14
  -2   1   9    1.26    0.14
   1  -1  -9    6.58    0.37
   1  -1  -9    6.61    0.35
  -1   1   9    7.28    0.34
   1   1  -9    7.11    0.36
   1   1  -9    6.94    0.38
   0  -1  -9    0.14    0.08
   0   1   9    0.24    0.06
   0   1  -9    0.21    0.09
   0   1  -9    0.31    0.07
  -1  -1  -9   24.37    1.09
  -1   1  -9   25.16    1.03
   1   1   9   25.09    1.03
  -1   1  -9   26.16    1.08
   2  -1   9    3.97    0.20
  -2  -1  -9    4.41    0.29
  -2   1  -9    4.20    0.27
  -2   1  -9    4.10    0.20
  -2   1  -9    3.96    0.25
   3  -1   9    4.93    0.22
  -3  -1  -9    5.35    0.25
  -3   1  -9    4.97    0.32
  -3   1  -9    5.26    0.29
  -4  -1  -9    0.97    0.10
  -4   1  -9    1.22    0.15
  -4   1  -9    1.07    0.17
   5  -1   9   21.70    0.84
  -5  -1  -9   21.42    0.89
   5  -1   9   19.47    0.83
  -5   1  -9   22.11    0.99
  -5   1  -9   21.81    0.93
   6  -1   9    0.24    0.04
   6  -1   9    0.24    0.04
  -6  -1  -9    0.23    0.08
  -6   1  -9    0.41    0.14
  -6   1  -9    0.53    0.12
   6   1   9    0.17    0.12
  -7  -1  -9    0.60    0.12
   7  -1   9    0.69    0.08
   7   1   9    0.81    0.17
  -7   1  -9    0.73    0.18
   8  -1   9    1.95    0.14
  -8  -1  -9    2.17    0.22
   8   1   9    1.87    0.26
  -8   1  -9    2.37    0.31
   9  -1   9    0.07    0.06
  -9  -1  -9    0.16    0.12
  -9   1  -9    0.01    0.15
   9   1   9    0.18    0.14
 -10  -1  -9    5.15    0.36
  10  -1   9    5.32    0.29
 -10   1  -9    5.44    0.44
  10   1   9    5.56    0.43
 -11  -1  -9    0.09    0.14
 -11   1  -9    0.57    0.21
  11   1   9    0.54    0.21
 -12  -1  -9    4.83    0.38
  12   1   9    5.18    0.56
 -12   1  -9    4.78    0.53
 -13  -1  -9    0.51    0.20
 -13   1  -9    0.45    0.27
  13   1   9    0.31    0.22
  14   1   9    0.11    0.24
 -14   1  -9   -0.13    0.25
 -14   2   9    1.67    0.38
  14   2  -9    1.16    0.34
  14   2  -9    1.44    0.40
  13   2  -9    7.57    0.68
 -12  -2   9   12.71    0.71
  12   2  -9   12.03    0.84
  12   2  -9   13.35    0.89
 -12   2   9   13.53    0.83
 -11  -2   9    3.16    0.34
  11  -2  -9    3.07    0.32
 -11   2   9    2.94    0.42
  11   2  -9    2.94    0.44
  10  -2  -9    0.04    0.13
 -10  -2   9    0.27    0.15
  10   2  -9    0.35    0.21
  10   2  -9   -0.03    0.18
 -10   2   9   -0.05    0.18
  -9  -2   9   13.25    0.67
   9  -2  -9   13.06    0.67
   9   2  -9   12.82    0.78
   9   2  -9   13.10    0.82
  -9   2   9   12.91    0.76
  -8  -2   9   23.75    1.07
   8  -2  -9   23.17    1.07
   8   2  -9   24.31    1.18
  -8   2   9   23.80    1.16
   8   2  -9   23.24    1.22
   7  -2  -9    3.18    0.27
  -7   2   9    3.49    0.33
   7   2  -9    4.51    0.44
   7   2  -9    3.94    0.44
   6  -2  -9    0.43    0.13
   6   2  -9    0.29    0.16
  -6   2   9    0.36    0.16
   6   2  -9    0.37    0.18
   5   2  -9    1.17    0.24
   5   2  -9    1.81    0.26
  -5   2   9    1.52    0.21
   4   2  -9    0.06    0.09
  -4   2   9    0.16    0.11
   4   2  -9    0.04    0.10
  -3   2   9   40.40    1.68
   3   2  -9   39.04    1.75
   3   2  -9   40.34    1.72
   2   2  -9    7.34    0.46
  -2   2   9    7.40    0.40
   2   2  -9    7.81    0.44
  -1   2   9   22.33    0.97
   1   2  -9   23.68    1.02
   1   2  -9   22.63    1.06
   0   2  -9    3.08    0.24
   0   2  -9    3.01    0.22
   0   2  -9    3.56    0.27
   0   2   9    3.16    0.19
  -1   2  -9   63.65    2.58
  -1   2  -9   64.54    2.57
   1   2   9   60.97    2.47
  -1   2  -9   61.57    2.52
  -2  -2  -9   54.39    2.20
  -2   2  -9   57.67    2.35
  -2   2  -9   57.45    2.32
  -2   2  -9   56.64    2.26
  -3   2  -9    8.61    0.38
  -3   2  -9    8.16    0.48
  -3   2  -9    8.62    0.44
  -4   2  -9    0.14    0.08
  -4   2  -9    0.13    0.11
   5   2   9    3.84    0.38
  -5   2  -9    3.10    0.29
  -5   2  -9    3.43    0.22
   6   2   9    0.21    0.16
  -6   2  -9    0.30    0.09
  -6   2  -9    0.43    0.17
  -7   2  -9    2.23    0.19
   7   2   9    3.74    0.39
  -7   2  -9    3.22    0.37
  -8  -2  -9    0.01    0.04
   8   2   9   -0.29    0.13
  -8   2  -9   -0.26    0.12
  -9   2  -9    4.82    0.51
   9   2   9    5.21    0.52
  10   2   9    2.52    0.38
 -10   2  -9    2.48    0.38
 -11   2  -9   11.86    0.78
  11   2   9   12.11    0.79
  12   2   9    9.30    0.71
 -12   2  -9   10.06    0.73
 -13   2  -9    3.31    0.55
  13   2   9    3.84    0.54
 -12   3   9    1.89    0.38
  12   3  -9    2.53    0.49
  11   3  -9    1.90    0.42
 -11   3   9    0.59    0.26
  11   3  -9    0.40    0.22
  10   3  -9    1.07    0.34
  10   3  -9    1.42    0.40
 -10   3   9    1.15    0.31
  -9   3   9    7.07    0.55
   9   3  -9    7.23    0.63
   9   3  -9    6.66    0.55
   8   3  -9    0.98    0.28
   8   3  -9    2.43    0.41
  -8   3   9    1.17    0.29
   7   3  -9    4.89    0.57
  -7   3   9    4.65    0.41
   7   3  -9    4.88    0.52
   6   3  -9    1.70    0.31
  -6   3   9    2.78    0.35
   6   3  -9    2.18    0.38
   5   3  -9    5.06    0.53
  -5   3   9    3.75    0.34
   5   3  -9    4.44    0.46
  -4   3   9    2.53    0.29
   4   3  -9    3.05    0.35
  -4   3   9    1.97    0.17
   4   3  -9    2.39    0.36
   3   3  -9    2.92    0.24
   3   3  -9    3.60    0.42
  -3   3   9    2.64    0.29
   3   3  -9    2.34    0.32
   2   3  -9    0.04    0.13
   2   3  -9    0.04    0.09
   2   3  -9    0.00    0.13
  -2   3   9    0.08    0.11
   1   3  -9    1.79    0.29
   1   3  -9    2.13    0.27
  -1   3   9    1.60    0.20
   1   3  -9    1.94    0.25
   0   3  -9    4.45    0.32
   0   3   9    4.24    0.26
   0   3  -9    4.72    0.36
   0   3  -9    4.28    0.32
  -1   3  -9    5.67    0.39
   1   3   9    5.85    0.29
  -1   3  -9    5.58    0.40
  -1   3  -9    5.67    0.36
  -2   3  -9   43.46    1.85
  -2   3  -9   43.80    1.89
  -2   3  -9   42.43    1.80
  -3   3  -9    2.32    0.19
  -3   3  -9    3.45    0.31
  -3   3  -9    2.40    0.23
   4   3   9    0.14    0.17
  -4   3  -9    0.33    0.18
  -4   3  -9    0.15    0.07
  -4   3  -9    0.29    0.11
  -5   3  -9    6.34    0.35
   5   3   9    5.97    0.49
  -5   3  -9    6.70    0.48
   6   3   9    5.31    0.48
  -6   3  -9    6.83    0.50
   7   3   9    3.92    0.48
  -7   3  -9    3.95    0.46
  -8   3  -9    1.62    0.33
   8   3   9    0.71    0.24
  -9   3  -9    0.00    0.21
   9   3   9    0.35    0.25
  10   3   9    1.11    0.36
 -10   3  -9    2.11    0.41
 -11   3  -9    2.96    0.50
  11   3   9    3.62    0.54
  -9   4   9    0.94    0.32
   9   4  -9    1.80    0.46
   9   4  -9    0.85    0.34
   8   4  -9    3.81    0.59
   8   4  -9    5.11    0.62
  -8   4   9    3.83    0.49
   7   4  -9    1.44    0.35
   7   4  -9    2.46    0.47
  -7   4   9    0.93    0.27
  -6   4   9    3.30    0.42
   6   4  -9    4.38    0.53
   5   4  -9   -0.06    0.19
   5   4  -9    0.65    0.28
  -5   4   9    0.20    0.18
   4   4  -9   12.95    0.81
   4   4  -9   13.71    0.87
  -4   4   9   13.25    0.75
  -3   4   9   10.24    0.65
   3   4  -9   10.29    0.72
  -2   4   9    0.65    0.18
   2   4  -9    0.70    0.23
   2   4  -9    0.37    0.16
  -2   4   9    0.60    0.18
   2   4  -9    1.25    0.30
   1   4  -9    0.06    0.15
  -1   4   9   -0.06    0.12
   1   4  -9    0.20    0.19
   1   4  -9    0.05    0.14
   0   4  -9    0.16    0.16
   0   4  -9   -0.03    0.13
   0   4   9   -0.14    0.15
   0   4  -9    0.13    0.17
  -1   4  -9   12.83    0.76
  -1   4  -9   13.25    0.72
  -1   4  -9   13.59    0.76
   1   4   9   14.08    0.80
  -2   4  -9    1.31    0.31
   2   4   9    0.84    0.26
  -2   4  -9    0.86    0.24
  -2   4  -9    1.51    0.25
   3   4   9    2.01    0.36
  -3   4  -9    1.85    0.31
  -4   4  -9    4.77    0.51
   4   4   9    4.94    0.56
   5   4   9   11.13    0.79
  -5   4  -9   12.48    0.79
  -6   4  -9    1.55    0.34
   6   4   9    2.30    0.39
  -7   4  -9   -0.11    0.22
   7   4   9    0.04    0.17
   8   4   9    0.79    0.33
  -8   4  -9    0.22    0.26
 -15   0  10    3.06    0.48
  15   0 -10    2.58    0.50
  15   0 -10    2.98    0.44
  14   0 -10   14.29    0.86
 -14   0  10   14.95    0.88
  14   0 -10   14.68    0.87
  13   0 -10   13.39    0.80
 -13   0  10   13.48    0.81
  13   0 -10   13.64    0.81
 -12   0  10   11.82    0.70
  12   0 -10   10.66    0.68
  12   0 -10   11.94    0.72
  11   0 -10    0.03    0.13
  11   0 -10   -0.15    0.13
 -11   0  10    0.01    0.15
  10   0 -10    8.81    0.55
 -10   0  10    8.10    0.53
  10   0 -10    8.80    0.56
   9   0 -10   14.66    0.76
   9   0 -10   14.30    0.75
  -9   0  10   14.35    0.75
  -8   0  10    2.96    0.27
   8   0 -10    2.73    0.30
   8   0 -10    3.08    0.33
   7   0 -10    9.48    0.52
  -7   0  10    8.52    0.49
   7   0 -10    9.81    0.53
   6   0 -10    2.85    0.24
   6   0 -10    3.17    0.25
  -6   0  10    2.99    0.24
   5   0 -10  138.04    5.50
  -5   0  10  137.26    5.49
   5   0 -10  140.04    5.50
   4   0 -10  178.13    7.02
   3   0 -10    0.39    0.11
  -3   0  10    0.41    0.09
   3   0 -10    0.41    0.10
   2   0 -10   21.78    0.95
  -2   0  10   21.81    0.94
   2   0 -10   22.67    0.96
  -1   0  10   12.19    0.56
   1   0 -10   12.01    0.56
   1   0 -10   12.41    0.56
   0   0 -10   27.42    1.14
   0   0 -10   27.57    1.16
  -1   0 -10   53.52    2.11
  -1   0 -10   51.22    2.12
  -2   0 -10  165.64    9.07
   2   0  10  183.38    9.35
   2   0  10  173.72    9.18
  -2   0 -10  173.47    9.18
  -3   0 -10   17.55    0.76
  -3   0 -10   16.65    0.77
  -4   0 -10   34.60    1.46
  -4   0 -10   33.81    1.43
  -5   0 -10   44.95    1.84
  -5   0 -10   43.48    1.86
  -6   0 -10    3.17    0.24
  -6   0 -10    3.34    0.27
   6   0  10    3.48    0.23
   7   0  10    1.57    0.19
  -7   0 -10    1.60    0.21
  -8   0 -10    0.24    0.14
   8   0  10    0.09    0.10
   9   0  10   -0.03    0.10
  -9   0 -10    0.15    0.13
  10   0  10    3.63    0.30
 -10   0 -10    3.55    0.32
  11   0  10   28.10    1.31
 -11   0 -10   29.50    1.36
  12   0  10   15.86    0.82
 -12   0 -10   15.00    0.85
  13   0  10    1.57    0.27
 -13   0 -10    0.72    0.25
 -14   0 -10    1.54    0.34
 -15  -1  10    0.89    0.27
 -15   1  10    0.75    0.32
  15   1 -10    0.75    0.31
  15   1 -10    1.07    0.31
  14  -1 -10    0.31    0.22
 -14  -1  10    0.34    0.21
 -14   1  10    0.03    0.18
  14   1 -10    0.14    0.25
  14   1 -10    0.52    0.27
  13  -1 -10    2.54    0.36
 -13  -1  10    3.13    0.39
 -13   1  10    2.84    0.42
  13   1 -10    2.84    0.44
  13   1 -10    2.13    0.38
  12  -1 -10    0.28    0.17
  12  -1 -10    0.29    0.19
 -12  -1  10    0.33    0.18
  12   1 -10    1.15    0.30
 -12   1  10    0.49    0.23
  12   1 -10    0.52    0.23
  11  -1 -10    1.81    0.25
 -11  -1  10    1.73    0.27
  11  -1 -10    1.59    0.27
  11   1 -10    1.60    0.32
  11   1 -10    1.44    0.31
 -11   1  10    1.39    0.30
  10  -1 -10    0.14    0.11
 -10  -1  10    0.17    0.15
  10  -1 -10    0.05    0.14
  10   1 -10   -0.04    0.15
 -10   1  10    0.22    0.16
  10   1 -10    0.00    0.15
   9  -1 -10    1.41    0.18
  -9  -1  10    1.37    0.23
   9  -1 -10    1.56    0.23
  -9   1  10    1.45    0.26
   9   1 -10    2.34    0.33
   9   1 -10    1.60    0.28
  -8  -1  10   65.48    2.65
   8  -1 -10   62.93    2.66
   8  -1 -10   63.40    2.59
   8   1 -10   64.96    2.72
   8   1 -10   66.53    2.74
  -8   1  10   61.64    2.68
  -7  -1  10    6.74    0.40
   7  -1 -10    6.69    0.35
   7  -1 -10    7.09    0.41
   7   1 -10    6.09    0.44
  -7   1  10    6.36    0.41
   7   1 -10    7.44    0.45
   6  -1 -10   10.21    0.47
   6  -1 -10    9.82    0.52
  -6  -1  10    9.95    0.52
   6   1 -10   10.06    0.57
   6   1 -10   10.16    0.58
  -6   1  10   10.28    0.55
  -5  -1  10    0.53    0.12
   5  -1 -10    0.30    0.12
   5  -1 -10    0.32    0.08
  -5   1  10    0.48    0.13
   5   1 -10    0.41    0.13
   5   1 -10    0.26    0.13
   4  -1 -10    3.31    0.20
  -4  -1  10    3.34    0.23
   4  -1 -10    3.38    0.24
   4   1 -10    3.80    0.27
  -4   1  10    3.12    0.23
   4   1 -10    3.07    0.27
   3  -1 -10   12.12    0.57
   3  -1 -10   11.52    0.52
  -3  -1  10   11.40    0.55
   3   1 -10   11.64    0.58
  -3   1  10   11.35    0.55
   3   1 -10   10.92    0.59
   2  -1 -10   24.73    1.06
   2  -1 -10   24.22    1.10
   2   1 -10   26.56    1.13
   2   1 -10   26.52    1.11
  -2   1  10   25.81    1.08
   1  -1 -10    1.95    0.18
   1  -1 -10    1.78    0.15
   1   1 -10    2.13    0.22
  -1   1  10    1.75    0.14
   1   1 -10    1.80    0.16
   0  -1 -10    0.76    0.12
   0   1 -10    0.72    0.10
   0   1 -10    0.73    0.12
   0   1  10    0.86    0.10
  -1  -1 -10   44.23    1.73
  -1   1 -10   42.67    1.72
  -1   1 -10   38.26    1.67
  -2  -1 -10   42.99    1.83
  -2   1 -10   44.66    1.74
  -2   1 -10   44.23    1.80
  -2   1 -10   42.84    1.82
  -3  -1 -10    9.78    0.52
   3  -1  10    8.84    0.39
  -3   1 -10    9.29    0.47
  -3   1 -10   10.00    0.50
   4  -1  10    2.99    0.14
  -4  -1 -10    2.98    0.18
  -4   1 -10    3.00    0.25
  -4   1 -10    2.99    0.22
   5  -1  10    2.34    0.11
   5  -1  10    2.16    0.11
  -5  -1 -10    2.13    0.15
  -5   1 -10    2.30    0.19
  -5   1 -10    2.55    0.27
  -6  -1 -10   29.15    1.23
   6  -1  10   30.37    1.17
   6  -1  10   29.42    1.17
  -6   1 -10   29.67    1.27
  -6   1 -10   28.89    1.32
   6   1  10   29.67    1.31
  -7  -1 -10   14.50    0.67
   7  -1  10   14.91    0.61
  -7   1 -10   14.35    0.71
  -7   1 -10   14.79    0.76
   7   1  10   15.20    0.75
  -8  -1 -10    9.08    0.47
   8  -1  10    9.08    0.40
  -8   1 -10    8.50    0.53
   8   1  10    8.87    0.53
  -9  -1 -10    5.98    0.37
   9  -1  10    6.25    0.31
   9   1  10    5.92    0.44
  -9   1 -10    6.01    0.45
  10  -1  10    6.50    0.33
 -10  -1 -10    5.98    0.39
  10   1  10    6.14    0.45
 -10   1 -10    6.16    0.48
 -11  -1 -10   10.85    0.63
  11   1  10   11.73    0.70
 -11   1 -10   11.07    0.70
 -12  -1 -10    1.87    0.29
 -12   1 -10    2.71    0.41
  12   1  10    2.47    0.36
 -13  -1 -10    3.42    0.38
  13   1  10    3.24    0.50
 -13   1 -10    4.96    0.57
 -14   1 -10   -0.18    0.23
  14   1  10   -0.32    0.20
  14   2 -10    5.45    0.65
 -14   2  10    5.92    0.65
  14   2 -10    5.79    0.71
 -13  -2  10    4.84    0.69
  13   2 -10    5.03    0.64
 -13   2  10    4.83    0.57
  13   2 -10    4.01    0.55
 -12  -2  10    9.02    0.58
  12   2 -10   10.14    0.70
  11  -2 -10    4.23    0.34
 -11  -2  10    3.91    0.34
  11   2 -10    4.74    0.56
  11   2 -10    4.52    0.56
 -11   2  10    4.20    0.50
  10  -2 -10    1.07    0.20
 -10  -2  10    1.00    0.21
  10   2 -10    0.62    0.22
 -10   2  10    1.41    0.30
  10   2 -10    1.34    0.29
  -9  -2  10   22.71    1.06
   9  -2 -10   21.96    1.05
  -9   2  10   23.87    1.15
   9   2 -10   21.99    1.20
   9   2 -10   22.84    1.17
   8  -2 -10    9.55    0.52
  -8  -2  10    8.33    0.50
  -8   2  10    9.06    0.58
   8   2 -10    9.17    0.64
   8   2 -10    9.18    0.61
   7  -2 -10   -0.07    0.09
   7   2 -10    0.08    0.16
   7   2 -10    0.33    0.18
  -7   2  10    0.15    0.14
   6  -2 -10    3.50    0.28
  -6   2  10    3.17    0.30
   6   2 -10    3.91    0.35
   6   2 -10    3.77    0.41
   5  -2 -10    0.10    0.09
  -5   2  10    0.03    0.03
   5   2 -10    0.06    0.13
  -5   2  10    0.06    0.12
   5   2 -10    0.10    0.13
   4   2 -10   27.22    1.21
  -4   2  10   25.89    1.17
   4   2 -10   25.62    1.24
   3   2 -10   16.66    0.79
   3   2 -10   15.17    0.81
  -3   2  10   16.13    0.75
   2   2 -10   14.58    0.75
  -2   2  10   15.09    0.68
   2   2 -10   14.09    0.71
   1   2 -10   28.31    1.32
  -1   2  10   29.95    1.25
   1   2 -10   30.74    1.29
   0   2 -10    2.96    0.24
   0   2 -10    2.43    0.20
   0   2  10    2.62    0.17
  -1   2 -10   22.71    1.05
  -1   2 -10   24.05    1.00
  -1   2 -10   21.51    1.04
   1   2  10   24.51    0.96
  -2  -2 -10   31.27    1.27
  -2   2 -10   32.19    1.32
  -2   2 -10   33.68    1.39
  -2   2 -10   32.19    1.42
  -3   2 -10    3.81    0.19
  -3   2 -10    3.75    0.26
  -3   2 -10    3.50    0.29
  -4   2 -10   -0.07    0.07
  -4   2 -10   -0.06    0.10
  -5   2 -10    5.90    0.33
  -5   2 -10    5.76    0.40
   6   2  10    0.40    0.17
  -6   2 -10    0.81    0.13
  -6   2 -10    0.80    0.21
   7   2  10    0.07    0.16
  -7   2 -10    0.28    0.18
  -7   2 -10   -0.01    0.08
  -8   2 -10    2.81    0.36
   8   2  10    2.68    0.36
   9   2  10    2.33    0.36
  -9   2 -10    2.87    0.40
 -10   2 -10    4.11    0.49
  10   2  10    3.06    0.43
  11   2  10   15.02    0.88
 -11   2 -10   12.25    0.83
  12   2  10    1.98    0.41
 -12   2 -10    1.62    0.39
 -13   2 -10    1.77    0.44
  13   2  10    2.36    0.53
 -12   3  10    4.04    0.54
  12   3 -10    3.05    0.55
  12   3 -10    3.20    0.53
  11   3 -10    1.79    0.39
 -11   3  10    1.52    0.37
  11   3 -10    1.59    0.38
 -10   3  10    1.22    0.31
  10   3 -10    0.60    0.27
  10   3 -10    0.42    0.29
   9   3 -10    4.13    0.56
  -9   3  10    3.57    0.47
   9   3 -10    4.63    0.55
   8   3 -10   15.13    0.88
   8   3 -10   14.28    0.93
  -8   3  10   14.63    0.85
   7   3 -10   19.34    1.09
  -7   3  10   20.97    1.07
   7   3 -10   22.37    1.17
   6   3 -10   10.46    0.65
  -6   3  10    9.54    0.60
   6   3 -10    9.49    0.68
   5   3 -10    2.42    0.39
   5   3 -10    2.56    0.35
  -5   3  10    2.24    0.30
  -4   3  10    6.31    0.42
   4   3 -10    6.18    0.46
   4   3 -10    6.24    0.50
   3   3 -10    2.99    0.26
   3   3 -10    3.23    0.41
   3   3 -10    3.79    0.39
  -3   3  10    3.26    0.27
   2   3 -10    3.67    0.42
   2   3 -10    3.12    0.27
  -2   3  10    3.76    0.28
   2   3 -10    3.64    0.32
  -1   3  10    2.66    0.22
   1   3 -10    2.33    0.27
   1   3 -10    2.67    0.34
   1   3 -10    2.45    0.29
   0   3 -10    0.32    0.15
   0   3  10    0.35    0.10
   0   3 -10    0.62    0.16
   0   3 -10    0.49    0.14
  -1   3 -10   23.85    1.05
  -1   3 -10   24.10    1.11
   1   3  10   22.27    0.97
  -1   3 -10   23.36    1.10
  -2   3 -10   66.88    2.78
  -2   3 -10   69.06    2.84
  -2   3 -10   69.75    2.88
  -3   3 -10   25.33    1.16
  -3   3 -10   25.19    1.10
  -3   3 -10   27.11    1.24
   4   3  10    5.28    0.43
  -4   3 -10    4.32    0.24
  -4   3 -10    5.08    0.40
  -4   3 -10    4.20    0.30
  -5   3 -10    0.30    0.16
  -5   3 -10    0.17    0.10
   5   3  10    0.25    0.19
   6   3  10   15.09    0.87
  -6   3 -10   14.47    0.84
   7   3  10    1.40    0.31
  -7   3 -10    1.15    0.26
  -8   3 -10    0.76    0.27
   8   3  10    0.72    0.24
  -9   3 -10    0.19    0.24
   9   3  10    0.05    0.22
 -10   3 -10    0.73    0.31
  10   3  10    1.34    0.35
  11   3  10   14.21    1.02
 -11   3 -10   15.59    0.99
   9   4 -10    0.63    0.34
   9   4 -10    0.09    0.26
  -9   4  10    0.04    0.24
   8   4 -10    1.94    0.42
   7   4 -10    5.47    0.62
  -7   4  10    4.55    0.51
   7   4 -10    5.98    0.69
   6   4 -10   14.41    0.89
   6   4 -10   12.80    0.91
  -6   4  10   13.86    0.82
  -5   4  10    1.71    0.31
   5   4 -10    1.76    0.35
   5   4 -10    2.16    0.43
   4   4 -10    2.42    0.37
  -4   4  10    2.79    0.34
   3   4 -10    0.81    0.27
   3   4 -10    0.66    0.24
  -3   4  10    1.01    0.20
  -2   4  10    0.96    0.21
   2   4 -10    1.63    0.32
   2   4 -10    1.18    0.25
  -2   4  10    1.34    0.22
   2   4 -10    1.12    0.21
   1   4 -10    1.49    0.26
   1   4 -10    1.23    0.25
   1   4 -10    1.48    0.30
   0   4 -10    0.22    0.16
   0   4 -10    0.23    0.17
   0   4 -10    0.17    0.16
   1   4  10    0.61    0.23
  -1   4 -10    0.79    0.23
  -1   4 -10    0.95    0.21
  -1   4 -10    0.77    0.21
  -2   4 -10   22.17    1.10
   2   4  10   20.37    1.13
  -2   4 -10   22.58    1.09
   3   4  10   35.28    1.75
  -3   4 -10   38.42    1.72
   4   4  10    4.20    0.52
  -4   4 -10    4.75    0.44
   5   4  10    6.05    0.57
  -5   4 -10    7.47    0.59
   6   4  10   -0.20    0.20
  -6   4 -10    0.31    0.26
   7   4  10    0.06    0.24
  -7   4 -10   -0.12    0.21
   8   4  10    0.39    0.29
  -8   4 -10    0.06    0.27
  15   0 -11    0.32    0.26
  15   0 -11    0.13    0.24
 -15   0  11    0.54    0.29
 -14   0  11    0.53    0.21
  14   0 -11    0.39    0.24
  14   0 -11    0.03    0.19
  13   0 -11    0.05    0.16
 -13   0  11    0.45    0.20
  13   0 -11    0.12    0.20
  12   0 -11   -0.20    0.16
 -12   0  11    0.01    0.15
  12   0 -11    0.15    0.17
  11   0 -11    0.03    0.14
 -11   0  11   -0.12    0.14
  11   0 -11   -0.18    0.15
  10   0 -11    0.11    0.14
  10   0 -11   -0.04    0.13
 -10   0  11   -0.14    0.13
  -9   0  11   -0.19    0.10
   9   0 -11    0.10    0.11
   9   0 -11    0.13    0.13
  -8   0  11   -0.08    0.07
   8   0 -11   -0.02    0.10
   8   0 -11    0.13    0.12
  -7   0  11    0.00    0.07
   7   0 -11   -0.18    0.05
   7   0 -11   -0.02    0.09
   6   0 -11    0.07    0.09
  -6   0  11    0.08    0.10
   6   0 -11    0.07    0.09
  -5   0  11    0.05    0.09
   5   0 -11    0.01    0.07
   5   0 -11    0.08    0.09
  -4   0  11    0.09    0.07
   4   0 -11   -0.04    0.08
   4   0 -11    0.21    0.10
   3   0 -11   -0.07    0.06
  -3   0  11   -0.04    0.06
   3   0 -11   -0.07    0.07
  -2   0  11    0.06    0.07
   2   0 -11   -0.02    0.06
   2   0 -11   -0.03    0.05
   1   0 -11    0.05    0.07
   1   0 -11    0.00    0.05
  -1   0  11   -0.03    0.07
   0   0 -11    0.38    0.10
   0   0 -11    0.46    0.09
  -1   0 -11    0.03    0.06
  -1   0 -11   -0.08    0.04
  -2   0 -11    0.01    0.07
  -3   0 -11    0.09    0.08
  -4   0 -11   -0.03    0.07
  -4   0 -11    0.21    0.10
  -5   0 -11    0.00    0.09
  -5   0 -11    0.08    0.09
  -6   0 -11    0.11    0.08
   6   0  11   -0.04    0.07
  -6   0 -11    0.09    0.10
   7   0  11    0.04    0.08
  -7   0 -11    0.10    0.10
   8   0  11   -0.06    0.09
  -8   0 -11    0.03    0.11
  -9   0 -11   -0.03    0.12
   9   0  11   -0.12    0.09
 -10   0 -11   -0.16    0.14
  10   0  11    0.04    0.13
 -11   0 -11   -0.02    0.15
  11   0  11   -0.01    0.13
 -12   0 -11    0.26    0.18
  12   0  11    0.00    0.15
 -13   0 -11   -0.09    0.22
 -14   0 -11   -0.06    0.27
 -15  -1  11    0.39    0.25
  15   1 -11    0.96    0.37
  15   1 -11    0.36    0.26
 -15   1  11    0.67    0.30
 -14  -1  11    0.17    0.18
  14  -1 -11    0.21    0.21
  14   1 -11    0.23    0.24
  14   1 -11   -0.07    0.22
  13  -1 -11    0.22    0.19
 -13  -1  11    0.34    0.19
  13   1 -11    0.40    0.23
 -13   1  11    0.56    0.24
  13   1 -11    0.20    0.21
  12  -1 -11    0.04    0.16
  12  -1 -11    0.17    0.15
 -12  -1  11    0.22    0.16
  12   1 -11    0.13    0.17
 -12   1  11    0.04    0.19
  12   1 -11    0.04    0.17
 -11  -1  11    0.37    0.18
  11  -1 -11    0.40    0.14
  11  -1 -11    0.24    0.16
 -11   1  11    0.70    0.21
  11   1 -11    0.50    0.23
  11   1 -11    0.40    0.22
 -10  -1  11    6.17    0.42
  10  -1 -11    6.04    0.43
  10  -1 -11    6.40    0.38
 -10   1  11    6.00    0.46
  10   1 -11    5.66    0.47
  10   1 -11    5.63    0.48
   9  -1 -11   -0.07    0.11
  -9  -1  11    0.15    0.13
   9  -1 -11    0.04    0.09
  -9   1  11    0.18    0.16
   9   1 -11    0.20    0.17
   9   1 -11    0.05    0.12
  -8  -1  11   18.97    0.88
   8  -1 -11   17.99    0.87
   8  -1 -11   19.06    0.82
   8   1 -11   16.05    0.92
  -8   1  11   18.50    0.91
   8   1 -11   16.87    0.91
   7  -1 -11    2.91    0.20
  -7  -1  11    2.63    0.23
   7  -1 -11    3.23    0.26
   7   1 -11    3.00    0.34
  -7   1  11    2.71    0.31
   7   1 -11    2.85    0.33
   6  -1 -11    0.93    0.17
  -6  -1  11    0.71    0.15
   6  -1 -11    0.87    0.12
   6   1 -11    0.83    0.19
  -6   1  11    1.00    0.19
   6   1 -11    0.64    0.18
  -5  -1  11   18.68    0.86
   5  -1 -11   19.16    0.87
   5  -1 -11   19.08    0.81
   5   1 -11   18.13    0.91
   5   1 -11   19.30    0.90
  -5   1  11   17.93    0.87
  -4  -1  11   16.90    0.77
   4  -1 -11   16.24    0.72
   4  -1 -11   16.13    0.77
  -4   1  11   16.82    0.77
   4   1 -11   16.12    0.79
   4   1 -11   17.20    0.82
   3  -1 -11    1.09    0.16
   3  -1 -11    1.14    0.13
  -3  -1  11    1.10    0.16
  -3   1  11    0.83    0.14
   3   1 -11    0.80    0.16
   3   1 -11    0.99    0.17
   2  -1 -11   -0.03    0.07
   2  -1 -11    0.01    0.05
   2   1 -11   -0.06    0.06
   2   1 -11   -0.04    0.07
  -2   1  11   -0.06    0.06
   1  -1 -11    2.05    0.19
   1  -1 -11    2.05    0.17
   1   1 -11    2.34    0.20
   1   1 -11    2.19    0.18
  -1   1  11    1.98    0.15
   0  -1 -11    1.93    0.17
   0   1 -11    2.17    0.19
   0   1 -11    2.05    0.16
   0   1  11    1.92    0.14
  -1  -1 -11    3.37    0.25
  -1   1 -11    3.51    0.21
  -1   1 -11    3.94    0.25
  -2  -1 -11   19.36    0.89
  -2   1 -11   19.67    0.80
  -2   1 -11   18.35    0.85
   3  -1  11    0.14    0.05
  -3  -1 -11    0.25    0.13
  -3   1 -11    0.05    0.07
  -3   1 -11   -0.07    0.08
   4  -1  11    1.10    0.08
  -4  -1 -11    1.21    0.13
  -4   1 -11    1.43    0.21
  -4   1 -11    1.63    0.18
  -5  -1 -11   29.98    1.23
   5  -1  11   29.11    1.18
   5  -1  11   29.88    1.18
  -5   1 -11   29.91    1.27
  -5   1 -11   29.41    1.32
  -6  -1 -11   18.82    0.80
   6  -1  11   18.60    0.74
   6  -1  11   17.65    0.74
  -6   1 -11   18.43    0.89
  -6   1 -11   17.68    0.84
  -7  -1 -11    0.06    0.09
   7  -1  11   -0.01    0.04
   7   1  11   -0.15    0.10
  -7   1 -11   -0.16    0.08
  -7   1 -11   -0.05    0.08
   8  -1  11    1.36    0.11
  -8  -1 -11    1.54    0.19
  -8   1 -11    1.62    0.26
   8   1  11    1.60    0.25
   9  -1  11    1.99    0.15
  -9  -1 -11    1.75    0.22
   9   1  11    2.04    0.29
  -9   1 -11    2.17    0.31
 -10  -1 -11    3.15    0.27
  10   1  11    2.32    0.32
 -10   1 -11    2.64    0.36
 -11  -1 -11    3.79    0.33
 -11   1 -11    5.09    0.44
 -12  -1 -11   -0.17    0.13
 -12   1 -11    0.93    0.28
  12   1  11   -0.01    0.18
 -13  -1 -11    0.20    0.19
 -13   1 -11   -0.34    0.20
  13   1  11   -0.09    0.21
 -14   1 -11    1.34    0.37
  14   1  11    0.65    0.27
  14   2 -11    2.33    0.45
  14   2 -11    2.84    0.49
 -14   2  11    1.96    0.42
 -13  -2  11    1.42    0.29
  13   2 -11    1.53    0.40
  13   2 -11    2.33    0.42
 -13   2  11    2.90    0.43
 -12  -2  11   12.48    0.74
  12   2 -11   14.90    0.93
  12   2 -11   13.31    0.86
 -11  -2  11    3.88    0.40
  11  -2 -11    3.46    0.37
  11   2 -11    3.11    0.46
  11   2 -11    4.91    0.57
 -11   2  11    5.15    0.46
  10  -2 -11    1.39    0.24
 -10  -2  11    1.17    0.23
 -10   2  11    1.34    0.28
  10   2 -11    0.96    0.30
  10   2 -11    0.98    0.29
  -9  -2  11   11.70    0.63
   9  -2 -11   11.65    0.63
  -9   2  11   11.68    0.71
   9   2 -11   11.81    0.77
   8  -2 -11    1.97    0.25
  -8  -2  11    1.81    0.25
   8   2 -11    1.67    0.33
   8   2 -11    2.18    0.33
  -8   2  11    1.54    0.28
   7  -2 -11    1.05    0.19
   7   2 -11    0.76    0.22
   7   2 -11    1.73    0.30
  -7   2  11    0.86    0.22
   6  -2 -11    0.43    0.14
   6   2 -11    0.38    0.18
   6   2 -11    0.17    0.13
  -6   2  11    0.38    0.15
   5  -2 -11    2.05    0.25
   5   2 -11    1.99    0.30
   5   2 -11    1.49    0.25
  -5   2  11    1.67    0.24
   4   2 -11    2.33    0.31
  -4   2  11    2.02    0.25
   4   2 -11    2.26    0.28
   3   2 -11   65.93    2.75
   3   2 -11   67.71    2.80
  -3   2  11   65.88    2.71
   2   2 -11    8.31    0.47
   2   2 -11    8.10    0.50
  -2   2  11    8.37    0.43
  -1   2  11    4.54    0.27
   1   2 -11    4.77    0.34
   1   2 -11    4.49    0.30
   0   2 -11    3.41    0.24
   0   2  11    3.68    0.21
   0   2 -11    3.08    0.26
  -1   2 -11   42.55    1.74
  -1   2 -11   40.56    1.80
  -1   2 -11   42.76    1.80
   1   2  11   43.14    1.70
  -2  -2 -11   18.03    0.73
  -2   2 -11   17.80    0.77
  -2   2 -11   17.42    0.86
  -2   2 -11   18.55    0.84
  -3   2 -11    2.58    0.22
  -3   2 -11    2.69    0.16
  -3   2 -11    3.26    0.33
  -4   2 -11    3.52    0.31
  -4   2 -11    3.95    0.26
  -5   2 -11    3.57    0.25
  -5   2 -11    3.68    0.38
   6   2  11    9.85    0.62
  -6   2 -11   11.12    0.64
  -6   2 -11   10.62    0.53
  -7   2 -11    2.62    0.35
  -7   2 -11    2.23    0.20
   7   2  11    2.64    0.34
  -8   2 -11    0.22    0.18
   8   2  11    0.30    0.19
   9   2  11    4.69    0.43
  -9   2 -11    4.62    0.50
 -10   2 -11    0.90    0.28
  10   2  11    0.40    0.24
  11   2  11    2.32    0.39
 -11   2 -11    2.49    0.39
 -12   2 -11    3.84    0.52
  12   2  11    4.34    0.55
  13   2  11   -0.07    0.26
 -13   2 -11   -0.21    0.28
  12   3 -11    2.37    0.50
  11   3 -11    1.06    0.34
 -11   3  11    0.46    0.26
  11   3 -11    0.19    0.22
 -10   3  11    2.42    0.42
  10   3 -11    2.85    0.49
  10   3 -11    2.90    0.47
   9   3 -11    2.48    0.43
   9   3 -11    0.77    0.28
  -9   3  11    1.62    0.32
   8   3 -11    8.21    0.62
   8   3 -11    6.75    0.60
  -8   3  11    8.80    0.59
   7   3 -11   12.86    0.84
  -7   3  11   12.19    0.73
   7   3 -11   12.25    0.78
  -6   3  11   11.89    0.68
   6   3 -11   10.73    0.71
   6   3 -11   11.67    0.77
  -5   3  11    0.30    0.16
   5   3 -11   -0.02    0.15
   5   3 -11   -0.17    0.16
   4   3 -11    2.18    0.35
  -4   3  11    0.96    0.20
   4   3 -11    1.68    0.29
   3   3 -11    1.29    0.27
   3   3 -11    1.20    0.25
  -3   3  11    1.32    0.22
  -2   3  11    2.85    0.25
   2   3 -11    3.50    0.36
   2   3 -11    3.55    0.27
   2   3 -11    3.09    0.39
   1   3 -11   -0.07    0.12
   1   3 -11    0.08    0.12
   1   3 -11    0.05    0.12
  -1   3  11   -0.03    0.09
   0   3 -11   -0.03    0.12
   0   3 -11    0.06    0.12
   0   3  11   -0.05    0.07
   0   3 -11    0.00    0.11
  -1   3 -11   38.63    1.68
  -1   3 -11   36.85    1.66
   1   3  11   37.24    1.53
  -1   3 -11   38.02    1.61
  -2   3 -11   25.52    1.18
  -2   3 -11   26.67    1.22
  -2   3 -11   24.64    1.11
  -3   3 -11   27.14    1.22
  -3   3 -11   26.39    1.14
  -3   3 -11   27.71    1.29
  -4   3 -11   34.07    1.55
  -4   3 -11   33.18    1.45
  -5   3 -11    6.40    0.49
  -5   3 -11    7.07    0.38
   5   3  11    6.01    0.50
  -6   3 -11    0.26    0.19
   6   3  11   -0.03    0.12
   7   3  11    1.37    0.32
  -7   3 -11    1.94    0.32
  -8   3 -11    7.05    0.57
   8   3  11    7.07    0.58
  -9   3 -11    0.26    0.23
   9   3  11    0.27    0.24
  10   3  11    4.39    0.57
 -10   3 -11    4.06    0.54
 -11   3 -11   12.85    0.90
  11   3  11   13.13    0.91
   9   4 -11    4.25    0.64
   9   4 -11    3.74    0.54
  -9   4  11    4.21    0.54
   8   4 -11   13.90    0.91
   8   4 -11   11.62    0.92
  -8   4  11   12.74    0.81
  -7   4  11   14.29    0.89
   7   4 -11   17.46    1.07
   7   4 -11   15.66    0.98
   6   4 -11    3.26    0.48
  -6   4  11    4.13    0.46
   6   4 -11    4.22    0.57
   5   4 -11    2.92    0.43
  -5   4  11    3.24    0.40
   5   4 -11    3.61    0.51
  -4   4  11   10.03    0.61
   4   4 -11    9.38    0.67
   4   4 -11   10.06    0.73
   3   4 -11   16.75    0.86
   3   4 -11   16.47    0.92
  -3   4  11   15.82    0.83
   3   4 -11   16.71    0.98
   2   4 -11   19.54    0.96
  -2   4  11   20.27    0.98
   2   4 -11   19.91    1.09
   2   4 -11   18.15    1.01
   1   4 -11    0.43    0.17
   1   4 -11    0.72    0.22
   1   4 -11    0.55    0.23
   0   4 -11    0.71    0.25
   0   4 -11    0.61    0.19
   0   4 -11    0.66    0.21
  -1   4 -11    4.26    0.39
  -1   4 -11    3.86    0.36
  -1   4 -11    3.92    0.41
  -2   4 -11    0.95    0.25
  -2   4 -11    1.30    0.24
   2   4  11    0.95    0.27
  -3   4 -11   -0.02    0.16
   3   4  11    0.62    0.23
   4   4  11   13.37    0.83
  -4   4 -11   11.97    0.76
  -5   4 -11    5.87    0.61
   5   4  11    6.17    0.56
  -6   4 -11   14.35    0.92
   6   4  11   13.82    0.91
   7   4  11    3.72    0.56
  -7   4 -11    3.10    0.48
  -8   4 -11   -0.01    0.26
   8   4  11    0.67    0.33
 -15   0  12    0.63    0.32
  15   0 -12   -0.08    0.27
  15   0 -12    0.61    0.30
  14   0 -12    3.48    0.45
 -14   0  12    3.29    0.44
  14   0 -12    2.77    0.43
  13   0 -12    0.29    0.23
 -13   0  12    0.32    0.22
  13   0 -12   -0.07    0.17
  12   0 -12    2.11    0.32
 -12   0  12    3.15    0.39
  12   0 -12    2.26    0.36
 -11   0  12    1.90    0.31
  11   0 -12    1.28    0.26
  11   0 -12    2.35    0.34
  10   0 -12    0.73    0.21
 -10   0  12    0.32    0.17
  10   0 -12    0.60    0.20
  -9   0  12   -0.08    0.12
   9   0 -12    0.18    0.14
   9   0 -12   -0.02    0.11
  -8   0  12   52.38    2.25
   8   0 -12   53.47    2.27
   8   0 -12   53.58    2.26
   7   0 -12   13.81    0.70
   7   0 -12   13.00    0.68
  -7   0  12   12.99    0.68
  -6   0  12    0.55    0.14
   6   0 -12    0.78    0.17
   6   0 -12    0.79    0.15
   5   0 -12   86.42    3.41
  -5   0  12   81.39    3.39
   5   0 -12   84.00    3.40
   4   0 -12    5.73    0.34
  -4   0  12    5.27    0.33
   4   0 -12    5.72    0.35
   3   0 -12  143.63    5.68
   2   0 -12  102.65    4.09
   2   0 -12  103.58    4.09
  -2   0  12  101.53    4.08
  -1   0  12   65.89    2.63
   1   0 -12   65.51    2.64
   1   0 -12   64.64    2.63
   0   0 -12   23.95    1.01
   0   0 -12   22.91    1.01
  -1   0 -12   98.36    3.90
  -2   0 -12    4.79    0.30
  -3   0 -12    7.00    0.39
  -4   0 -12    4.64    0.29
  -4   0 -12    4.61    0.31
  -5   0 -12   23.20    1.07
  -5   0 -12   23.54    1.04
  -6   0 -12   13.03    0.68
  -6   0 -12   13.19    0.65
  -7   0 -12   74.77    3.07
   7   0  12   75.21    3.03
  -8   0 -12   12.60    0.67
   8   0  12   12.90    0.63
  -9   0 -12    4.07    0.35
   9   0  12    4.40    0.31
  10   0  12    0.08    0.13
 -10   0 -12    0.07    0.17
 -11   0 -12    0.51    0.20
  11   0  12    0.61    0.18
 -12   0 -12   14.20    0.80
  12   0  12   13.30    0.73
 -13   0 -12    3.93    0.51
 -14   0 -12    2.92    0.46
 -15  -1  12    5.11    0.55
  15   1 -12    4.80    0.62
 -15   1  12    4.55    0.58
  15   1 -12    4.96    0.59
  14  -1 -12    8.19    0.58
 -14  -1  12    7.25    0.55
  14   1 -12    7.13    0.65
 -14   1  12    8.07    0.63
  14   1 -12    7.33    0.62
  13  -1 -12   25.42    1.22
 -13  -1  12   23.22    1.22
  13   1 -12   24.24    1.30
 -13   1  12   24.50    1.26
  13   1 -12   23.43    1.27
  12  -1 -12   16.54    0.88
 -12  -1  12   15.28    0.89
  12  -1 -12   16.50    0.81
  12   1 -12   17.44    0.99
  12   1 -12   15.03    0.93
 -12   1  12   17.39    0.95
 -11  -1  12    0.03    0.15
  11  -1 -12    0.07    0.16
  11  -1 -12    0.11    0.12
  11   1 -12    0.12    0.18
 -11   1  12    0.53    0.23
  11   1 -12    0.24    0.20
 -10  -1  12    3.83    0.33
  10  -1 -12    3.44    0.28
  10  -1 -12    3.97    0.40
 -10   1  12    4.60    0.47
  10   1 -12    4.65    0.41
  10   1 -12    3.74    0.44
   9  -1 -12    0.55    0.20
  -9  -1  12    0.64    0.17
   9  -1 -12    0.46    0.13
   9   1 -12    0.38    0.19
  -9   1  12    0.40    0.18
   9   1 -12    0.71    0.22
   8  -1 -12    1.44    0.22
  -8  -1  12    1.41    0.22
   8  -1 -12    1.25    0.17
   8   1 -12    1.48    0.26
  -8   1  12    1.39    0.25
   8   1 -12    1.52    0.27
   7  -1 -12   19.26    0.92
  -7  -1  12   19.17    0.91
   7  -1 -12   19.51    0.85
   7   1 -12   18.74    0.97
  -7   1  12   19.01    0.93
   7   1 -12   19.46    0.96
   6  -1 -12   36.41    1.49
   6  -1 -12   36.25    1.56
  -6  -1  12   35.38    1.55
  -6   1  12   36.11    1.57
   6   1 -12   35.50    1.59
   6   1 -12   36.39    1.61
  -5  -1  12    2.16    0.24
   5  -1 -12    2.29    0.25
   5  -1 -12    2.15    0.17
   5   1 -12    2.58    0.30
   5   1 -12    1.92    0.25
  -5   1  12    2.35    0.22
  -4  -1  12  181.31    7.20
   4  -1 -12  183.79    7.15
   4  -1 -12  180.56    7.21
   4   1 -12  184.14    7.26
   3  -1 -12   20.73    0.91
   3  -1 -12   21.31    0.96
   3   1 -12   21.27    0.99
  -3   1  12   21.74    0.94
   3   1 -12   21.19    0.96
   2  -1 -12    2.20    0.20
   2  -1 -12    2.08    0.17
   2   1 -12    2.38    0.20
   2   1 -12    2.29    0.25
  -2   1  12    2.22    0.18
   1  -1 -12    0.04    0.07
   1  -1 -12   -0.12    0.07
   1   1 -12    0.17    0.08
   1   1 -12   -0.03    0.08
  -1   1  12   -0.04    0.06
   0  -1 -12    2.01    0.19
   0   1 -12    2.23    0.20
   0   1 -12    2.00    0.17
   0   1  12    2.29    0.16
  -1  -1 -12    7.70    0.42
  -1   1 -12    7.66    0.42
  -1   1 -12    7.70    0.38
  -2  -1 -12   61.85    2.51
  -2   1 -12   58.88    2.42
  -2   1 -12   61.78    2.48
  -3  -1 -12   50.05    2.06
  -3   1 -12   47.22    2.04
  -3   1 -12   48.26    1.94
  -3   1 -12   49.30    2.01
  -4  -1 -12    5.36    0.36
  -4  -1 -12    5.41    0.27
   4  -1  12    4.48    0.27
  -4   1 -12    5.09    0.31
  -4   1 -12    4.81    0.33
  -5  -1 -12   44.73    1.81
   5  -1  12   45.45    1.76
   5  -1  12   41.96    1.76
  -5   1 -12   46.33    1.86
  -5   1 -12   44.25    1.90
   6  -1  12   10.37    0.45
  -6  -1 -12   11.02    0.51
  -6   1 -12   10.85    0.56
  -6   1 -12   10.78    0.60
   7  -1  12    8.96    0.40
  -7  -1 -12    8.85    0.46
  -7   1 -12    9.72    0.56
   7   1  12    9.10    0.53
  -7   1 -12    9.43    0.51
  -8  -1 -12   11.67    0.59
   8  -1  12   12.30    0.53
   8   1  12   12.73    0.67
  -8   1 -12   11.28    0.67
  -9  -1 -12    2.63    0.28
   9  -1  12    2.73    0.17
   9   1  12    2.92    0.34
  -9   1 -12    2.98    0.37
 -10  -1 -12    2.32    0.28
  10   1  12    3.05    0.36
 -10   1 -12    2.88    0.39
 -11  -1 -12   41.87    1.81
  11   1  12   40.35    1.88
 -11   1 -12   43.40    1.93
 -12  -1 -12    7.59    0.50
 -12   1 -12    8.40    0.61
  12   1  12    7.98    0.58
 -13  -1 -12   -0.16    0.18
 -13   1 -12   -0.11    0.24
  13   1  12    0.17    0.25
 -14   1 -12    3.49    0.51
  14   1  12    2.23    0.42
  14   2 -12    2.10    0.45
  14   2 -12    1.76    0.42
 -14   2  12    1.42    0.38
 -13  -2  12    0.73    0.24
  13   2 -12    0.53    0.31
 -13   2  12    0.17    0.21
  13   2 -12    0.59    0.29
 -12  -2  12   10.18    0.62
  12  -2 -12    9.18    0.60
  12   2 -12   12.13    0.81
  12   2 -12    9.65    0.73
 -12   2  12    9.30    0.67
 -11  -2  12    7.82    0.52
  11  -2 -12    8.19    0.53
 -11   2  12    7.51    0.57
  11   2 -12    7.97    0.66
  11   2 -12    9.48    0.67
  10  -2 -12    3.54    0.35
 -10  -2  12    2.44    0.32
  10   2 -12    2.06    0.39
  10   2 -12    2.99    0.44
 -10   2  12    2.05    0.36
  -9  -2  12    1.24    0.23
   9  -2 -12    1.16    0.22
   9   2 -12    1.48    0.33
   9   2 -12    2.20    0.36
  -9   2  12    1.71    0.31
  -8  -2  12   39.95    1.69
   8  -2 -12   38.52    1.69
  -8   2  12   38.65    1.75
   8   2 -12   37.83    1.78
   8   2 -12   38.07    1.82
   7  -2 -12    3.97    0.32
   7   2 -12    4.93    0.51
   7   2 -12    4.34    0.45
  -7   2  12    4.02    0.36
   6  -2 -12    2.11    0.27
   6   2 -12    2.16    0.33
  -6   2  12    1.73    0.26
   6   2 -12    2.23    0.31
   5  -2 -12   -0.07    0.10
   5   2 -12   -0.10    0.11
  -5   2  12    0.12    0.12
   5   2 -12    0.02    0.12
   4   2 -12    7.33    0.47
   4   2 -12    8.43    0.52
  -4   2  12    7.29    0.44
   3   2 -12   54.24    2.34
  -3   2  12   55.72    2.26
   3   2 -12   53.77    2.30
   2   2 -12   67.22    2.80
   2   2 -12   69.97    2.85
  -2   2  12   66.93    2.75
  -1   2  12    7.30    0.39
   1   2 -12    8.03    0.47
   1   2 -12    7.46    0.42
   0   2 -12    1.32    0.17
   0   2  12    1.23    0.14
   0   2 -12    1.17    0.20
  -1   2 -12   -0.05    0.06
   1   2  12    0.13    0.06
  -1   2 -12    0.09    0.09
  -1   2 -12    0.08    0.08
  -2   2 -12    0.08    0.11
  -2   2 -12    0.27    0.11
  -2   2 -12    0.02    0.06
  -3   2 -12    0.31    0.11
  -3   2 -12    0.28    0.06
  -3   2 -12    0.69    0.16
  -4   2 -12    2.15    0.23
  -4   2 -12    2.59    0.30
  -5   2 -12   11.63    0.58
  -5   2 -12   11.91    0.67
   6   2  12   63.68    2.74
  -6   2 -12   65.00    2.63
  -6   2 -12   64.82    2.75
  -7   2 -12   26.70    1.21
   7   2  12   29.49    1.35
  -7   2 -12   28.42    1.35
   8   2  12    8.97    0.60
  -8   2 -12    8.95    0.59
  -8   2 -12    8.29    0.46
  -9   2 -12   -0.02    0.18
   9   2  12    0.01    0.18
 -10   2 -12    0.94    0.28
  10   2  12    0.10    0.21
 -11   2 -12    3.30    0.46
  11   2  12    3.59    0.48
 -12   2 -12    0.63    0.26
  12   2  12    0.91    0.31
  13   2  12    3.79    0.55
 -13   2 -12    2.96    0.52
  12   3 -12   13.28    0.95
 -12   3  12   16.20    0.95
  12   3 -12   12.44    0.98
  11   3 -12    1.12    0.34
 -11   3  12    1.28    0.34
  11   3 -12    1.83    0.41
  10   3 -12    3.34    0.51
   9   3 -12    9.33    0.69
  -9   3  12    8.34    0.62
   9   3 -12    9.08    0.72
   8   3 -12   15.39    1.02
  -8   3  12   18.44    0.96
   8   3 -12   17.09    0.99
   7   3 -12   10.84    0.70
  -7   3  12    9.46    0.63
   6   3 -12    1.41    0.28
   6   3 -12    1.40    0.32
  -6   3  12    1.47    0.28
  -5   3  12    2.87    0.34
   5   3 -12    2.67    0.38
   5   3 -12    2.90    0.41
   4   3 -12    0.65    0.21
   4   3 -12    0.91    0.26
  -4   3  12    0.33    0.15
   3   3 -12    9.56    0.59
   3   3 -12    9.97    0.64
  -3   3  12    9.37    0.53
   2   3 -12    2.80    0.36
   2   3 -12    2.92    0.33
   2   3 -12    3.51    0.28
  -2   3  12    2.58    0.24
  -1   3  12    0.80    0.15
   1   3 -12    0.39    0.18
   1   3 -12    0.66    0.18
   1   3 -12    0.52    0.16
   0   3  12    5.85    0.33
   0   3 -12    5.93    0.41
   0   3 -12    5.60    0.43
   0   3 -12    6.03    0.39
  -1   3 -12    0.78    0.16
   1   3  12    0.71    0.10
  -1   3 -12    0.47    0.18
  -1   3 -12    0.69    0.18
  -2   3 -12   28.51    1.38
  -2   3 -12   29.68    1.28
  -2   3 -12   31.42    1.37
  -3   3 -12   36.26    1.58
  -3   3 -12   39.59    1.66
  -3   3 -12   39.19    1.73
  -4   3 -12    0.42    0.18
  -4   3 -12    0.71    0.15
   5   3  12    3.58    0.43
  -5   3 -12    2.73    0.37
  -5   3 -12    2.61    0.23
  -6   3 -12    1.76    0.32
   6   3  12    2.47    0.37
  -7   3 -12   -0.17    0.16
   7   3  12   -0.19    0.17
  -8   3 -12    3.38    0.47
   8   3  12    4.63    0.54
   9   3  12    0.68    0.29
  -9   3 -12    0.76    0.29
  10   3  12    1.66    0.40
 -10   3 -12    1.14    0.35
  11   3  12    4.48    0.58
 -11   3 -12    2.47    0.48
   9   4 -12    5.91    0.71
   8   4 -12    1.71    0.44
  -7   4  12    0.42    0.23
   6   4 -12   -0.09    0.19
  -6   4  12    1.16    0.29
   5   4 -12    1.17    0.30
   5   4 -12    1.11    0.33
  -5   4  12    2.00    0.34
   4   4 -12    6.12    0.52
   4   4 -12    6.63    0.58
  -4   4  12    6.38    0.47
   3   4 -12    0.45    0.18
   3   4 -12    0.92    0.25
  -3   4  12    0.64    0.18
   2   4 -12    5.22    0.41
  -2   4  12    6.91    0.48
   2   4 -12    5.27    0.50
   2   4 -12    5.96    0.47
   1   4 -12    0.90    0.26
   1   4 -12    0.65    0.21
   1   4 -12    0.52    0.21
   0   4 -12   -0.12    0.14
   0   4 -12    0.32    0.19
   0   4 -12    0.40    0.18
  -1   4 -12    2.35    0.29
  -1   4 -12    2.28    0.32
  -1   4 -12    2.11    0.34
   2   4  12    0.63    0.26
  -2   4 -12    0.31    0.17
  -2   4 -12    0.30    0.19
  -3   4 -12    0.32    0.20
  -4   4 -12    4.17    0.49
   4   4  12    4.81    0.54
  -5   4 -12    5.45    0.58
   5   4  12    5.31    0.60
   6   4  12    3.60    0.51
  -6   4 -12    4.25    0.52
   7   4  12    0.42    0.29
  -7   4 -12    0.38    0.27
  -8   4 -12    0.27    0.27
   8   4  12    0.40    0.25
  15   0 -13    0.15    0.23
 -15   0  13    0.11    0.22
  15   0 -13   -0.06    0.21
  14   0 -13    0.49    0.24
  14   0 -13    0.11    0.21
 -14   0  13    0.32    0.25
 -13   0  13    0.17    0.21
  13   0 -13    0.20    0.21
  13   0 -13    0.22    0.20
  12   0 -13    0.12    0.20
 -12   0  13    0.28    0.20
  12   0 -13    0.03    0.16
  11   0 -13   -0.11    0.14
 -11   0  13   -0.05    0.17
  11   0 -13   -0.14    0.14
  10   0 -13    0.10    0.15
  10   0 -13   -0.25    0.11
 -10   0  13   -0.07    0.14
   9   0 -13    0.18    0.14
   9   0 -13   -0.13    0.11
  -9   0  13    0.11    0.15
  -8   0  13    0.03    0.12
   8   0 -13    0.11    0.12
   8   0 -13    0.13    0.14
   7   0 -13   -0.05    0.08
   7   0 -13    0.00    0.11
  -7   0  13    0.02    0.10
   6   0 -13   -0.14    0.08
  -6   0  13    0.06    0.10
   6   0 -13    0.12    0.10
   5   0 -13    0.06    0.10
  -5   0  13   -0.13    0.07
   5   0 -13    0.17    0.11
  -4   0  13   -0.06    0.07
   4   0 -13   -0.01    0.07
   4   0 -13    0.13    0.10
  -3   0  13   -0.06    0.07
   3   0 -13    0.05    0.08
   3   0 -13    0.00    0.06
  -2   0  13   -0.04    0.07
   2   0 -13    0.01    0.07
   2   0 -13    0.06    0.08
   1   0 -13    0.03    0.06
  -1   0  13    0.10    0.08
   1   0 -13    0.01    0.07
   0   0 -13    0.50    0.11
   0   0 -13    0.52    0.11
  -1   0 -13    0.00    0.07
  -1   0 -13    0.05    0.07
  -2   0 -13    0.04    0.08
  -3   0 -13   -0.11    0.07
  -4   0 -13    0.07    0.09
  -4   0 -13   -0.09    0.08
  -5   0 -13   -0.05    0.07
  -5   0 -13    0.05    0.09
  -6   0 -13    0.04    0.11
  -6   0 -13    0.06    0.10
  -7   0 -13    0.04    0.09
   7   0  13   -0.05    0.08
   8   0  13    0.18    0.11
  -8   0 -13   -0.09    0.11
  -9   0 -13   -0.06    0.11
   9   0  13   -0.09    0.10
 -10   0 -13   -0.06    0.13
  10   0  13    0.30    0.15
 -11   0 -13    0.20    0.18
  11   0  13   -0.04    0.13
  12   0  13    0.38    0.17
 -12   0 -13   -0.01    0.18
 -13   0 -13   -0.21    0.22
 -14   0 -13   -0.18    0.25
 -15  -1  13    0.80    0.29
 -15   1  13    1.24    0.36
  15   1 -13    1.00    0.32
  15   1 -13    0.54    0.29
  14  -1 -13    0.37    0.23
 -14  -1  13    0.09    0.18
  14   1 -13    0.54    0.26
 -14   1  13    0.48    0.26
  14   1 -13    0.28    0.24
  13  -1 -13    0.25    0.18
 -13  -1  13    0.41    0.20
  13   1 -13    0.50    0.24
 -13   1  13    0.43    0.22
  13   1 -13    0.28    0.22
 -12  -1  13    3.96    0.43
  12  -1 -13    4.77    0.48
  12  -1 -13    3.78    0.32
 -12   1  13    4.03    0.48
  12   1 -13    3.56    0.46
  12   1 -13    4.40    0.51
 -11  -1  13   11.29    0.67
  11  -1 -13   11.55    0.62
  11  -1 -13   11.09    0.68
  11   1 -13   12.02    0.75
 -11   1  13   11.93    0.73
  11   1 -13   11.97    0.75
  10  -1 -13   10.56    0.65
 -10  -1  13   11.80    0.67
  10  -1 -13   11.12    0.60
  10   1 -13   12.49    0.74
  10   1 -13   12.28    0.73
 -10   1  13   11.17    0.69
  -9  -1  13    2.08    0.29
   9  -1 -13    2.08    0.29
   9  -1 -13    1.78    0.22
  -9   1  13    1.77    0.28
   9   1 -13    2.29    0.34
   9   1 -13    1.89    0.30
   8  -1 -13    1.64    0.24
   8  -1 -13    1.41    0.18
  -8  -1  13    1.59    0.24
   8   1 -13    1.34    0.25
   8   1 -13    1.75    0.29
  -8   1  13    1.31    0.23
   7  -1 -13    0.35    0.13
   7  -1 -13    0.20    0.09
  -7  -1  13    0.28    0.13
   7   1 -13    0.35    0.13
  -7   1  13    0.44    0.15
   7   1 -13    0.34    0.16
   6  -1 -13    0.73    0.16
  -6  -1  13    0.50    0.14
   6  -1 -13    0.41    0.10
   6   1 -13    0.65    0.16
  -6   1  13    0.65    0.16
   6   1 -13    0.74    0.17
   5  -1 -13    1.66    0.15
  -5  -1  13    1.45    0.20
   5  -1 -13    1.83    0.23
   5   1 -13    1.46    0.24
  -5   1  13    1.42    0.20
   5   1 -13    1.95    0.25
  -4  -1  13    0.08    0.09
   4  -1 -13    0.05    0.06
   4  -1 -13    0.15    0.10
   4   1 -13    0.09    0.10
  -4   1  13    0.03    0.09
   4   1 -13    0.05    0.08
   3  -1 -13    4.89    0.31
   3  -1 -13    4.50    0.27
   3   1 -13    4.26    0.31
   3   1 -13    4.31    0.31
  -3   1  13    4.51    0.29
   2  -1 -13   39.41    1.70
   2  -1 -13   39.22    1.66
   2   1 -13   41.69    1.73
  -2   1  13   40.28    1.67
   2   1 -13   40.75    1.69
   1  -1 -13   22.14    0.97
   1  -1 -13   20.41    0.93
   1   1 -13   22.28    0.98
   1   1 -13   20.86    0.94
  -1   1  13   21.25    0.93
   0  -1 -13   44.13    1.86
   0   1  13   45.22    1.83
   0   1 -13   45.22    1.89
   0   1 -13   45.22    1.84
  -1  -1 -13    2.17    0.23
  -1   1 -13    1.69    0.17
  -1   1 -13    2.24    0.23
  -2  -1 -13    0.54    0.14
  -2   1 -13    0.38    0.08
  -2   1 -13    0.25    0.10
  -3  -1 -13    2.42    0.27
  -3   1 -13    2.16    0.20
  -3   1 -13    2.24    0.23
  -3   1 -13    1.92    0.14
  -4  -1 -13    9.52    0.55
  -4  -1 -13    9.31    0.44
  -4   1 -13    9.37    0.49
  -4   1 -13    9.30    0.52
  -5  -1 -13    6.98    0.38
  -5   1 -13    8.02    0.47
  -5   1 -13    8.12    0.43
  -6  -1 -13   30.82    1.30
   6  -1  13   30.62    1.24
  -6   1 -13   31.18    1.36
  -6   1 -13   31.46    1.40
  -7  -1 -13    0.20    0.10
   7  -1  13    0.22    0.06
  -7   1 -13    0.37    0.14
   7   1  13    0.41    0.15
  -7   1 -13    0.07    0.14
   8  -1  13    0.36    0.07
  -8  -1 -13    0.48    0.14
  -8   1 -13    0.44    0.18
  -8   1 -13    0.38    0.16
   8   1  13    0.82    0.20
   9  -1  13    0.02    0.06
  -9  -1 -13   -0.03    0.11
   9   1  13   -0.03    0.12
  -9   1 -13    0.06    0.16
 -10  -1 -13   -0.17    0.11
  10   1  13   -0.03    0.14
 -10   1 -13    0.18    0.18
 -11  -1 -13    3.58    0.38
 -11   1 -13    3.14    0.42
  11   1  13    2.91    0.38
 -12  -1 -13    1.28    0.25
 -12   1 -13    1.27    0.31
  12   1  13    1.88    0.33
 -13   1 -13    0.17    0.29
  13   1  13    0.32    0.24
 -14   1 -13    1.25    0.40
  14   1  13    1.29    0.34
  14   2 -13    0.25    0.28
  14   2 -13    0.58    0.30
 -14   2  13    0.42    0.29
 -13  -2  13    1.19    0.28
  13   2 -13    0.68    0.31
 -13   2  13    1.43    0.34
  13   2 -13    1.42    0.39
 -12  -2  13    0.10    0.17
  12  -2 -13   -0.09    0.16
  12   2 -13    0.15    0.24
 -12   2  13    0.48    0.25
 -11  -2  13    1.97    0.31
  11  -2 -13    2.59    0.33
 -11   2  13    2.86    0.41
  11   2 -13    2.14    0.41
  10  -2 -13   -0.26    0.12
 -10  -2  13   -0.04    0.12
 -10   2  13   -0.16    0.17
  10   2 -13   -0.25    0.17
  10   2 -13    0.41    0.23
  -9  -2  13    3.39    0.31
   9  -2 -13    3.49    0.36
   9   2 -13    3.52    0.46
  -9   2  13    3.77    0.44
   9   2 -13    2.92    0.43
  -8  -2  13   33.82    1.54
   8  -2 -13   36.51    1.55
  -8   2  13   35.05    1.59
   8   2 -13   34.29    1.64
   8   2 -13   33.80    1.67
   7  -2 -13    7.27    0.46
  -7   2  13    6.56    0.47
   7   2 -13    6.64    0.49
   7   2 -13    7.29    0.54
   6  -2 -13    3.36    0.19
   6  -2 -13    3.53    0.29
   6   2 -13    4.40    0.44
   6   2 -13    2.85    0.38
  -6   2  13    3.40    0.31
   5  -2 -13    9.19    0.43
   5  -2 -13    9.83    0.54
  -5   2  13    8.65    0.52
   5   2 -13   10.00    0.58
   5   2 -13    8.94    0.58
   4  -2 -13    0.89    0.13
   4   2 -13    0.90    0.20
   4   2 -13    0.91    0.20
  -4   2  13    0.91    0.17
   3  -2 -13   13.59    0.63
   3   2 -13   13.15    0.69
  -3   2  13   13.60    0.66
   3   2 -13   13.50    0.74
   2  -2 -13    0.17    0.10
   2   2 -13    0.10    0.13
  -2   2  13   -0.04    0.06
   2   2 -13    0.12    0.10
  -1   2  13    2.64    0.20
   1   2 -13    2.60    0.30
   1   2 -13    2.56    0.22
   0   2  13    1.41    0.15
   0   2 -13    1.16    0.20
   0   2 -13    1.57    0.19
   1   2  13    7.31    0.35
  -1   2 -13    7.81    0.45
  -1   2 -13    6.99    0.38
  -1   2 -13    6.63    0.43
  -2   2 -13   27.87    1.25
  -2   2 -13   27.38    1.18
  -2   2 -13   29.55    1.29
  -3  -2 -13    8.85    0.37
  -3   2 -13    8.89    0.49
  -3   2 -13    8.89    0.40
  -3   2 -13    8.85    0.53
  -4   2 -13    0.33    0.12
  -4   2 -13   -0.06    0.11
  -5   2 -13    5.90    0.36
  -5   2 -13    5.99    0.43
  -6   2 -13   28.68    1.36
  -6   2 -13   28.91    1.26
  -7   2 -13    4.69    0.40
  -7   2 -13    4.54    0.31
   7   2  13    4.28    0.39
  -8   2 -13    2.18    0.24
  -8   2 -13    2.92    0.38
   8   2  13    2.11    0.33
   9   2  13    1.07    0.27
  -9   2 -13    1.00    0.28
 -10   2 -13    0.28    0.24
  10   2  13    0.32    0.23
  11   2  13    0.43    0.22
 -11   2 -13   -0.14    0.18
 -12   2 -13    0.44    0.28
  12   2  13    0.92    0.31
 -13   2 -13    2.32    0.50
  13   2  13    2.89    0.48
  12   3 -13   12.83    0.96
 -11   3  13    0.88    0.31
  11   3 -13    0.78    0.34
  11   3 -13    0.94    0.34
  10   3 -13    4.81    0.63
 -10   3  13    4.74    0.55
  10   3 -13    5.42    0.64
  -9   3  13    0.06    0.19
   9   3 -13   -0.22    0.19
   8   3 -13    9.68    0.73
  -8   3  13    8.54    0.61
  -7   3  13   12.55    0.73
   7   3 -13   12.10    0.82
   7   3 -13   11.62    0.76
  -6   3  13    4.15    0.39
   6   3 -13    4.93    0.52
   6   3 -13    5.74    0.61
  -5   3  13    2.97    0.34
   5   3 -13    2.65    0.37
   5   3 -13    1.92    0.35
   4   3 -13    2.83    0.37
   4   3 -13    3.10    0.42
  -4   3  13    3.13    0.29
   3   3 -13    8.98    0.61
   3   3 -13    9.04    0.57
  -3   3  13    8.99    0.52
  -2   3  13   15.82    0.75
   2   3 -13   15.72    0.81
   2   3 -13   15.01    0.85
   2   3 -13   14.50    0.77
   1   3 -13    1.02    0.24
   1   3 -13    0.94    0.21
  -1   3  13    0.85    0.15
   1   3 -13    0.59    0.17
   0   3 -13   -0.08    0.10
   0   3 -13    0.07    0.12
   0   3  13    0.05    0.08
   0   3 -13   -0.07    0.11
   1   3  13    0.12    0.07
  -1   3 -13    0.08    0.13
  -1   3 -13   -0.11    0.12
  -1   3 -13    0.17    0.11
  -2   3 -13   31.95    1.39
  -2   3 -13   32.14    1.46
  -2   3 -13   33.72    1.50
  -3   3 -13    5.52    0.45
  -3   3 -13    6.07    0.33
  -3   3 -13    6.82    0.42
  -4   3 -13   10.27    0.56
  -4   3 -13    9.98    0.63
  -5   3 -13    0.10    0.10
   5   3  13   -0.28    0.14
  -5   3 -13    0.22    0.17
  -6   3 -13    8.65    0.61
   6   3  13    9.00    0.63
   7   3  13    0.83    0.24
  -7   3 -13    1.13    0.30
  -8   3 -13   -0.12    0.19
   8   3  13    0.52    0.26
   9   3  13    1.73    0.39
  -9   3 -13    1.82    0.38
 -10   3 -13    0.82    0.33
  10   3  13    2.22    0.45
  11   3  13    1.97    0.45
 -11   3 -13    2.45    0.46
   9   4 -13   11.40    0.87
   9   4 -13    6.61    0.77
  -9   4  13    9.56    0.74
   8   4 -13    4.79    0.60
   8   4 -13    3.90    0.60
   6   4 -13    0.42    0.25
  -6   4  13    0.48    0.22
   5   4 -13   -0.15    0.21
  -5   4  13    0.38    0.19
   5   4 -13    0.16    0.22
   4   4 -13    0.28    0.23
   4   4 -13    0.92    0.28
  -4   4  13    0.55    0.21
   3   4 -13    0.58    0.25
   3   4 -13    0.56    0.23
   3   4 -13    0.72    0.20
  -3   4  13    0.56    0.19
  -2   4  13   18.72    0.90
   2   4 -13   17.57    0.94
   2   4 -13   19.78    1.01
   2   4 -13   18.54    1.05
   1   4 -13    1.03    0.25
   1   4 -13    1.19    0.30
   1   4 -13    1.09    0.24
   0   4 -13    4.02    0.46
   0   4 -13    4.39    0.37
   0   4 -13    4.63    0.47
  -1   4 -13    7.47    0.54
  -1   4 -13    7.19    0.47
  -1   4 -13    7.06    0.53
  -2   4 -13    1.60    0.29
  -2   4 -13    1.88    0.32
   3   4  13   30.03    1.48
  -3   4 -13   28.08    1.41
   4   4  13    2.59    0.42
  -4   4 -13    1.82    0.34
  -5   4 -13    5.90    0.53
   5   4  13    6.49    0.58
  -6   4 -13    1.70    0.36
   6   4  13    1.93    0.42
  -7   4 -13    5.25    0.61
   7   4  13    5.00    0.60
   8   4  13   13.70    0.92
  -8   4 -13   10.60    0.83
 -15   0  14    2.55    0.43
  15   0 -14    2.68    0.43
  15   0 -14    2.36    0.60
 -14   0  14    2.42    0.42
  14   0 -14    2.22    0.43
  14   0 -14    2.54    0.42
 -13   0  14    1.37    0.31
  13   0 -14    1.21    0.33
  13   0 -14    1.11    0.31
  12   0 -14    8.23    0.60
 -12   0  14    8.02    0.57
  12   0 -14    7.65    0.56
  11   0 -14    7.14    0.50
 -11   0  14    6.48    0.50
  11   0 -14    6.22    0.50
  10   0 -14    4.01    0.37
  10   0 -14    4.39    0.38
 -10   0  14    3.83    0.42
   9   0 -14    2.17    0.30
  -9   0  14    2.09    0.30
   9   0 -14    2.43    0.33
   8   0 -14   24.67    1.19
  -8   0  14   26.09    1.18
   8   0 -14   24.69    1.18
   7   0 -14   39.73    1.66
  -7   0  14   36.52    1.64
   7   0 -14   36.91    1.66
   6   0 -14   25.12    1.14
   6   0 -14   25.32    1.15
  -6   0  14   24.71    1.13
   5   0 -14   15.48    0.75
   5   0 -14   15.20    0.76
  -5   0  14   15.81    0.75
  -4   0  14   40.44    1.71
   4   0 -14   40.09    1.73
   4   0 -14   41.25    1.72
   3   0 -14    1.37    0.19
  -3   0  14    1.31    0.18
   3   0 -14    1.28    0.18
  -2   0  14   24.43    1.07
   2   0 -14   24.12    1.08
   2   0 -14   25.09    1.08
   1   0 -14   40.21    1.70
   1   0 -14   41.11    1.69
  -1   0  14   40.21    1.69
   0   0 -14   64.43    2.66
   0   0 -14   66.64    2.66
  -1   0 -14    1.93    0.17
  -1   0 -14    2.04    0.22
  -2   0 -14   74.76    3.04
  -3   0 -14   30.35    1.32
  -4   0 -14   28.72    1.25
  -4   0 -14   28.79    1.28
  -5   0 -14    1.10    0.19
  -5   0 -14    1.48    0.19
  -6   0 -14    0.51    0.14
  -6   0 -14    0.42    0.15
   7   0  14   11.38    0.59
  -7   0 -14   12.78    0.64
  -7   0 -14   11.70    0.66
   8   0  14   15.69    0.74
  -8   0 -14   15.02    0.78
   9   0  14   12.65    0.65
  -9   0 -14   12.99    0.70
  10   0  14   10.65    0.59
 -10   0 -14   11.32    0.64
  11   0  14    4.40    0.35
 -11   0 -14    4.27    0.38
  12   0  14    4.73    0.38
 -12   0 -14    4.63    0.52
 -13   0 -14    0.85    0.33
 -14   0 -14    7.67    0.60
 -15  -1  14    0.80    0.29
  15   1 -14    0.60    0.29
  15   1 -14    0.78    0.31
 -15   1  14    1.35    0.37
  14  -1 -14    0.18    0.22
 -14  -1  14    0.82    0.26
 -14   1  14    1.35    0.34
  14   1 -14    0.62    0.28
  14   1 -14    0.35    0.26
 -13  -1  14    6.06    0.50
  13  -1 -14    5.89    0.49
 -13   1  14    5.81    0.53
  13   1 -14    5.90    0.53
  13   1 -14    5.18    0.58
 -12  -1  14    6.98    0.52
  12  -1 -14    7.35    0.46
  12  -1 -14    7.13    0.51
 -12   1  14    7.22    0.56
  12   1 -14    6.44    0.55
  11  -1 -14   11.19    0.67
  11  -1 -14   11.60    0.62
 -11  -1  14   11.35    0.67
 -11   1  14   11.31    0.70
  11   1 -14   11.84    0.75
  11   1 -14   11.51    0.73
 -10  -1  14    3.49    0.38
  10  -1 -14    3.04    0.26
  10  -1 -14    3.10    0.37
 -10   1  14    2.81    0.37
  10   1 -14    3.48    0.43
  10   1 -14    2.83    0.38
   9  -1 -14    2.35    0.30
   9  -1 -14    1.93    0.23
  -9  -1  14    2.43    0.31
   9   1 -14    2.16    0.33
   9   1 -14    2.21    0.35
  -9   1  14    2.10    0.31
   8  -1 -14    6.93    0.44
  -8  -1  14    6.68    0.44
   8  -1 -14    6.26    0.38
   8   1 -14    5.86    0.46
   8   1 -14    6.52    0.48
  -8   1  14    6.76    0.46
   7  -1 -14    0.51    0.12
   7  -1 -14    0.34    0.13
  -7  -1  14    0.56    0.15
   7   1 -14    0.46    0.17
  -7   1  14    0.53    0.17
   7   1 -14    0.63    0.18
  -6  -1  14    0.19    0.11
   6  -1 -14    0.12    0.08
   6  -1 -14    0.06    0.10
   6   1 -14    0.12    0.12
  -6   1  14    0.09    0.12
   6   1 -14    0.06    0.11
  -5  -1  14    3.07    0.25
   5  -1 -14    3.14    0.22
   5  -1 -14    2.94    0.25
   5   1 -14    2.80    0.32
  -5   1  14    3.03    0.25
   5   1 -14    3.52    0.35
   4  -1 -14   22.63    0.97
  -4  -1  14   21.76    1.01
   4  -1 -14   22.70    1.03
  -4   1  14   21.63    1.01
   4   1 -14   22.06    1.03
   4   1 -14   23.57    1.07
   3  -1 -14   21.85    0.97
   3  -1 -14   21.43    0.92
   3   1 -14   20.19    0.99
   3   1 -14   19.77    0.96
  -3   1  14   21.48    0.94
   2  -1 -14   18.28    0.86
   2  -1 -14   18.73    0.83
   2   1 -14   18.41    0.87
  -2   1  14   18.27    0.83
   2   1 -14   18.21    0.85
   1  -1 -14  100.58    4.08
   1  -1 -14  101.86    4.11
   1   1 -14  102.70    4.12
   1   1 -14  103.31    4.08
  -1   1  14  102.69    4.07
   0  -1 -14   33.76    1.47
   0   1  14   36.17    1.44
   0   1 -14   34.66    1.45
   0   1 -14   33.48    1.49
  -1  -1 -14    6.72    0.40
  -1   1 -14    6.64    0.39
  -1   1 -14    6.58    0.35
  -2  -1 -14   25.63    1.16
  -2   1 -14   25.99    1.08
  -2   1 -14   25.76    1.14
  -3  -1 -14   57.36    2.39
  -3   1 -14   57.37    2.28
  -3   1 -14   56.63    2.37
  -3   1 -14   56.41    2.35
  -4  -1 -14   19.15    0.93
  -4  -1 -14   18.97    0.82
  -4   1 -14   18.76    0.90
  -4   1 -14   18.58    0.87
  -5  -1 -14    5.31    0.38
  -5  -1 -14    5.15    0.29
  -5   1 -14    4.51    0.35
  -5   1 -14    4.98    0.33
   6  -1  14    9.60    0.43
  -6  -1 -14    9.84    0.48
  -6   1 -14    9.61    0.53
  -6   1 -14   10.01    0.57
   7  -1  14    2.96    0.17
  -7  -1 -14    3.01    0.23
   7   1  14    2.97    0.33
  -7   1 -14    3.38    0.31
  -7   1 -14    3.19    0.27
   8  -1  14    9.48    0.43
  -8  -1 -14    9.45    0.50
  -8   1 -14    9.40    0.59
  -8   1 -14    9.60    0.56
   8   1  14   10.58    0.60
  -9  -1 -14    3.48    0.28
   9  -1  14    3.49    0.20
  -9   1 -14    3.24    0.39
   9   1  14    3.66    0.33
 -10  -1 -14    0.85    0.19
 -10   1 -14    1.04    0.26
  10   1  14    1.01    0.24
 -11  -1 -14    4.16    0.34
  11   1  14    3.93    0.43
 -11   1 -14    4.47    0.52
 -12  -1 -14   20.67    1.05
  12   1  14   23.20    1.15
 -12   1 -14   21.00    1.16
 -13   1 -14    8.91    0.69
  13   1  14    9.57    0.66
  14   2 -14    0.08    0.27
  14   2 -14   -0.28    0.21
 -14   2  14   -0.18    0.23
 -13  -2  14    0.98    0.27
 -13   2  14    0.37    0.29
  13   2 -14    0.68    0.31
  13   2 -14    1.41    0.38
  12  -2 -14    2.75    0.36
 -12  -2  14    2.79    0.37
  12   2 -14    2.97    0.47
 -12   2  14    3.65    0.49
  12   2 -14    3.82    0.53
 -11  -2  14    4.83    0.41
  11  -2 -14    5.67    0.43
  11   2 -14    5.00    0.60
 -11   2  14    5.88    0.51
  11   2 -14    5.58    0.60
  10  -2 -14    0.00    0.14
 -10  -2  14    0.09    0.14
  10   2 -14   -0.16    0.16
 -10   2  14    0.21    0.17
  10   2 -14   -0.16    0.18
  -9  -2  14    4.25    0.36
   9  -2 -14    4.19    0.36
  -9   2  14    4.15    0.47
   9   2 -14    5.04    0.56
   9   2 -14    4.94    0.53
  -8  -2  14   16.94    0.84
   8  -2 -14   17.13    0.85
   8   2 -14   16.43    0.91
  -8   2  14   16.37    0.89
   8   2 -14   15.65    0.94
   7  -2 -14   33.05    1.33
   7  -2 -14   31.58    1.47
  -7   2  14   34.39    1.52
   7   2 -14   32.82    1.55
   7   2 -14   33.34    1.59
   6  -2 -14    2.82    0.32
   6  -2 -14    2.56    0.18
   6   2 -14    2.88    0.39
   6   2 -14    2.74    0.34
  -6   2  14    3.44    0.35
   5  -2 -14    1.14    0.22
   5  -2 -14    1.17    0.14
   5   2 -14    1.18    0.25
   5   2 -14    1.29    0.23
  -5   2  14    1.35    0.22
   4  -2 -14    1.58    0.17
  -4   2  14    1.39    0.21
   4   2 -14    1.36    0.24
   4   2 -14    1.24    0.24
   3  -2 -14    3.27    0.24
   3   2 -14    3.67    0.33
  -3   2  14    3.23    0.26
   3   2 -14    3.59    0.30
   2  -2 -14    0.33    0.12
   2   2 -14    0.29    0.14
  -2   2  14    0.22    0.11
   2   2 -14    0.37    0.13
   1  -2 -14    1.55    0.21
   1   2 -14    1.73    0.22
  -1   2  14    1.35    0.17
   1   2 -14    1.46    0.23
   0   2  14    3.52    0.23
   0   2 -14    3.37    0.29
   0   2 -14    3.58    0.25
  -1   2 -14    6.10    0.34
   1   2  14    5.90    0.31
  -1   2 -14    6.01    0.39
  -2   2 -14   19.44    0.85
  -2   2 -14   19.55    0.95
  -2   2 -14   19.78    0.93
  -3  -2 -14    7.94    0.39
  -3   2 -14    8.60    0.39
  -3   2 -14    8.27    0.51
  -3   2 -14    8.49    0.47
  -4   2 -14   -0.04    0.08
  -4   2 -14   -0.18    0.11
  -5   2 -14    2.91    0.35
  -5   2 -14    2.80    0.24
  -6   2 -14    8.22    0.46
  -6   2 -14    8.00    0.54
  -7   2 -14    6.98    0.51
  -7   2 -14    6.71    0.41
   7   2  14    7.31    0.52
   8   2  14    4.10    0.46
  -8   2 -14    3.74    0.30
  -8   2 -14    3.70    0.45
   9   2  14    2.09    0.35
  -9   2 -14    1.76    0.32
 -10   2 -14    0.29    0.23
  10   2  14    0.11    0.20
  11   2  14    6.78    0.57
 -11   2 -14    7.61    0.61
 -12   2 -14    2.45    0.45
  12   2  14    2.26    0.46
 -12   3  14    2.35    0.46
  12   3 -14    3.46    0.55
  12   3 -14    4.55    0.62
 -11   3  14    0.15    0.24
  11   3 -14    0.05    0.27
  10   3 -14    1.29    0.37
 -10   3  14    2.42    0.39
  10   3 -14    1.78    0.36
  -9   3  14    0.37    0.24
   9   3 -14    0.09    0.18
   9   3 -14   -0.01    0.23
  -8   3  14   17.72    0.97
   8   3 -14   17.68    1.06
   7   3 -14    0.23    0.24
   7   3 -14    0.35    0.22
  -7   3  14    0.16    0.17
   6   3 -14    5.03    0.45
  -6   3  14    6.23    0.45
   6   3 -14    5.94    0.53
  -5   3  14    2.11    0.30
   5   3 -14    1.02    0.29
   5   3 -14    1.62    0.30
   4   3 -14    2.64    0.38
  -4   3  14    1.67    0.26
   4   3 -14    2.29    0.33
   3   3 -14   11.62    0.73
  -3   3  14   11.72    0.63
   3   3 -14   12.08    0.69
  -2   3  14    8.99    0.50
   2   3 -14    9.88    0.58
   2   3 -14    8.28    0.59
  -1   3  14    0.20    0.10
   1   3 -14    0.14    0.12
   1   3 -14    0.03    0.16
   1   3 -14    0.14    0.12
   0   3 -14    3.21    0.28
   0   3 -14    3.04    0.35
   0   3 -14    3.12    0.36
   0   3  14    3.15    0.22
   1   3  14    2.27    0.17
  -1   3 -14    2.54    0.33
  -1   3 -14    2.79    0.28
  -1   3 -14    2.74    0.32
  -2   3 -14    0.48    0.17
  -2   3 -14    0.49    0.19
  -2   3 -14    0.38    0.12
  -3   3 -14   15.99    0.81
  -3   3 -14   17.21    0.89
  -3   3 -14   15.80    0.73
  -4   3 -14    4.05    0.44
  -4   3 -14    3.63    0.30
  -5   3 -14    0.10    0.11
  -5   3 -14    0.18    0.14
   6   3  14    6.48    0.54
  -6   3 -14    7.22    0.54
   7   3  14    2.99    0.42
  -7   3 -14    2.85    0.42
  -8   3 -14   -0.22    0.12
   8   3  14   -0.03    0.22
  -9   3 -14   -0.02    0.23
   9   3  14    0.11    0.25
 -10   3 -14    0.71    0.33
  10   3  14    0.57    0.30
 -11   3 -14    5.49    0.64
  11   3  14    4.50    0.61
   9   4 -14    6.62    0.78
  -9   4  14    6.56    0.58
  -8   4  14   17.05    1.01
   8   4 -14   17.50    1.07
   8   4 -14   18.82    1.18
   7   4 -14   23.71    1.41
  -7   4  14   25.19    1.28
   7   4 -14   25.99    1.38
   6   4 -14   15.89    1.04
   6   4 -14   16.42    0.99
  -6   4  14   16.24    0.93
   5   4 -14   -0.09    0.21
  -5   4  14    0.53    0.22
   5   4 -14    0.10    0.21
   4   4 -14    0.34    0.24
   4   4 -14    0.15    0.20
  -4   4  14    0.83    0.23
   3   4 -14    0.78    0.26
  -3   4  14    0.33    0.17
   3   4 -14    0.58    0.25
   3   4 -14    0.35    0.17
   2   4 -14    2.36    0.32
   2   4 -14    1.70    0.35
   2   4 -14    2.49    0.37
   1   4 -14    0.25    0.19
   1   4 -14    0.29    0.18
   1   4 -14    0.47    0.20
   0   4 -14    6.93    0.48
   0   4 -14    7.25    0.54
   0   4 -14    6.69    0.50
  -1   4 -14    8.25    0.54
  -1   4 -14    6.79    0.54
  -1   4 -14    7.50    0.55
  -2   4 -14   17.45    0.94
  -2   4 -14   18.31    0.99
  -3   4 -14    9.75    0.67
   3   4  14   10.81    0.73
  -4   4 -14    5.88    0.51
   4   4  14    6.56    0.67
   5   4  14    0.06    0.18
  -5   4 -14   -0.08    0.18
  -6   4 -14    0.37    0.26
   6   4  14    0.73    0.32
  -7   4 -14    2.38    0.44
   7   4  14    2.65    0.47
  15   0 -15    0.46    0.26
 -15   0  15    0.01    0.23
  15   0 -15    0.37    0.28
  14   0 -15   -0.09    0.21
  14   0 -15    0.34    0.23
 -14   0  15   -0.03    0.20
  13   0 -15    0.37    0.22
  13   0 -15    0.30    0.20
 -13   0  15    0.49    0.24
  12   0 -15    0.39    0.21
 -12   0  15    0.61    0.20
 -11   0  15    0.12    0.16
  11   0 -15    0.15    0.17
  11   0 -15    0.06    0.15
 -10   0  15   -0.01    0.14
  10   0 -15    0.06    0.15
  10   0 -15   -0.01    0.15
   9   0 -15    0.00    0.14
  -9   0  15   -0.10    0.12
   9   0 -15    0.12    0.14
   8   0 -15    0.11    0.12
   8   0 -15    0.05    0.13
  -8   0  15   -0.01    0.11
   7   0 -15    0.09    0.10
   7   0 -15    0.01    0.10
  -7   0  15    0.03    0.08
   6   0 -15   -0.08    0.09
   6   0 -15    0.03    0.10
  -6   0  15    0.06    0.10
   5   0 -15    0.12    0.11
   5   0 -15   -0.12    0.08
  -5   0  15    0.01    0.09
   4   0 -15    0.00    0.09
   4   0 -15   -0.08    0.07
  -4   0  15   -0.06    0.06
   3   0 -15    0.00    0.07
   3   0 -15   -0.05    0.08
  -3   0  15    0.11    0.09
   2   0 -15    0.07    0.09
   2   0 -15    0.09    0.08
  -2   0  15   -0.03    0.09
   1   0 -15    0.02    0.08
  -1   0  15   -0.04    0.08
   1   0 -15   -0.05    0.07
   0   0 -15    0.17    0.09
   0   0 -15    0.08    0.09
  -1   0 -15   -0.13    0.07
  -1   0 -15    0.00    0.07
  -2   0 -15    0.02    0.09
  -2   0 -15    0.10    0.08
  -3   0 -15   -0.08    0.08
  -4   0 -15    0.02    0.10
  -4   0 -15    0.05    0.08
  -5   0 -15    0.04    0.09
  -5   0 -15    0.05    0.10
  -6   0 -15    0.03    0.12
  -6   0 -15   -0.07    0.08
   7   0  15   -0.05    0.08
  -7   0 -15   -0.17    0.11
  -7   0 -15    0.04    0.11
   8   0  15    0.02    0.10
  -8   0 -15    0.13    0.14
   9   0  15    0.03    0.10
  -9   0 -15    0.28    0.16
 -10   0 -15   -0.01    0.15
  10   0  15   -0.01    0.13
  11   0  15    0.24    0.15
 -11   0 -15   -0.12    0.15
  12   0  15    0.08    0.17
 -12   0 -15   -0.11    0.21
 -13   0 -15   -0.20    0.19
 -14   0 -15   -0.22    0.21
 -15  -1  15    1.13    0.30
  15  -1 -15    1.42    0.51
  15   1 -15    1.20    0.36
 -15   1  15    1.62    0.36
 -14  -1  15    2.49    0.38
  14  -1 -15    2.41    0.38
 -14   1  15    1.78    0.39
  14   1 -15    1.73    0.37
  14   1 -15    3.40    0.50
  13  -1 -15    0.36    0.20
 -13  -1  15    0.37    0.22
  13   1 -15    0.56    0.27
 -13   1  15    0.62    0.27
  12  -1 -15    3.69    0.43
  12  -1 -15    3.32    0.37
 -12  -1  15    3.55    0.43
  12   1 -15    3.42    0.47
  12   1 -15    3.41    0.47
 -11  -1  15    0.76    0.22
  11  -1 -15    1.21    0.21
  11  -1 -15    0.94    0.24
  11   1 -15    1.06    0.29
 -11   1  15    1.40    0.30
  11   1 -15    1.08    0.28
  10  -1 -15    0.46    0.14
 -10  -1  15    0.41    0.17
  10  -1 -15    0.86    0.21
  10   1 -15    0.35    0.21
  10   1 -15    0.92    0.27
 -10   1  15    1.11    0.24
  -9  -1  15    0.73    0.20
   9  -1 -15    1.25    0.19
   9  -1 -15    1.35    0.24
   9   1 -15    1.57    0.29
  -9   1  15    0.98    0.22
   9   1 -15    1.06    0.25
   8  -1 -15    4.18    0.33
   8  -1 -15    3.05    0.25
  -8  -1  15    3.16    0.29
   8   1 -15    2.92    0.38
  -8   1  15    3.57    0.33
   8   1 -15    4.04    0.43
  -7  -1  15   -0.01    0.10
   7  -1 -15   -0.03    0.11
   7  -1 -15    0.02    0.08
  -7   1  15   -0.03    0.08
   7   1 -15    0.04    0.13
   7   1 -15    0.22    0.15
   6  -1 -15    0.23    0.13
   6  -1 -15    0.12    0.08
  -6  -1  15    0.07    0.10
   6   1 -15    0.01    0.11
  -6   1  15    0.40    0.15
   6   1 -15    0.06    0.12
  -5  -1  15    5.05    0.35
   5  -1 -15    5.61    0.37
   5  -1 -15    5.18    0.31
   5   1 -15    4.93    0.37
   5   1 -15    5.98    0.41
  -5   1  15    5.65    0.36
   4  -1 -15    8.87    0.45
   4  -1 -15    7.97    0.48
  -4  -1  15    8.53    0.48
   4   1 -15    8.97    0.53
  -4   1  15    8.99    0.48
   4   1 -15    8.25    0.49
   3  -1 -15    5.03    0.31
   3  -1 -15    5.76    0.36
  -3   1  15    5.52    0.33
   3   1 -15    5.23    0.37
   3   1 -15    5.01    0.34
   2  -1 -15   19.69    0.88
   2  -1 -15   19.46    0.91
  -2   1  15   19.51    0.88
   2   1 -15   19.60    0.93
   2   1 -15   19.36    0.90
   1  -1 -15    8.97    0.50
   1  -1 -15    9.41    0.48
   1   1 -15    9.05    0.48
  -1   1  15    9.02    0.47
   1   1 -15    9.93    0.53
   0  -1 -15   33.31    1.43
   0   1  15   34.39    1.40
   0   1 -15   31.97    1.44
   0   1 -15   33.21    1.40
  -1  -1 -15    0.01    0.09
  -1   1 -15    0.11    0.07
  -1   1 -15   -0.14    0.07
  -2  -1 -15    0.77    0.17
  -2   1 -15    0.61    0.11
  -2   1 -15    0.34    0.12
  -3  -1 -15   -0.03    0.10
  -3   1 -15    0.04    0.10
  -3   1 -15   -0.05    0.06
  -3   1 -15    0.19    0.07
  -4  -1 -15    0.00    0.07
  -4  -1 -15    0.13    0.12
  -4   1 -15    0.14    0.11
  -4   1 -15   -0.12    0.06
  -5  -1 -15    4.00    0.25
  -5  -1 -15    3.56    0.31
  -5   1 -15    3.46    0.28
  -5   1 -15    3.30    0.30
  -6  -1 -15   17.75    0.81
   6  -1  15   18.05    0.76
  -6   1 -15   18.75    0.91
  -6   1 -15   17.88    0.87
  -7  -1 -15    4.35    0.29
   7  -1  15    4.52    0.23
  -7   1 -15    4.49    0.37
  -7   1 -15    4.74    0.34
   8  -1  15    0.24    0.07
  -8  -1 -15    0.07    0.12
   8   1  15    0.52    0.18
  -8   1 -15    0.18    0.16
  -8   1 -15    0.07    0.13
  -9  -1 -15    0.63    0.16
   9  -1  15    0.62    0.12
  -9   1 -15    0.83    0.24
   9   1  15    0.66    0.20
 -10  -1 -15    4.56    0.35
 -10   1 -15    4.84    0.43
  10   1  15    4.61    0.40
 -11  -1 -15   -0.03    0.16
 -11   1 -15   -0.12    0.17
  11   1  15   -0.11    0.19
 -12  -1 -15    0.34    0.21
 -12   1 -15    0.90    0.28
  12   1  15    0.09    0.23
  13   1  15    0.36    0.29
 -13   1 -15   -0.07    0.23
 -14   2  15    0.00    0.25
  14   2 -15    0.39    0.31
  14   2 -15   -0.01    0.26
 -13  -2  15    0.22    0.21
  13   2 -15    0.02    0.22
  12  -2 -15    3.15    0.39
 -12  -2  15    2.89    0.39
 -12   2  15    4.30    0.52
  12   2 -15    2.85    0.49
  11   2 -15    0.64    0.25
  10  -2 -15    0.19    0.18
 -10  -2  15    0.57    0.20
  10   2 -15   -0.02    0.14
  10   2 -15    0.37    0.24
 -10   2  15    0.36    0.23
  -9  -2  15    0.13    0.15
   9  -2 -15    0.27    0.17
   9   2 -15    0.08    0.19
  -9   2  15    0.38    0.20
   9   2 -15    0.03    0.19
  -8  -2  15    5.61    0.41
   8  -2 -15    6.50    0.28
   8  -2 -15    6.24    0.43
   8   2 -15    5.64    0.51
  -8   2  15    5.93    0.47
   8   2 -15    6.37    0.51
   7  -2 -15   13.83    0.71
   7  -2 -15   12.79    0.57
   7   2 -15   12.11    0.74
  -7   2  15   13.59    0.74
   7   2 -15   12.45    0.79
   6  -2 -15    6.20    0.33
   6  -2 -15    7.09    0.45
   6   2 -15    6.02    0.47
  -6   2  15    6.70    0.45
   6   2 -15    6.69    0.51
   5  -2 -15    3.81    0.24
   5  -2 -15    3.34    0.30
   5   2 -15    3.92    0.35
  -5   2  15    3.11    0.29
   5   2 -15    3.74    0.42
   4  -2 -15    4.95    0.36
   4  -2 -15    5.36    0.30
  -4   2  15    4.25    0.33
   4   2 -15    4.33    0.36
   4   2 -15    5.08    0.40
   3  -2 -15    6.34    0.35
   3   2 -15    5.75    0.40
  -3   2  15    5.26    0.35
   3   2 -15    5.31    0.42
   2  -2 -15    8.05    0.44
   2   2 -15    7.45    0.50
  -2   2  15    7.31    0.42
   2   2 -15    7.74    0.46
   1  -2 -15    7.14    0.41
  -1   2  15    6.83    0.37
   1   2 -15    6.26    0.44
   1   2 -15    6.15    0.39
   0  -2 -15    0.55    0.15
   0   2 -15    0.71    0.14
   0   2  15    0.56    0.11
   0   2 -15    0.44    0.15
  -1   2 -15    1.63    0.23
   1   2  15    1.67    0.17
  -1   2 -15    1.65    0.19
  -2   2 -15   10.67    0.61
  -2   2 -15   10.61    0.58
  -2   2 -15   11.11    0.52
  -3   2 -15    7.21    0.36
  -3   2 -15    8.01    0.46
  -3   2 -15    8.69    0.51
  -4  -2 -15   19.15    0.76
  -4  -2 -15   18.65    0.76
  -4   2 -15   18.24    0.88
  -4   2 -15   18.94    0.95
  -5  -2 -15   10.53    0.43
  -5   2 -15   10.61    0.64
  -5   2 -15   11.31    0.58
  -6  -2 -15    0.94    0.06
  -6  -2 -15    0.80    0.06
  -6   2 -15    0.93    0.17
  -6   2 -15    1.12    0.24
  -7   2 -15    0.61    0.21
   7   2  15    0.50    0.19
  -7   2 -15    0.46    0.15
  -8   2 -15    0.19    0.14
  -8   2 -15   -0.07    0.11
   8   2  15   -0.11    0.15
  -9   2 -15    5.60    0.49
   9   2  15    4.95    0.54
  10   2  15    0.75    0.26
 -10   2 -15    0.43    0.26
  11   2  15    2.61    0.42
 -11   2 -15    2.58    0.45
 -12   2 -15    2.76    0.47
  12   2  15    3.37    0.48
  12   3 -15    1.21    0.39
  12   3 -15    0.73    0.36
 -12   3  15    1.65    0.38
 -11   3  15    8.14    0.66
  11   3 -15    7.94    0.70
  11   3 -15    8.13    0.74
  10   3 -15    6.25    0.69
 -10   3  15    5.64    0.62
  10   3 -15    6.80    0.71
   9   3 -15    6.07    0.70
  -9   3  15    6.22    0.53
   9   3 -15    6.43    0.59
   8   3 -15   36.53    1.84
   8   3 -15   36.34    1.78
  -8   3  15   37.20    1.72
  -7   3  15    7.29    0.54
   7   3 -15    7.86    0.60
   6   3 -15   13.45    0.85
  -6   3  15   13.98    0.80
   6   3 -15   16.52    0.94
   5   3 -15    0.51    0.24
  -5   3  15    0.98    0.22
   5   3 -15    0.98    0.26
  -4   3  15    0.31    0.16
   4   3 -15    0.16    0.17
   4   3 -15    0.51    0.23
   3   3 -15    6.15    0.50
   3   3 -15    6.04    0.47
  -3   3  15    6.30    0.41
   2   3 -15   22.06    1.05
   2   3 -15   21.93    1.11
  -2   3  15   19.66    0.96
  -1   3  15   11.81    0.57
   1   3 -15   12.06    0.64
   1   3 -15   10.48    0.67
   1   3 -15   10.10    0.62
   0   3 -15   -0.01    0.14
   0   3  15    0.08    0.08
   0   3 -15    0.10    0.12
   0   3 -15   -0.03    0.12
  -1   3 -15   19.12    0.88
   1   3  15   18.44    0.81
  -1   3 -15   19.17    0.96
  -1   3 -15   18.26    0.95
  -2   3 -15   25.79    1.20
  -2   3 -15   23.84    1.15
  -2   3 -15   23.57    1.07
  -3   3 -15    0.55    0.16
  -3   3 -15    0.57    0.20
  -3   3 -15    0.25    0.09
  -4   3 -15    0.89    0.18
  -4   3 -15    1.33    0.28
  -5   3 -15    0.77    0.16
  -5   3 -15    0.59    0.23
  -6   3 -15    6.46    0.52
   6   3  15    6.07    0.52
  -7   3 -15    4.07    0.48
  -8   3 -15    3.33    0.47
   8   3  15    3.37    0.48
   9   3  15    0.46    0.24
  -9   3 -15    0.43    0.26
 -10   3 -15    1.22    0.35
  10   3  15    1.18    0.37
   8   4 -15    0.55    0.29
  -6   4  15    6.59    0.56
   6   4 -15    7.41    0.66
   6   4 -15    5.16    0.61
   5   4 -15    9.82    0.76
  -5   4  15    9.06    0.61
   5   4 -15    8.75    0.67
   4   4 -15    2.52    0.43
   4   4 -15    2.47    0.41
   4   4 -15    2.65    0.37
  -4   4  15    2.56    0.37
  -3   4  15    0.04    0.14
   3   4 -15    0.14    0.24
   3   4 -15    0.07    0.14
   3   4 -15    0.08    0.18
   2   4 -15    0.34    0.23
   2   4 -15    0.03    0.15
   2   4 -15    0.28    0.20
   1   4 -15    2.83    0.36
   1   4 -15    2.30    0.34
   1   4 -15    2.50    0.41
   0   4 -15    0.40    0.18
   0   4 -15    0.36    0.21
   0   4 -15    0.20    0.18
  -1   4 -15    4.48    0.49
  -1   4 -15    4.56    0.48
  -2   4 -15   26.87    1.31
  -2   4 -15   26.61    1.34
  -3   4 -15    9.39    0.66
   3   4  15   11.15    0.74
  -4   4 -15    9.41    0.66
   4   4  15    9.08    0.69
   5   4  15    0.76    0.31
  -5   4 -15    1.23    0.32
  -6   4 -15    1.90    0.38
   6   4  15    1.39    0.37
  -7   4 -15    0.70    0.31
   7   4  15    0.52    0.30
  15   0 -16    3.81    0.65
  15   0 -16    3.73    0.54
 -15   0  16    2.70    0.45
  14   0 -16    0.77    0.27
  14   0 -16    0.64    0.24
 -14   0  16    0.78    0.30
  13   0 -16   25.23    1.24
 -13   0  16   22.00    1.20
  13   0 -16   21.67    1.18
 -12   0  16   30.92    1.55
  12   0 -16   32.90    1.58
  12   0 -16   33.63    1.56
 -11   0  16    1.81    0.32
  11   0 -16    2.40    0.34
  11   0 -16    2.41    0.37
  10   0 -16    3.10    0.38
  10   0 -16    4.04    0.44
 -10   0  16    3.01    0.38
  -9   0  16   -0.04    0.13
   9   0 -16   -0.27    0.11
   9   0 -16    0.24    0.16
   8   0 -16    0.66    0.18
  -8   0  16    0.78    0.19
   8   0 -16    0.94    0.22
   7   0 -16   28.43    1.33
  -7   0  16   28.56    1.31
   7   0 -16   29.95    1.33
   6   0 -16    6.86    0.45
   6   0 -16    6.82    0.43
  -6   0  16    6.96    0.42
  -5   0  16   32.45    1.40
   5   0 -16   33.66    1.42
   5   0 -16   29.37    1.39
   4   0 -16    0.14    0.10
   4   0 -16    0.06    0.10
  -4   0  16   -0.03    0.08
  -3   0  16  105.80    4.20
   3   0 -16  108.10    4.22
   3   0 -16  100.17    4.20
   2   0 -16    1.44    0.19
  -2   0  16    1.41    0.19
   2   0 -16    1.23    0.19
   1   0 -16   24.61    1.08
   1   0 -16   23.48    1.06
   0   0 -16   20.20    0.94
   0   0 -16   20.97    0.93
  -1   0 -16    0.15    0.10
  -1   0 -16    0.38    0.11
  -2   0 -16   56.05    2.49
  -2   0 -16   65.06    2.48
  -3   0 -16   36.87    1.59
  -4   0 -16   38.97    1.70
  -4   0 -16   39.61    1.67
  -5   0 -16    0.11    0.11
  -5   0 -16    0.05    0.10
  -6   0 -16    0.02    0.12
  -6   0 -16    0.07    0.10
  -7   0 -16    8.30    0.55
  -7   0 -16    9.75    0.54
   8   0  16    5.76    0.36
  -8   0 -16    5.17    0.39
   9   0  16    5.03    0.34
  -9   0 -16    4.16    0.36
 -10   0 -16    5.64    0.43
  10   0  16    5.47    0.38
 -11   0 -16   14.01    0.79
  11   0  16   14.37    0.75
 -12   0 -16   24.50    1.25
 -13   0 -16    6.24    0.52
 -15  -1  16    6.44    0.58
  15  -1 -16    8.40    0.66
 -15   1  16    8.87    0.70
  15   1 -16    8.55    0.75
 -14  -1  16    1.94    0.38
  14  -1 -16    1.53    0.34
 -14   1  16    1.84    0.41
  14   1 -16    1.25    0.33
  14   1 -16    1.59    0.36
 -13  -1  16    1.58    0.33
  13  -1 -16    1.40    0.31
  13   1 -16    1.27    0.33
  13   1 -16    0.96    0.29
 -13   1  16    1.03    0.32
 -12  -1  16    2.85    0.39
  12  -1 -16    3.15    0.34
  12  -1 -16    2.87    0.40
 -12   1  16    3.82    0.47
  12   1 -16    2.64    0.42
  12   1 -16    4.01    0.49
 -11  -1  16   13.40    0.76
  11  -1 -16   12.96    0.77
  11  -1 -16   12.84    0.68
  11   1 -16   13.33    0.82
  11   1 -16   12.44    0.80
 -11   1  16   13.02    0.79
 -10  -1  16    3.20    0.38
  10  -1 -16    2.74    0.35
  10  -1 -16    2.55    0.28
 -10   1  16    3.65    0.43
  10   1 -16    2.62    0.38
  10   1 -16    2.36    0.36
  -9  -1  16    0.48    0.18
   9  -1 -16    0.75    0.16
   9  -1 -16    0.78    0.22
  -9   1  16    0.54    0.22
   9   1 -16    1.02    0.24
   9   1 -16    1.10    0.27
   8  -1 -16    3.66    0.28
   8  -1 -16    3.93    0.34
  -8  -1  16    3.47    0.37
  -8   1  16    3.49    0.32
   8   1 -16    4.07    0.38
   8   1 -16    4.16    0.37
   7  -1 -16   29.77    1.32
   7  -1 -16   30.90    1.40
  -7  -1  16   32.30    1.39
   7   1 -16   30.23    1.43
   7   1 -16   31.25    1.45
  -7   1  16   29.80    1.39
   6  -1 -16    4.31    0.34
  -6  -1  16    4.92    0.34
   6  -1 -16    4.39    0.29
   6   1 -16    4.97    0.37
  -6   1  16    4.61    0.35
   6   1 -16    4.63    0.38
   5  -1 -16    0.10    0.08
  -5  -1  16    0.29    0.12
   5  -1 -16    0.05    0.08
   5   1 -16   -0.14    0.09
   5   1 -16    0.14    0.13
  -5   1  16   -0.01    0.10
   4  -1 -16    7.54    0.46
   4  -1 -16    7.35    0.41
  -4  -1  16    7.73    0.45
   4   1 -16    7.09    0.47
   4   1 -16    7.82    0.47
  -4   1  16    7.75    0.44
   3  -1 -16   14.90    0.71
   3  -1 -16   15.19    0.76
  -3   1  16   15.30    0.73
   3   1 -16   15.71    0.78
   3   1 -16   15.31    0.75
   2  -1 -16  123.89    4.83
   2  -1 -16  117.94    4.78
  -2   1  16  118.48    4.79
   2   1 -16  118.14    4.84
   2   1 -16  122.48    4.81
   1  -1 -16   53.67    2.25
   1  -1 -16   54.08    2.28
  -1   1  16   55.43    2.24
   1   1 -16   54.18    2.29
   1   1 -16   55.34    2.25
   0  -1 -16    2.67    0.24
   0   1 -16    2.95    0.25
   0   1  16    2.69    0.21
   0   1 -16    2.95    0.23
  -1  -1 -16   14.68    0.74
  -1   1 -16   15.69    0.75
  -1   1 -16   15.23    0.69
  -2  -1 -16   16.08    0.79
  -2   1 -16   16.32    0.72
  -2   1 -16   15.33    0.77
  -3  -1 -16    4.34    0.33
  -3   1 -16    4.21    0.31
  -3   1 -16    3.95    0.24
  -3   1 -16    4.59    0.31
  -4  -1 -16    2.11    0.18
  -4  -1 -16    2.02    0.28
  -4   1 -16    2.57    0.29
  -4   1 -16    2.27    0.26
  -5  -1 -16    5.49    0.39
  -5  -1 -16    4.72    0.30
  -5   1 -16    4.78    0.34
  -5   1 -16    5.64    0.39
  -6  -1 -16    7.15    0.40
  -6   1 -16    7.54    0.49
  -6   1 -16    7.83    0.46
   7  -1  16   24.82    1.00
  -7  -1 -16   23.31    1.06
  -7   1 -16   23.11    1.16
  -7   1 -16   25.38    1.14
   8  -1  16   34.91    1.41
  -8  -1 -16   34.27    1.49
  -8   1 -16   33.65    1.59
  -8   1 -16   34.72    1.56
   8   1  16   36.28    1.58
  -9  -1 -16    0.47    0.16
  -9   1 -16    0.78    0.23
   9   1  16    0.81    0.21
 -10  -1 -16   -0.18    0.13
 -10   1 -16    0.14    0.19
  10   1  16   -0.11    0.14
 -11  -1 -16   -0.16    0.14
 -11   1 -16   -0.13    0.17
  11   1  16   -0.19    0.17
 -12  -1 -16    2.39    0.34
  12   1  16    2.62    0.41
 -12   1 -16    1.60    0.35
 -13   1 -16    3.50    0.50
  13   1  16    3.77    0.51
 -14   2  16    0.52    0.31
 -13  -2  16   11.41    0.71
 -13   2  16   11.29    0.79
  13   2 -16   11.42    0.83
  13   2 -16    9.58    0.81
 -12  -2  16   19.78    1.05
  12  -2 -16   19.62    1.04
  12   2 -16   18.97    1.18
 -12   2  16   22.51    1.16
  12   2 -16   19.87    1.17
 -11  -2  16   10.46    0.65
  11  -2 -16   10.13    0.65
 -11   2  16    9.64    0.70
  11   2 -16   11.68    0.80
  11   2 -16   10.90    0.76
 -10  -2  16   -0.03    0.14
  10  -2 -16    0.34    0.19
 -10   2  16    0.11    0.19
  10   2 -16    0.42    0.23
  10   2 -16    0.55    0.25
  -9  -2  16    4.72    0.38
   9  -2 -16    4.87    0.41
  -9   2  16    5.22    0.45
   9   2 -16    4.56    0.54
   9   2 -16    4.76    0.56
   8  -2 -16    1.46    0.25
   8  -2 -16    1.63    0.13
  -8   2  16    1.16    0.26
   8   2 -16    2.32    0.36
   8   2 -16    1.85    0.34
   7  -2 -16    4.43    0.37
   7  -2 -16    4.65    0.26
   7   2 -16    4.95    0.51
  -7   2  16    4.52    0.39
   7   2 -16    5.65    0.48
   6  -2 -16   18.59    0.80
   6  -2 -16   18.06    0.92
   6   2 -16   17.46    0.99
   6   2 -16   18.52    0.97
  -6   2  16   18.75    0.93
   5  -2 -16    8.42    0.53
   5  -2 -16    8.51    0.44
   5   2 -16    9.18    0.57
   5   2 -16    8.88    0.59
  -5   2  16    8.33    0.51
   4  -2 -16   21.90    1.06
   4  -2 -16   22.43    0.97
   4   2 -16   21.28    1.11
   4   2 -16   21.48    1.06
  -4   2  16   22.65    1.03
   3  -2 -16   32.20    1.39
   3   2 -16   32.48    1.51
  -3   2  16   31.71    1.41
   3   2 -16   33.37    1.46
   2  -2 -16    4.96    0.33
  -2   2  16    4.39    0.30
   2   2 -16    4.65    0.38
   2   2 -16    4.41    0.33
   1  -2 -16    2.73    0.29
   1   2 -16    3.00    0.33
   1   2 -16    2.65    0.28
  -1   2  16    2.41    0.21
   0  -2 -16    0.23    0.13
   0   2 -16    0.06    0.09
   0   2 -16    0.44    0.15
   0   2  16    0.31    0.10
  -1  -2 -16    4.43    0.34
  -1   2 -16    3.79    0.32
  -1   2 -16    4.26    0.28
   1   2  16    4.07    0.25
  -2   2 -16   15.28    0.70
  -2   2 -16   15.94    0.78
  -2   2 -16   14.97    0.79
  -3   2 -16   44.92    1.81
  -3   2 -16   45.16    1.96
  -3   2 -16   44.08    1.91
  -4  -2 -16   71.93    2.84
  -4   2 -16   70.88    2.97
  -4   2 -16   74.38    3.05
  -5  -2 -16    1.05    0.08
  -5   2 -16    1.03    0.24
  -5   2 -16    1.53    0.21
  -6  -2 -16   30.57    1.20
  -6   2 -16   30.52    1.44
  -6   2 -16   29.30    1.33
  -7   2 -16    0.00    0.12
   7   2  16    0.13    0.18
  -7   2 -16    0.23    0.13
   8   2  16    4.82    0.49
  -8   2 -16    4.29    0.48
  -8   2 -16    3.93    0.33
  -9   2 -16    3.05    0.43
  -9   2 -16    2.67    0.32
   9   2  16    3.11    0.42
 -10   2 -16    1.04    0.29
  10   2  16    0.16    0.20
  11   2  16    1.80    0.36
 -11   2 -16    2.35    0.42
 -12   2 -16   29.21    1.58
  12   2  16   31.97    1.60
 -12   3  16    1.69    0.38
  12   3 -16    2.10    0.49
  12   3 -16    1.13    0.39
  11   3 -16    1.01    0.33
  10   3 -16    1.22    0.36
 -10   3  16    2.24    0.37
   9   3 -16    7.12    0.62
  -9   3  16    6.41    0.55
   9   3 -16    7.16    0.76
   8   3 -16    9.80    0.74
  -8   3  16    8.56    0.62
   7   3 -16   44.94    2.10
  -7   3  16   46.60    2.04
   7   3 -16   44.20    2.15
  -6   3  16   27.04    1.31
   6   3 -16   26.28    1.42
   6   3 -16   29.31    1.40
   5   3 -16    0.65    0.24
  -5   3  16    0.52    0.20
   5   3 -16    0.66    0.24
  -4   3  16    0.26    0.16
   4   3 -16   -0.13    0.15
   4   3 -16   -0.04    0.15
   3   3 -16   28.46    1.35
  -3   3  16   28.75    1.29
   3   3 -16   28.32    1.42
   2   3 -16   10.46    0.62
  -2   3  16   10.21    0.55
   2   3 -16   10.03    0.66
  -1   3  16    8.47    0.47
   1   3 -16    8.50    0.53
   1   3 -16    8.78    0.53
   1   3 -16    8.43    0.57
   0   3 -16    5.86    0.39
   0   3 -16    5.98    0.44
   0   3 -16    6.97    0.48
   0   3  16    5.11    0.33
  -1   3 -16    0.02    0.10
  -1   3 -16    0.15    0.14
  -1   3 -16    0.20    0.16
   1   3  16    0.31    0.09
  -2   3 -16   15.45    0.80
  -2   3 -16   14.49    0.71
  -2   3 -16   15.71    0.84
  -3   3 -16   20.61    0.91
  -3   3 -16   20.83    1.02
  -3   3 -16   21.76    1.09
  -4   3 -16    4.99    0.37
  -4   3 -16    5.78    0.46
  -5   3 -16    4.74    0.43
  -5   3 -16    4.25    0.34
   6   3  16   16.82    0.96
  -6   3 -16   15.66    0.93
   7   3  16   31.69    1.59
  -7   3 -16   32.24    1.59
   8   3  16    2.38    0.42
  -8   3 -16    2.07    0.38
   9   3  16    0.81    0.31
  -9   3 -16    0.22    0.25
 -10   3 -16    0.16    0.27
  10   3  16    0.10    0.24
  -8   4  16    3.05    0.46
   8   4 -16    2.48    0.49
   8   4 -16    2.49    0.48
   7   4 -16    1.95    0.43
  -7   4  16    1.34    0.31
   6   4 -16    0.25    0.24
  -6   4  16    0.60    0.22
   5   4 -16    2.07    0.38
  -5   4  16    1.98    0.31
   5   4 -16    1.48    0.37
   4   4 -16    2.62    0.40
   4   4 -16    1.85    0.30
   4   4 -16    2.35    0.44
  -4   4  16    2.24    0.32
   3   4 -16   -0.03    0.18
   3   4 -16    0.33    0.23
   3   4 -16    0.17    0.17
  -3   4  16    0.21    0.15
   2   4 -16    0.12    0.16
   2   4 -16    0.46    0.24
   2   4 -16    0.25    0.19
   1   4 -16    0.20    0.18
   1   4 -16    0.22    0.18
   1   4 -16    0.93    0.23
   0   4 -16    3.18    0.37
   0   4 -16    3.53    0.43
   0   4 -16    3.71    0.47
  -1   4 -16    3.13    0.41
  -1   4 -16    2.15    0.35
  -2   4 -16   12.03    0.75
  -2   4 -16   11.86    0.72
  -3   4 -16    0.77    0.25
   4   4  16    3.87    0.52
  -4   4 -16    3.76    0.48
  -5   4 -16    0.26    0.23
   5   4  16   -0.09    0.23
   6   4  16    0.42    0.29
  -6   4 -16    0.25    0.24
   7   4  16    2.62    0.50
  -7   4 -16    2.37    0.44
 -15   0  17    0.44    0.26
  15   0 -17    0.06    0.22
  14   0 -17    0.02    0.22
 -14   0  17    0.11    0.21
  14   0 -17   -0.24    0.17
 -13   0  17    0.31    0.18
  13   0 -17    0.15    0.18
  13   0 -17    0.03    0.19
  12   0 -17    0.17    0.20
 -12   0  17    0.28    0.20
 -11   0  17   -0.24    0.15
  11   0 -17    0.08    0.17
  11   0 -17    0.24    0.17
 -10   0  17    0.27    0.18
  10   0 -17    0.34    0.18
   9   0 -17    0.00    0.15
   9   0 -17    0.41    0.17
  -9   0  17    0.03    0.15
  -8   0  17    0.05    0.14
   8   0 -17    0.01    0.13
   8   0 -17   -0.04    0.11
  -7   0  17    0.06    0.12
   7   0 -17   -0.05    0.10
   7   0 -17    0.05    0.12
   6   0 -17   -0.05    0.10
   6   0 -17    0.04    0.10
  -6   0  17    0.08    0.11
   5   0 -17   -0.05    0.08
   5   0 -17    0.08    0.11
  -5   0  17   -0.06    0.08
   4   0 -17   -0.07    0.06
   4   0 -17    0.07    0.09
  -4   0  17   -0.06    0.08
   3   0 -17    0.12    0.11
  -3   0  17    0.11    0.11
   3   0 -17   -0.04    0.08
   2   0 -17    0.03    0.09
  -2   0  17    0.03    0.10
   2   0 -17   -0.13    0.08
   1   0 -17    0.08    0.10
   1   0 -17    0.06    0.07
   0   0 -17    0.47    0.12
   0   0 -17    0.25    0.11
  -1   0 -17    0.00    0.08
  -1   0 -17    0.00    0.08
  -2   0 -17   -0.09    0.08
  -2   0 -17   -0.07    0.08
  -3   0 -17    0.07    0.09
  -4   0 -17   -0.04    0.07
  -4   0 -17    0.04    0.11
  -5   0 -17    0.03    0.11
  -5   0 -17   -0.10    0.07
  -6   0 -17    0.03    0.10
  -6   0 -17    0.08    0.13
  -7   0 -17    0.07    0.11
  -7   0 -17    0.03    0.14
  -8   0 -17    0.03    0.12
   8   0  17    0.03    0.10
  -9   0 -17   -0.16    0.12
   9   0  17    0.04    0.12
 -10   0 -17    0.09    0.16
  10   0  17   -0.01    0.13
  11   0  17    0.02    0.14
 -11   0 -17   -0.07    0.15
 -12   0 -17    0.62    0.25
 -13   0 -17    0.03    0.22
 -14  -1  17    0.11    0.22
  14  -1 -17    0.18    0.21
  14   1 -17    0.53    0.28
  14   1 -17    0.49    0.27
 -14   1  17    0.54    0.28
  13  -1 -17    0.04    0.21
 -13  -1  17    0.14    0.21
  13   1 -17    0.20    0.23
  13   1 -17    1.19    0.31
 -13   1  17    0.31    0.25
 -12  -1  17    0.44    0.21
  12  -1 -17    0.38    0.19
  12  -1 -17    0.09    0.15
 -12   1  17    1.00    0.27
  12   1 -17    0.56    0.25
  12   1 -17    0.31    0.22
  11  -1 -17    0.73    0.18
  11  -1 -17    0.66    0.21
 -11  -1  17    0.30    0.18
  11   1 -17    0.48    0.23
  11   1 -17    0.84    0.26
 -10  -1  17   10.07    0.65
  10  -1 -17   11.06    0.67
  10  -1 -17   12.06    0.61
  10   1 -17   11.43    0.72
 -10   1  17   11.39    0.70
  10   1 -17   10.67    0.72
  -9  -1  17    0.00    0.12
   9  -1 -17    0.02    0.13
   9  -1 -17   -0.02    0.10
  -9   1  17    0.04    0.13
   9   1 -17   -0.04    0.15
   9   1 -17    0.18    0.17
   8  -1 -17    2.76    0.25
  -8  -1  17    3.24    0.31
   8  -1 -17    3.95    0.40
   8   1 -17    3.19    0.41
   8   1 -17    3.70    0.41
  -8   1  17    3.71    0.34
   7  -1 -17   14.07    0.70
  -7  -1  17   14.33    0.76
   7  -1 -17   14.43    0.77
   7   1 -17   15.14    0.82
   7   1 -17   15.49    0.81
  -7   1  17   14.09    0.77
  -6  -1  17    0.96    0.19
   6  -1 -17    0.75    0.15
   6  -1 -17    0.77    0.18
   6   1 -17    0.56    0.15
   6   1 -17    0.97    0.21
  -6   1  17    1.03    0.20
   5  -1 -17    2.71    0.22
   5  -1 -17    2.75    0.31
  -5  -1  17    2.54    0.24
   5   1 -17    3.14    0.27
   5   1 -17    3.31    0.31
  -5   1  17    3.36    0.27
   4  -1 -17   18.06    0.82
  -4  -1  17   17.64    0.86
   4  -1 -17   17.18    0.86
   4   1 -17   17.27    0.89
   4   1 -17   17.72    0.87
  -4   1  17   17.85    0.84
   3  -1 -17   11.63    0.61
   3  -1 -17   10.14    0.55
   3   1 -17   11.82    0.60
  -3   1  17   10.68    0.57
   3   1 -17   11.96    0.63
   2  -1 -17    2.46    0.27
   2  -1 -17    2.14    0.20
   2   1 -17    2.47    0.28
  -2   1  17    2.10    0.24
   2   1 -17    1.98    0.24
   1  -1 -17    2.35    0.27
   1  -1 -17    2.46    0.22
   1   1 -17    2.34    0.25
   1   1 -17    2.53    0.28
  -1   1  17    2.62    0.21
   0  -1 -17    0.79    0.15
   0  -1 -17    0.95    0.17
   0   1 -17    0.91    0.18
   0   1 -17    0.74    0.15
   0   1  17    1.02    0.16
  -1  -1 -17    9.39    0.53
  -1   1 -17    8.91    0.52
  -1   1 -17    9.82    0.48
  -2  -1 -17   13.17    0.68
  -2   1 -17   12.42    0.66
  -2   1 -17   12.95    0.60
  -3  -1 -17    1.50    0.24
  -3   1 -17    1.43    0.21
  -3   1 -17    1.63    0.17
  -4  -1 -17    1.63    0.26
  -4   1 -17    1.40    0.21
  -4   1 -17    1.47    0.23
  -5  -1 -17    0.18    0.09
  -5  -1 -17    0.14    0.12
  -5   1 -17    0.23    0.13
  -5   1 -17    0.38    0.15
  -6  -1 -17    2.08    0.22
  -6   1 -17    2.28    0.28
  -6   1 -17    1.99    0.30
   7  -1  17    2.39    0.16
  -7  -1 -17    2.13    0.23
  -7   1 -17    2.54    0.33
  -7   1 -17    2.28    0.28
  -8  -1 -17    0.19    0.12
   8  -1  17    0.06    0.07
  -8   1 -17    0.15    0.14
   8   1  17    0.66    0.19
  -8   1 -17    0.49    0.19
  -9  -1 -17    0.88    0.19
  -9   1 -17    0.96    0.25
   9   1  17    0.88    0.22
 -10  -1 -17   -0.05    0.13
  10   1  17    0.10    0.19
 -10   1 -17    0.04    0.18
 -11  -1 -17    1.01    0.24
 -11   1 -17    0.88    0.28
  11   1  17    0.63    0.24
 -12  -1 -17    0.27    0.31
 -12   1 -17   -0.19    0.24
  12   1  17   -0.30    0.20
  13   1  17    0.12    0.22
 -13   1 -17   -0.25    0.22
 -13  -2  17    0.55    0.24
 -13   2  17    0.80    0.30
  13   2 -17    0.88    0.33
 -12  -2  17    4.49    0.49
  12  -2 -17    3.74    0.44
  12   2 -17    5.47    0.63
  12   2 -17    5.64    0.64
 -11  -2  17    2.69    0.37
  11  -2 -17    2.24    0.35
 -11   2  17    3.13    0.44
  11   2 -17    2.56    0.44
 -10  -2  17    1.41    0.27
  10  -2 -17    1.73    0.30
  10   2 -17    1.78    0.37
 -10   2  17    1.58    0.31
  10   2 -17    1.75    0.36
   9  -2 -17    6.10    0.48
  -9  -2  17    6.99    0.49
   9   2 -17    8.64    0.61
   9   2 -17    7.39    0.59
  -9   2  17    6.35    0.50
   8  -2 -17   12.15    0.55
   8  -2 -17   12.38    0.70
   8   2 -17   11.61    0.78
   8   2 -17   12.35    0.76
  -8   2  17   11.83    0.72
   7  -2 -17    0.23    0.15
   7  -2 -17    0.28    0.09
  -7   2  17    0.25    0.17
   7   2 -17    0.69    0.23
   7   2 -17    0.38    0.18
   6  -2 -17    1.20    0.23
   6  -2 -17    1.18    0.15
   6   2 -17    0.71    0.23
  -6   2  17    1.22    0.24
   6   2 -17    1.45    0.27
   5  -2 -17    2.69    0.32
   5  -2 -17    2.00    0.19
   5   2 -17    2.15    0.32
   5   2 -17    2.32    0.33
  -5   2  17    2.15    0.29
   4  -2 -17    0.65    0.14
   4  -2 -17    0.24    0.14
  -4   2  17    0.77    0.17
   4   2 -17    0.40    0.16
   4   2 -17    0.71    0.21
   3  -2 -17   14.76    0.72
   3   2 -17   15.53    0.83
  -3   2  17   15.00    0.74
   3   2 -17   14.58    0.77
   2  -2 -17   19.42    0.90
   2   2 -17   18.64    0.92
   2   2 -17   19.25    0.97
  -2   2  17   19.18    0.88
   1  -2 -17    4.59    0.34
  -1   2  17    4.55    0.30
   1   2 -17    5.01    0.34
   1   2 -17    5.11    0.38
   0  -2 -17    0.00    0.11
   0   2 -17   -0.01    0.09
   0   2 -17    0.07    0.10
   0   2  17    0.16    0.09
  -1  -2 -17    0.37    0.16
  -1   2 -17    0.24    0.14
  -1   2 -17    0.18    0.10
  -2   2 -17    0.01    0.07
  -2   2 -17    0.04    0.10
  -2   2 -17    0.18    0.12
  -3   2 -17    1.30    0.24
  -3   2 -17    1.37    0.14
  -3   2 -17    1.04    0.20
  -4  -2 -17    3.85    0.21
  -4   2 -17    4.74    0.38
  -4   2 -17    3.55    0.31
  -5  -2 -17    1.94    0.13
  -5   2 -17    2.35    0.33
  -5   2 -17    2.27    0.27
  -6  -2 -17   10.86    0.46
  -6   2 -17   10.14    0.58
  -6   2 -17   10.68    0.67
  -7   2 -17   23.27    1.19
  -7   2 -17   23.31    1.09
  -8   2 -17    0.29    0.20
  -8   2 -17    0.06    0.14
   8   2  17    0.20    0.16
  -9   2 -17    1.43    0.25
   9   2  17    1.69    0.34
  -9   2 -17    2.08    0.36
 -10   2 -17    1.03    0.31
  10   2  17    1.63    0.33
 -11   2 -17    2.08    0.42
  11   2  17    1.88    0.36
 -12   2 -17    2.77    0.45
  12   2  17    2.79    0.49
 -12   3  17    2.41    0.45
  12   3 -17    2.38    0.49
 -11   3  17    6.40    0.59
  11   3 -17    6.06    0.74
  11   3 -17    7.36    0.78
  10   3 -17    2.15    0.44
  10   3 -17    2.01    0.43
 -10   3  17    2.96    0.43
   9   3 -17    1.32    0.37
  -8   3  17   11.93    0.72
   8   3 -17    9.94    0.75
   8   3 -17    9.64    0.71
  -7   3  17    7.78    0.56
   7   3 -17    8.38    0.63
  -6   3  17    2.35    0.33
   6   3 -17    2.20    0.37
   6   3 -17    1.70    0.35
  -5   3  17    4.81    0.40
   5   3 -17    5.35    0.50
   5   3 -17    5.26    0.46
   4   3 -17    2.98    0.43
   4   3 -17    3.36    0.42
  -4   3  17    3.92    0.34
  -3   3  17    1.42    0.23
   3   3 -17    1.69    0.29
   3   3 -17    1.42    0.30
   2   3 -17   13.72    0.82
  -2   3  17   14.82    0.72
   2   3 -17   13.80    0.77
  -1   3  17   18.40    0.84
   1   3 -17   17.83    0.92
   1   3 -17   17.60    0.90
   1   3 -17   17.61    0.96
   0   3 -17    0.94    0.20
   0   3  17    1.10    0.16
   0   3 -17    0.86    0.22
   0   3 -17    1.04    0.26
  -1   3 -17    0.80    0.21
  -1   3 -17    0.78    0.17
  -1   3 -17    0.72    0.21
   1   3  17    0.85    0.13
  -2   3 -17    2.60    0.36
  -2   3 -17    2.28    0.24
  -2   3 -17    2.03    0.30
  -3   3 -17    1.19    0.27
  -3   3 -17    1.01    0.21
  -4   3 -17    0.75    0.24
  -4   3 -17    0.38    0.16
  -5   3 -17    1.42    0.29
  -5   3 -17    1.17    0.21
  -6   3 -17    3.12    0.43
   6   3  17    2.54    0.42
   7   3  17   17.86    1.03
  -7   3 -17   18.94    1.06
   8   3  17   10.24    0.76
  -8   3 -17   10.41    0.74
  -9   3 -17    6.92    0.60
   9   3  17    5.99    0.66
  10   3  17    0.92    0.34
 -10   3 -17    0.90    0.33
   8   4 -17    0.30    0.28
   8   4 -17    1.72    0.42
  -8   4  17    0.73    0.28
  -7   4  17   21.32    1.10
   7   4 -17   19.34    1.21
   7   4 -17   17.73    1.13
   6   4 -17    0.53    0.29
   6   4 -17    0.29    0.26
  -6   4  17    1.41    0.30
   5   4 -17    1.47    0.36
  -5   4  17    1.06    0.30
   5   4 -17    0.37    0.26
   4   4 -17   -0.16    0.17
  -4   4  17    0.76    0.23
   4   4 -17   -0.12    0.15
   4   4 -17   -0.11    0.19
   3   4 -17    3.15    0.37
   3   4 -17    3.10    0.44
   3   4 -17    2.76    0.44
  -3   4  17    2.94    0.33
   2   4 -17   13.88    0.88
   2   4 -17   14.19    0.83
   2   4 -17   13.69    0.78
   1   4 -17   17.72    1.01
   1   4 -17   18.16    0.95
   1   4 -17   17.12    0.95
   0   4 -17    0.45    0.21
   0   4 -17    0.60    0.24
   0   4 -17    1.05    0.23
  -1   4 -17    0.19    0.20
  -1   4 -17    0.45    0.22
  -2   4 -17    8.10    0.57
  -2   4 -17    8.63    0.61
  -3   4 -17   17.12    0.98
   4   4  17    7.06    0.62
  -4   4 -17    6.80    0.56
   5   4  17    1.53    0.36
  -5   4 -17    2.56    0.44
  -6   4 -17    3.23    0.50
   6   4  17    3.98    0.56
   7   4  17    2.55    0.49
  -7   4 -17    2.95    0.49
  15   0 -18    6.56    0.59
 -15   0  18    6.53    0.59
  14   0 -18    1.24    0.31
  14   0 -18    1.04    0.31
 -14   0  18    1.83    0.37
  13   0 -18    0.26    0.22
 -13   0  18   -0.10    0.17
  13   0 -18    0.18    0.22
  12   0 -18    8.09    0.62
  12   0 -18    8.29    0.61
 -12   0  18    9.07    0.63
  11   0 -18   13.78    0.81
 -11   0  18   14.29    0.82
  11   0 -18   14.03    0.84
  10   0 -18   64.77    2.76
  10   0 -18   63.99    2.72
 -10   0  18   61.12    2.72
  -9   0  18   20.10    1.00
   9   0 -18   19.51    1.02
   9   0 -18   18.99    0.99
   8   0 -18    3.04    0.36
  -8   0  18    3.26    0.37
   8   0 -18    3.14    0.35
   7   0 -18    1.15    0.22
   7   0 -18    1.33    0.23
  -7   0  18    1.40    0.24
  -6   0  18    0.43    0.14
   6   0 -18    0.68    0.17
   6   0 -18    0.35    0.16
   5   0 -18    0.24    0.11
  -5   0  18    0.08    0.10
   5   0 -18    0.30    0.15
   4   0 -18    4.38    0.33
  -4   0  18    4.80    0.33
   4   0 -18    4.78    0.35
   3   0 -18   24.26    1.11
   3   0 -18   23.94    1.11
  -3   0  18   25.06    1.11
  -2   0  18   16.67    0.77
   2   0 -18   14.87    0.76
   2   0 -18   15.62    0.77
   1   0 -18  119.35    4.67
   1   0 -18  113.52    4.67
   0   0  18  340.11   17.36
   0   0 -18  321.28   16.74
   0   0 -18  342.74   17.36
   0   0  18  364.79   17.30
  -1   0 -18   29.65    1.32
  -1   0 -18   30.01    1.30
  -2   0 -18    9.57    0.53
  -2   0 -18    9.27    0.50
  -3   0 -18   35.24    1.55
  -4   0 -18   59.79    2.52
  -5   0 -18   13.48    0.70
  -5   0 -18   12.26    0.66
  -6   0 -18   42.87    1.88
  -6   0 -18   41.96    1.83
  -7   0 -18    9.87    0.61
  -7   0 -18    9.69    0.56
  -8   0 -18   17.28    0.86
   8   0  18   15.59    0.80
  -8   0 -18   17.30    0.91
   9   0  18   14.83    0.75
  -9   0 -18   14.82    0.80
 -10   0 -18    1.78    0.29
  10   0  18    2.22    0.28
  11   0  18    0.03    0.15
 -11   0 -18    0.00    0.17
 -12   0 -18    9.91    0.65
 -13   0 -18   22.24    1.21
  14  -1 -18    5.30    0.57
 -14  -1  18    4.98    0.57
  14   1 -18    3.85    0.58
 -14   1  18    5.12    0.62
  14   1 -18    5.60    0.63
  13  -1 -18    3.64    0.46
 -13  -1  18    4.44    0.52
 -13   1  18    3.68    0.50
  13   1 -18    4.29    0.54
  13   1 -18    3.33    0.49
 -12  -1  18    8.69    0.61
  12  -1 -18    9.40    0.60
  12  -1 -18    8.45    0.61
  12   1 -18    7.96    0.64
  12   1 -18    8.91    0.68
 -12   1  18    8.25    0.64
  11  -1 -18    9.87    0.65
  11  -1 -18   10.27    0.57
 -11  -1  18    9.40    0.62
  11   1 -18    9.39    0.68
  11   1 -18    9.33    0.68
 -11   1  18    9.39    0.66
 -10  -1  18    0.94    0.24
  10  -1 -18    0.55    0.16
  10  -1 -18    1.12    0.25
 -10   1  18    0.61    0.23
  10   1 -18    0.66    0.21
  10   1 -18    0.76    0.24
   9  -1 -18    3.28    0.28
   9  -1 -18    3.71    0.41
  -9  -1  18    4.12    0.43
  -9   1  18    3.95    0.43
   9   1 -18    4.12    0.46
   9   1 -18    3.17    0.42
  -8  -1  18    0.32    0.16
   8  -1 -18    0.60    0.19
   8  -1 -18    0.51    0.14
   8   1 -18    0.52    0.21
  -8   1  18    0.74    0.21
   8   1 -18    0.33    0.19
   7  -1 -18   65.11    2.73
  -7  -1  18   68.86    2.73
   7  -1 -18   63.76    2.65
  -7   1  18   62.56    2.72
   7   1 -18   63.78    2.75
   7   1 -18   62.78    2.77
   6  -1 -18   35.40    1.51
   6  -1 -18   34.63    1.57
  -6  -1  18   34.30    1.56
  -6   1  18   34.73    1.56
   6   1 -18   34.88    1.59
   6   1 -18   35.83    1.62
  -5  -1  18   12.13    0.68
   5  -1 -18   13.90    0.71
   5  -1 -18   13.23    0.65
  -5   1  18   13.33    0.69
   5   1 -18   13.48    0.74
   5   1 -18   13.01    0.71
  -4  -1  18    1.74    0.25
   4  -1 -18    1.55    0.21
   4  -1 -18    1.53    0.24
  -4   1  18    1.56    0.21
   4   1 -18    1.36    0.24
   4   1 -18    1.51    0.24
   3  -1 -18   16.10    0.80
   3  -1 -18   15.76    0.76
   3   1 -18   16.50    0.80
   3   1 -18   15.56    0.82
  -3   1  18   15.47    0.76
   2  -1 -18    0.06    0.11
   2  -1 -18   -0.02    0.08
  -2   1  18    0.12    0.10
   2   1 -18    0.11    0.10
   2   1 -18   -0.03    0.09
   1  -1 -18    8.16    0.50
   1  -1 -18    8.95    0.49
   1   1 -18    8.35    0.51
   1   1 -18    8.88    0.48
  -1   1  18    8.87    0.47
   0  -1 -18    4.46    0.32
   0  -1 -18    4.48    0.33
   0   1 -18    3.99    0.32
   0   1 -18    4.13    0.29
   0   1  18    4.39    0.29
  -1  -1 -18   12.28    0.63
  -1   1 -18   11.19    0.57
  -1   1 -18   11.67    0.62
  -2  -1 -18   41.43    1.85
  -2   1 -18   42.92    1.77
  -2   1 -18   44.17    1.85
  -3  -1 -18   39.43    1.71
  -3   1 -18   38.39    1.68
  -3   1 -18   38.53    1.61
  -4  -1 -18   19.86    1.04
  -4   1 -18   22.08    1.03
  -4   1 -18   21.61    1.01
  -5  -1 -18    0.21    0.10
  -5  -1 -18    0.14    0.15
  -5   1 -18    0.02    0.11
  -5   1 -18   -0.05    0.12
  -6  -1 -18    3.37    0.40
  -6  -1 -18    2.70    0.23
  -6   1 -18    3.54    0.38
  -6   1 -18    3.60    0.36
  -7  -1 -18   13.87    0.67
   7  -1  18   13.19    0.61
  -7   1 -18   14.79    0.78
  -7   1 -18   13.47    0.74
   8  -1  18   13.56    0.60
  -8  -1 -18   12.80    0.67
  -8   1 -18   13.66    0.74
   8   1  18   13.37    0.75
  -8   1 -18   13.74    0.76
  -9  -1 -18   12.93    0.68
  -9   1 -18   13.65    0.76
  -9   1 -18   13.35    0.78
   9   1  18   12.76    0.74
 -10  -1 -18    3.38    0.35
 -10   1 -18    3.73    0.46
  10   1  18    3.85    0.43
 -11  -1 -18    0.39    0.20
 -11   1 -18    0.14    0.21
  11   1  18    0.50    0.21
 -12   1 -18    9.01    0.65
  12   1  18    7.82    0.59
 -13   1 -18    1.44    0.38
  13   1  18    2.10    0.44
  13  -2 -18    0.20    0.25
 -13  -2  18    0.20    0.23
  13   2 -18    0.10    0.26
  13   2 -18    0.26    0.28
 -13   2  18    0.90    0.34
 -12  -2  18    2.72    0.39
  12  -2 -18    1.79    0.33
 -12   2  18    2.61    0.42
  12   2 -18    3.00    0.47
  12   2 -18    2.86    0.48
  11  -2 -18    7.44    0.56
 -11  -2  18    8.56    0.57
 -11   2  18    7.72    0.61
  11   2 -18    7.62    0.66
  11   2 -18    7.43    0.64
  10  -2 -18    2.41    0.35
 -10  -2  18    1.82    0.31
  10   2 -18    1.46    0.35
 -10   2  18    2.14    0.36
  10   2 -18    1.62    0.36
   9  -2 -18    1.12    0.25
  -9  -2  18    0.85    0.22
   9   2 -18    1.20    0.31
  -9   2  18    0.71    0.25
   9   2 -18    1.25    0.29
   8  -2 -18    5.48    0.31
   8  -2 -18    5.63    0.43
   8   2 -18    5.25    0.58
  -8   2  18    5.96    0.47
   8   2 -18    6.31    0.51
   7  -2 -18    1.51    0.27
   7  -2 -18    0.92    0.14
   7   2 -18    1.23    0.29
   7   2 -18    1.09    0.28
  -7   2  18    1.02    0.25
   6  -2 -18   -0.03    0.13
   6  -2 -18    0.01    0.08
   6   2 -18    0.18    0.17
   6   2 -18    0.07    0.17
  -6   2  18    0.29    0.17
   5  -2 -18    4.06    0.41
   5  -2 -18    3.55    0.26
  -5   2  18    3.94    0.33
   5   2 -18    3.30    0.41
   5   2 -18    4.33    0.44
   4  -2 -18    1.07    0.17
   4  -2 -18    1.02    0.22
  -4   2  18    1.28    0.22
   4   2 -18    0.76    0.22
   4   2 -18    0.75    0.19
   3  -2 -18   11.83    0.59
   3   2 -18   11.36    0.68
   3   2 -18   12.11    0.65
  -3   2  18   10.44    0.59
   2  -2 -18   29.73    1.36
   2   2 -18   31.07    1.39
  -2   2  18   31.46    1.35
   2   2 -18   31.32    1.45
   1  -2 -18   11.48    0.63
   1   2 -18   11.45    0.67
   1   2 -18   11.54    0.62
  -1   2  18   12.54    0.60
   0  -2 -18    2.87    0.32
   0   2 -18    2.81    0.25
   0   2  18    2.84    0.22
   0   2 -18    3.44    0.36
  -1  -2 -18    2.87    0.33
  -1   2 -18    2.40    0.24
  -1   2 -18    2.15    0.29
  -2  -2 -18    0.12    0.15
  -2   2 -18    0.04    0.12
  -2   2 -18    0.14    0.12
  -2   2 -18    0.08    0.08
  -3   2 -18    9.65    0.54
  -3   2 -18    9.29    0.44
  -3   2 -18    7.94    0.55
  -4  -2 -18    3.45    0.20
  -4   2 -18    3.92    0.31
  -4   2 -18    3.63    0.41
  -5  -2 -18   12.15    0.53
  -5   2 -18   12.71    0.73
  -5   2 -18   11.35    0.64
  -6  -2 -18    0.79    0.10
  -6   2 -18    0.79    0.21
  -6   2 -18    0.61    0.17
  -7   2 -18    8.74    0.61
  -7   2 -18    9.52    0.56
  -8   2 -18    8.28    0.51
  -8   2 -18    7.91    0.59
   8   2  18    8.27    0.59
  -9   2 -18    0.78    0.24
  -9   2 -18    0.69    0.20
   9   2  18    1.39    0.31
  10   2  18    0.40    0.24
 -10   2 -18   -0.34    0.16
  11   2  18    0.67    0.28
 -11   2 -18    0.90    0.33
 -12   2 -18    4.10    0.57
  12   2  18    4.80    0.58
  11   3 -18    2.06    0.44
 -11   3  18    1.47    0.36
  11   3 -18    2.50    0.49
  10   3 -18    1.30    0.39
  10   3 -18    1.02    0.32
 -10   3  18    1.08    0.33
   9   3 -18    2.98    0.49
   9   3 -18    3.78    0.53
  -9   3  18    3.31    0.45
  -8   3  18    7.04    0.56
   8   3 -18    7.58    0.63
   8   3 -18    9.05    0.70
  -7   3  18    7.21    0.53
   7   3 -18    6.72    0.55
   7   3 -18    6.46    0.60
  -6   3  18    6.95    0.50
   6   3 -18    6.49    0.58
   6   3 -18    7.00    0.56
  -5   3  18    5.16    0.41
   5   3 -18    5.40    0.49
   5   3 -18    5.51    0.47
  -4   3  18    0.11    0.14
   4   3 -18    0.27    0.19
   4   3 -18    0.14    0.18
  -3   3  18    0.17    0.14
   3   3 -18    0.26    0.18
   3   3 -18    0.33    0.21
  -2   3  18    2.25    0.26
   2   3 -18    1.54    0.30
   2   3 -18    1.76    0.28
   1   3 -18    5.13    0.39
  -1   3  18    4.55    0.33
   1   3 -18    5.59    0.45
   0   3 -18    1.41    0.27
   0   3 -18    1.37    0.22
   0   3 -18    1.10    0.24
   0   3  18    1.17    0.17
  -1   3 -18   23.74    1.19
  -1   3 -18   25.18    1.20
  -1   3 -18   24.17    1.11
  -2   3 -18    4.33    0.46
  -2   3 -18    4.18    0.29
  -2   3 -18    3.60    0.40
  -3   3 -18    1.07    0.26
  -3   3 -18    1.38    0.24
  -4   3 -18    0.03    0.13
  -4   3 -18   -0.12    0.13
  -5   3 -18    1.96    0.35
  -5   3 -18    2.72    0.31
  -6   3 -18    0.41    0.23
   7   3  18    0.55    0.26
  -7   3 -18    0.21    0.22
  -8   3 -18    3.40    0.50
   8   3  18    3.77    0.52
   9   3  18    8.05    0.68
  -9   3 -18    7.87    0.66
  10   3  18    0.67    0.33
 -10   3 -18    0.42    0.29
   8   4 -18    3.36    0.54
   8   4 -18    1.45    0.39
  -8   4  18    2.13    0.38
   7   4 -18    1.97    0.41
  -7   4  18    1.61    0.34
  -6   4  18    2.61    0.38
   6   4 -18    1.89    0.43
   6   4 -18    3.03    0.47
  -5   4  18    0.60    0.23
   5   4 -18    0.00    0.21
   5   4 -18    0.73    0.30
   4   4 -18    0.09    0.17
  -4   4  18    0.53    0.20
   4   4 -18    0.34    0.22
   4   4 -18    0.30    0.25
  -3   4  18    1.35    0.25
   3   4 -18    2.02    0.41
   3   4 -18    1.54    0.29
   3   4 -18    1.17    0.28
   2   4 -18    3.55    0.43
   2   4 -18    2.76    0.37
   2   4 -18    2.71    0.43
   1   4 -18    8.72    0.67
   1   4 -18    7.36    0.58
   1   4 -18   10.93    0.65
   0   4 -18   -0.18    0.16
   0   4 -18    0.11    0.20
   0   4 -18    0.03    0.15
  -1   4 -18    0.26    0.19
  -1   4 -18   -0.01    0.17
  -2   4 -18    0.17    0.17
  -2   4 -18    0.22    0.20
  -3   4 -18    0.63    0.25
   4   4  18    1.36    0.35
  -4   4 -18    0.83    0.29
   5   4  18    0.14    0.26
  -5   4 -18    0.81    0.30
  -6   4 -18    1.34    0.35
   6   4  18    1.11    0.35
 -15   0  19    0.36    0.25
  15   0 -19   -0.06    0.22
  14   0 -19   -0.26    0.18
 -14   0  19    0.17    0.21
  13   0 -19   -0.07    0.19
  13   0 -19    0.06    0.17
 -13   0  19    0.02    0.19
  12   0 -19    0.00    0.19
  12   0 -19    0.04    0.16
 -12   0  19    0.12    0.19
 -11   0  19    0.17    0.18
  11   0 -19    0.08    0.15
  11   0 -19    0.07    0.17
 -10   0  19    0.27    0.19
  10   0 -19   -0.02    0.13
  10   0 -19    0.37    0.20
  -9   0  19    0.13    0.15
   9   0 -19   -0.09    0.14
   9   0 -19   -0.14    0.11
   8   0 -19   -0.03    0.14
   8   0 -19   -0.18    0.12
  -8   0  19    0.05    0.14
   7   0 -19   -0.19    0.11
  -7   0  19   -0.01    0.11
   7   0 -19   -0.15    0.10
   6   0 -19    0.05    0.10
   6   0 -19    0.08    0.12
  -6   0  19   -0.02    0.11
   5   0 -19    0.06    0.11
   5   0 -19   -0.08    0.09
  -5   0  19    0.00    0.10
   4   0 -19   -0.01    0.10
   4   0 -19   -0.01    0.07
  -4   0  19    0.19    0.12
   3   0 -19    0.00    0.09
  -3   0  19    0.07    0.11
   3   0 -19    0.12    0.09
   2   0 -19    0.03    0.10
   2   0 -19   -0.13    0.08
  -2   0  19    0.02    0.07
   1   0 -19    0.04    0.09
   1   0 -19    0.09    0.08
   0   0 -19    0.07    0.10
   0   0 -19    0.46    0.14
  -1   0 -19   -0.01    0.07
  -1   0 -19    0.07    0.09
  -2   0 -19    0.14    0.11
  -2   0 -19    0.11    0.09
  -3   0 -19    0.02    0.07
  -4   0 -19    0.13    0.12
  -5   0 -19    0.08    0.11
  -5   0 -19    0.10    0.12
  -6   0 -19   -0.02    0.13
  -6   0 -19    0.12    0.11
  -7   0 -19    0.35    0.16
  -7   0 -19    0.26    0.17
   8   0  19    0.20    0.13
  -8   0 -19    0.13    0.18
  -8   0 -19    0.42    0.17
   9   0  19    0.07    0.12
  -9   0 -19   -0.05    0.14
  10   0  19   -0.12    0.12
 -10   0 -19   -0.12    0.15
  11   0  19    0.09    0.15
 -11   0 -19   -0.09    0.19
 -12   0 -19    0.07    0.20
 -13   0 -19    0.31    0.25
  14  -1 -19    0.13    0.22
 -14  -1  19    0.30    0.26
  14   1 -19    0.18    0.24
 -14   1  19    0.58    0.29
  14   1 -19    0.70    0.28
  13  -1 -19   -0.05    0.21
 -13  -1  19   -0.06    0.20
 -13   1  19    0.42    0.24
  13   1 -19    0.54    0.27
  13   1 -19    0.32    0.26
  12  -1 -19    0.44    0.21
 -12  -1  19   -0.02    0.16
  12  -1 -19    0.01    0.15
  12   1 -19    0.31    0.22
 -12   1  19    0.40    0.24
  12   1 -19    0.24    0.23
  11  -1 -19    1.07    0.26
 -11  -1  19    1.34    0.28
  11  -1 -19    1.41    0.23
  11   1 -19    1.34    0.32
  11   1 -19    1.52    0.33
 -11   1  19    1.32    0.31
 -10  -1  19    2.62    0.37
  10  -1 -19    2.73    0.37
  10  -1 -19    2.50    0.29
 -10   1  19    2.92    0.40
  10   1 -19    2.85    0.41
  10   1 -19    2.58    0.40
   9  -1 -19    1.30    0.21
   9  -1 -19    1.19    0.27
  -9  -1  19    1.23    0.25
   9   1 -19    1.83    0.33
   9   1 -19    1.27    0.27
  -9   1  19    1.68    0.29
   8  -1 -19    2.29    0.32
  -8  -1  19    2.27    0.31
   8  -1 -19    1.11    0.19
  -8   1  19    1.48    0.28
   8   1 -19    1.07    0.28
   8   1 -19    1.38    0.27
  -7  -1  19    1.24    0.24
   7  -1 -19    1.15    0.19
   7  -1 -19    1.60    0.26
   7   1 -19    1.54    0.28
  -7   1  19    1.52    0.26
   7   1 -19    1.02    0.25
   6  -1 -19    1.73    0.22
   6  -1 -19    2.10    0.28
  -6  -1  19    2.14    0.28
  -6   1  19    2.35    0.30
   6   1 -19    2.21    0.30
   6   1 -19    1.51    0.28
   5  -1 -19   27.94    1.24
   5  -1 -19   28.17    1.30
  -5  -1  19   27.31    1.28
  -5   1  19   27.78    1.27
   5   1 -19   27.50    1.31
   5   1 -19   30.16    1.35
   4  -1 -19    0.40    0.16
   4  -1 -19    0.47    0.13
   4   1 -19    0.08    0.12
  -4   1  19    0.54    0.15
   4   1 -19    0.17    0.11
   3  -1 -19    4.21    0.33
   3  -1 -19    4.27    0.29
   3   1 -19    3.52    0.32
   3   1 -19    3.65    0.31
  -3   1  19    4.15    0.30
   2  -1 -19    0.19    0.10
   2  -1 -19    0.19    0.13
  -2   1  19    0.04    0.10
   2   1 -19    0.21    0.11
   2   1 -19    0.01    0.10
   1  -1 -19    4.56    0.34
   1  -1 -19    3.93    0.30
   1   1 -19    3.97    0.30
  -1   1  19    4.63    0.31
   1   1 -19    4.35    0.33
   0  -1 -19   30.67    1.34
   0  -1 -19   29.89    1.36
   0   1 -19   29.80    1.31
   0   1 -19   30.34    1.36
  -1  -1 -19   16.36    0.78
  -1   1 -19   15.64    0.78
  -1   1 -19   14.27    0.72
  -2  -1 -19    0.49    0.16
  -2   1 -19    0.54    0.12
  -2   1 -19    0.74    0.16
  -3  -1 -19    6.83    0.46
  -3   1 -19    7.12    0.38
  -3   1 -19    7.07    0.45
  -4  -1 -19    7.99    0.50
  -4   1 -19    6.80    0.45
  -4   1 -19    7.30    0.47
  -5  -1 -19   12.73    0.75
  -5  -1 -19   13.43    0.65
  -5   1 -19   14.88    0.73
  -5   1 -19   12.41    0.72
  -6  -1 -19    0.12    0.10
  -6  -1 -19    0.39    0.19
  -6   1 -19    0.32    0.17
  -6   1 -19    0.18    0.13
  -7  -1 -19    3.05    0.26
   7  -1  19    3.41    0.21
  -7   1 -19    4.26    0.44
  -7   1 -19    3.11    0.35
   8  -1  19    0.15    0.08
  -8  -1 -19    0.19    0.13
   8   1  19    0.49    0.18
  -8   1 -19    0.58    0.21
  -8   1 -19    0.15    0.17
  -9  -1 -19    0.51    0.17
  -9   1 -19    0.45    0.21
  -9   1 -19    0.21    0.19
   9   1  19    0.37    0.18
 -10  -1 -19    5.50    0.40
  10   1  19    6.05    0.46
 -10   1 -19    5.06    0.47
 -11  -1 -19    0.85    0.26
  11   1  19    1.12    0.27
 -11   1 -19    1.16    0.30
  12   1  19    1.45    0.33
 -12   1 -19    0.93    0.31
 -13   1 -19    3.16    0.55
  13   1  19    2.57    0.45
  13  -2 -19    1.07    0.31
 -13  -2  19    0.78    0.26
  13   2 -19    0.35    0.30
 -13   2  19    0.88    0.33
  13   2 -19    0.47    0.31
 -12  -2  19    0.13    0.20
  12  -2 -19    0.29    0.22
 -12   2  19   -0.10    0.22
  12   2 -19    0.06    0.24
  12   2 -19    0.42    0.29
  11  -2 -19    2.00    0.35
 -11  -2  19    1.51    0.31
  11   2 -19    1.68    0.39
 -10  -2  19    2.20    0.33
  10  -2 -19    3.05    0.40
 -10   2  19    2.91    0.42
  10   2 -19    1.94    0.37
  10   2 -19    2.26    0.41
   9  -2 -19    4.10    0.44
  -9  -2  19    3.44    0.41
   9   2 -19    4.95    0.57
  -9   2  19    3.77    0.45
   9   2 -19    3.58    0.49
   8  -2 -19    5.76    0.45
   8  -2 -19    6.38    0.34
   8   2 -19    6.24    0.50
  -8   2  19    4.97    0.46
   8   2 -19    6.70    0.55
   7  -2 -19   30.20    1.39
   7  -2 -19   28.18    1.24
   7   2 -19   28.17    1.41
   7   2 -19   30.44    1.47
  -7   2  19   28.95    1.38
   6  -2 -19   11.49    0.66
   6  -2 -19   10.70    0.54
   6   2 -19   10.27    0.71
  -6   2  19   11.23    0.65
   6   2 -19   11.29    0.69
   5  -2 -19   13.81    0.74
   5  -2 -19   12.87    0.63
   5   2 -19   13.44    0.75
  -5   2  19   13.23    0.70
   5   2 -19   10.79    0.74
   4  -2 -19    5.52    0.34
   4  -2 -19    5.06    0.40
  -4   2  19    5.09    0.36
   4   2 -19    4.09    0.38
   4   2 -19    4.23    0.41
   3  -2 -19    5.72    0.37
  -3   2  19    5.57    0.37
   3   2 -19    5.93    0.45
   3   2 -19    5.36    0.41
   2  -2 -19    4.89    0.35
   2   2 -19    5.05    0.41
   2   2 -19    4.24    0.35
  -2   2  19    5.08    0.34
   1  -2 -19    7.15    0.46
   1   2 -19    7.87    0.51
   1   2 -19    7.15    0.45
  -1   2  19    7.46    0.43
   0  -2 -19    8.50    0.52
   0   2 -19    8.39    0.53
   0   2 -19    8.08    0.47
   0   2  19    8.22    0.45
  -1  -2 -19    4.27    0.36
  -1   2 -19    4.60    0.36
  -1   2 -19    4.41    0.30
  -2  -2 -19   21.50    1.07
  -2   2 -19   21.02    0.94
  -2   2 -19   21.53    1.04
  -2   2 -19   21.59    1.06
  -3   2 -19    3.12    0.21
  -3   2 -19    3.33    0.31
  -3   2 -19    2.98    0.37
  -4  -2 -19    0.01    0.06
  -4   2 -19   -0.15    0.14
  -4   2 -19   -0.06    0.12
  -5  -2 -19    2.04    0.15
  -5   2 -19    2.55    0.30
  -5   2 -19    2.08    0.33
  -6  -2 -19    0.64    0.10
  -6   2 -19    0.90    0.19
  -6   2 -19    0.65    0.23
  -7   2 -19   19.45    0.94
  -7   2 -19   18.08    1.02
  -8   2 -19    2.24    0.29
   8   2  19    3.13    0.42
  -8   2 -19    2.61    0.39
   9   2  19    2.31    0.38
  -9   2 -19    2.55    0.32
  -9   2 -19    3.63    0.46
 -10   2 -19    0.08    0.23
  10   2  19    0.20    0.23
  11   2  19    5.95    0.55
 -11   2 -19    6.84    0.71
 -12   2 -19    0.54    0.32
  12   2  19    0.17    0.26
  11   3 -19    2.89    0.54
  11   3 -19    1.06    0.37
 -11   3  19    1.98    0.40
  10   3 -19    2.17    0.46
 -10   3  19    2.81    0.45
  10   3 -19    3.16    0.50
   9   3 -19    2.55    0.46
   9   3 -19    2.43    0.43
  -9   3  19    2.28    0.40
  -8   3  19   22.51    1.11
   8   3 -19   18.03    1.16
   8   3 -19   19.31    1.13
  -7   3  19    1.18    0.29
   7   3 -19    0.84    0.30
   7   3 -19    1.01    0.31
  -6   3  19    3.39    0.40
   6   3 -19    2.94    0.45
   6   3 -19    3.19    0.46
   5   3 -19    3.64    0.48
   5   3 -19    3.14    0.43
  -5   3  19    2.96    0.37
   4   3 -19    3.47    0.43
  -4   3  19    3.51    0.32
   4   3 -19    3.55    0.48
  -3   3  19    0.23    0.15
   3   3 -19    0.24    0.18
   3   3 -19    0.43    0.19
   2   3 -19    0.08    0.16
  -2   3  19    0.40    0.15
   2   3 -19    0.17    0.17
   1   3 -19    3.78    0.34
  -1   3  19    4.33    0.30
   1   3 -19    4.17    0.46
   0   3  19    2.59    0.22
   0   3 -19    2.23    0.33
   0   3 -19    2.48    0.35
   0   3 -19    2.90    0.32
  -1   3 -19    2.94    0.36
  -1   3 -19    2.64    0.29
  -1   3 -19    2.69    0.36
  -2   3 -19    1.33    0.18
  -2   3 -19    1.33    0.27
  -2   3 -19    1.28    0.26
  -3   3 -19   14.54    0.84
  -3   3 -19   14.05    0.78
  -4   3 -19    5.60    0.41
  -4   3 -19    4.96    0.45
  -5   3 -19    2.28    0.37
  -5   3 -19    2.09    0.28
  -6   3 -19    0.24    0.22
  -6   3 -19    0.24    0.24
   7   3  19    0.39    0.26
  -7   3 -19    0.24    0.22
   8   3  19    0.70    0.30
  -8   3 -19    0.29    0.25
  -9   3 -19   -0.35    0.20
   9   3  19    0.23    0.28
  10   3  19    4.79    0.63
 -10   3 -19    6.31    0.58
   8   4 -19    5.33    0.66
   8   4 -19    4.96    0.68
  -8   4  19    5.72    0.61
   7   4 -19   15.98    0.99
  -7   4  19   14.74    0.89
   7   4 -19   12.73    0.98
   6   4 -19    0.22    0.27
  -6   4  19    1.43    0.31
   6   4 -19    0.44    0.29
  -5   4  19    0.67    0.24
   5   4 -19    0.66    0.28
   5   4 -19    0.33    0.29
   4   4 -19    0.14    0.22
   4   4 -19   -0.03    0.21
  -4   4  19    0.15    0.18
   4   4 -19    0.21    0.18
   3   4 -19    0.08    0.20
   3   4 -19    0.02    0.16
   3   4 -19    0.05    0.19
   2   4 -19    4.57    0.49
   2   4 -19    4.86    0.44
   2   4 -19    4.95    0.59
   1   4 -19   28.06    1.38
   1   4 -19   27.40    1.37
   1   4 -19   26.66    1.43
   0   4 -19    1.78    0.32
   0   4 -19    2.22    0.39
  -1   4 -19    0.20    0.18
  -1   4 -19    0.27    0.21
  -2   4 -19    4.81    0.44
  -2   4 -19    4.71    0.52
  -3   4 -19    1.61    0.35
  -4   4 -19    3.71    0.49
  -5   4 -19    1.09    0.32
   5   4  19    1.70    0.40
  -6   4 -19   -0.27    0.20
   6   4  19   -0.38    0.22
 -14   0  20   13.34    0.86
  14   0 -20   12.27    0.90
  14   0 -20   13.56    0.98
 -13   0  20    1.50    0.33
  13   0 -20    1.35    0.34
  13   0 -20    0.87    0.28
  12   0 -20    0.27    0.22
  12   0 -20   -0.10    0.18
 -12   0  20    0.24    0.21
  11   0 -20    5.48    0.57
  11   0 -20    5.38    0.47
 -11   0  20    5.72    0.48
  10   0 -20    6.49    0.51
 -10   0  20    6.20    0.49
  10   0 -20    5.69    0.47
   9   0 -20    0.41    0.19
   9   0 -20    0.20    0.20
  -9   0  20    0.26    0.18
  -8   0  20    0.64    0.20
   8   0 -20    0.42    0.16
   8   0 -20    0.28    0.17
   7   0 -20    3.27    0.39
  -7   0  20    3.22    0.37
   7   0 -20    3.38    0.31
  -6   0  20   31.02    1.43
   6   0 -20   32.13    1.44
   6   0 -20   31.83    1.46
  -5   0  20   16.64    0.84
   5   0 -20   16.05    0.84
   5   0 -20   17.78    0.86
  -4   0  20    0.42    0.13
   4   0 -20    0.22    0.13
   4   0 -20    0.18    0.12
   3   0 -20    1.02    0.19
  -3   0  20    1.09    0.19
   3   0 -20    0.78    0.17
  -2   0  20    6.67    0.41
   2   0 -20    6.68    0.42
   2   0 -20    6.43    0.42
   1   0 -20  107.84    4.38
   1   0 -20  109.41    4.40
   0   0 -20    0.38    0.12
   0   0 -20    0.39    0.13
  -1   0 -20    2.63    0.29
  -1   0 -20    2.92    0.29
  -2   0 -20   10.42    0.57
  -2   0 -20   11.57    0.61
  -3   0 -20    8.81    0.53
  -4   0 -20    0.49    0.16
  -5   0 -20   18.81    0.94
  -5   0 -20   18.19    0.90
  -6   0 -20   10.11    0.59
  -6   0 -20   10.78    0.64
  -7   0 -20   33.23    1.59
  -7   0 -20   35.39    1.56
  -8   0 -20   25.36    1.24
   8   0  20   26.06    1.18
  -8   0 -20   26.52    1.30
   9   0  20   21.78    1.04
  -9   0 -20   22.33    1.10
  10   0  20    1.43    0.24
 -10   0 -20    1.44    0.30
  11   0  20    0.40    0.18
 -11   0 -20    0.69    0.26
 -12   0 -20   -0.21    0.21
 -13   0 -20    2.62    0.41
 -14  -1  20    3.62    0.51
  14  -1 -20    4.68    0.55
  14   1 -20    4.45    0.59
  14   1 -20    2.87    0.50
 -14   1  20    3.42    0.51
  13  -1 -20    0.17    0.20
 -13  -1  20    0.23    0.23
  13   1 -20    0.10    0.23
  13   1 -20    0.26    0.24
 -13   1  20    0.08    0.22
  12  -1 -20   19.25    0.96
 -12  -1  20   18.76    1.04
  12  -1 -20   18.68    1.04
 -12   1  20   19.07    1.08
  12   1 -20   18.26    1.10
  12   1 -20   20.96    1.13
  11  -1 -20   16.41    0.85
 -11  -1  20   16.18    0.92
  11  -1 -20   17.74    0.95
  11   1 -20   15.98    0.98
 -11   1  20   16.10    0.95
  11   1 -20   17.88    1.01
  10  -1 -20    1.88    0.26
 -10  -1  20    2.82    0.37
  10  -1 -20    2.03    0.33
 -10   1  20    2.49    0.38
  10   1 -20    2.26    0.38
  10   1 -20    2.56    0.39
  -9  -1  20    0.08    0.15
   9  -1 -20    0.18    0.12
   9  -1 -20    0.16    0.17
  -9   1  20    0.08    0.18
   9   1 -20    0.13    0.18
   9   1 -20    0.74    0.24
   8  -1 -20    0.21    0.12
  -8  -1  20    0.23    0.16
   8  -1 -20    0.48    0.19
   8   1 -20    0.66    0.24
  -8   1  20    0.23    0.18
   8   1 -20   -0.07    0.16
  -7  -1  20   17.59    0.91
   7  -1 -20   17.50    0.86
   7  -1 -20   18.53    0.93
   7   1 -20   17.73    0.96
  -7   1  20   17.22    0.91
   7   1 -20   18.46    0.96
   6  -1 -20   24.80    1.10
  -6  -1  20   24.33    1.15
   6  -1 -20   24.33    1.17
   6   1 -20   23.79    1.19
   6   1 -20   24.33    1.18
  -6   1  20   22.83    1.14
   5  -1 -20   28.03    1.30
   5  -1 -20   28.04    1.24
  -5  -1  20   27.22    1.29
  -5   1  20   27.27    1.27
   5   1 -20   28.42    1.33
   5   1 -20   27.72    1.30
   4  -1 -20   13.70    0.69
   4  -1 -20   12.96    0.73
   4   1 -20   13.58    0.75
   4   1 -20   14.26    0.74
  -4   1  20   14.14    0.71
   3  -1 -20   10.93    0.63
   3  -1 -20   11.19    0.60
   3   1 -20   11.48    0.65
  -3   1  20   11.69    0.61
   3   1 -20   11.88    0.63
   2  -1 -20   14.44    0.73
   2  -1 -20   15.61    0.77
  -2   1  20   13.96    0.72
   2   1 -20   15.44    0.79
   2   1 -20   14.47    0.74
   1  -1 -20    0.80    0.17
   1  -1 -20    0.76    0.17
   1   1 -20    0.71    0.15
  -1   1  20    0.66    0.15
   1   1 -20    0.68    0.18
   0  -1 -20    0.25    0.12
   0  -1 -20    0.12    0.12
   0   1 -20    0.17    0.12
   0   1 -20    0.22    0.11
  -1  -1 -20   20.35    0.96
  -1   1 -20   18.68    0.90
  -1   1 -20   20.16    0.96
  -2  -1 -20   12.11    0.68
  -2   1 -20   12.11    0.61
  -2   1 -20   13.22    0.68
  -3  -1 -20   47.29    2.09
  -3   1 -20   48.93    2.08
  -3   1 -20   48.36    1.99
  -4  -1 -20   61.24    2.62
  -4   1 -20   60.08    2.58
  -4   1 -20   62.22    2.60
  -5  -1 -20   89.11    3.69
  -5  -1 -20   88.60    3.56
  -5   1 -20   87.43    3.66
  -5   1 -20   87.52    3.63
  -6  -1 -20    2.72    0.24
  -6  -1 -20    3.15    0.39
  -6   1 -20    3.10    0.36
  -6   1 -20    3.30    0.36
  -7  -1 -20    0.19    0.12
   7  -1  20    0.14    0.09
  -7   1 -20    0.12    0.16
  -7   1 -20    0.09    0.14
  -8  -1 -20    2.80    0.26
   8  -1  20    2.79    0.20
  -8   1 -20    3.23    0.41
  -8   1 -20    3.11    0.38
  -9  -1 -20    0.60    0.18
  -9   1 -20    0.39    0.19
   9   1  20    0.14    0.20
  -9   1 -20    0.32    0.21
 -10  -1 -20    0.14    0.16
 -10   1 -20    0.24    0.20
  10   1  20    0.02    0.17
 -11  -1 -20    4.37    0.45
 -11   1 -20    2.84    0.42
  11   1  20    3.14    0.44
  12   1  20    8.02    0.63
 -12   1 -20    9.43    0.74
 -13  -2  20    0.23    0.23
  13  -2 -20    0.26    0.26
 -13   2  20    0.67    0.31
  13   2 -20    0.88    0.34
  13   2 -20    0.74    0.33
  12  -2 -20   -0.02    0.22
 -12  -2  20    0.28    0.22
  12   2 -20    0.14    0.24
  12   2 -20    0.14    0.25
 -12   2  20    0.54    0.29
  11  -2 -20    1.91    0.35
 -11  -2  20    2.75    0.39
  11   2 -20    2.47    0.43
  11   2 -20    3.26    0.49
 -11   2  20    3.22    0.47
 -10  -2  20    0.54    0.20
  10  -2 -20    0.45    0.23
  10   2 -20   -0.02    0.15
 -10   2  20    0.37    0.20
  10   2 -20    0.78    0.26
   9  -2 -20    4.81    0.51
   9   2 -20    4.22    0.52
  -9   2  20    4.66    0.51
   9   2 -20    4.09    0.53
   8  -2 -20    0.41    0.12
   8  -2 -20    0.20    0.16
   8   2 -20    0.11    0.19
   8   2 -20    0.31    0.23
  -8   2  20    0.53    0.21
   7  -2 -20   52.58    2.23
   7  -2 -20   49.24    2.08
   7   2 -20   51.67    2.28
   7   2 -20   49.62    2.31
  -7   2  20   49.85    2.22
   6  -2 -20   63.29    2.56
   6  -2 -20   62.78    2.69
   6   2 -20   61.80    2.76
  -6   2  20   62.31    2.67
   6   2 -20   62.55    2.72
   5  -2 -20   19.90    1.05
   5  -2 -20   21.02    0.96
   5   2 -20   22.03    1.09
  -5   2  20   21.79    1.04
   5   2 -20   20.86    1.11
   4  -2 -20    6.58    0.41
   4  -2 -20    6.92    0.49
  -4   2  20    7.06    0.45
   4   2 -20    7.24    0.49
   4   2 -20    6.92    0.52
   3  -2 -20    0.07    0.12
  -3   2  20    0.29    0.13
   3   2 -20    0.22    0.15
   3   2 -20    0.27    0.18
   2  -2 -20   20.01    0.93
  -2   2  20   18.72    0.91
   2   2 -20   18.40    0.94
   2   2 -20   20.07    1.01
   1  -2 -20   10.87    0.62
   1   2 -20   10.42    0.65
  -1   2  20   11.06    0.58
   1   2 -20   12.19    0.62
   0  -2 -20   20.13    1.01
   0   2  20   20.25    0.94
   0   2 -20   21.19    1.04
   0   2 -20   21.00    0.97
  -1  -2 -20   12.90    0.72
  -1   2 -20   12.64    0.71
  -1   2 -20   12.70    0.64
  -2  -2 -20   44.25    1.96
  -2   2 -20   43.85    1.92
  -2   2 -20   42.35    1.82
  -2   2 -20   44.83    1.95
  -3  -2 -20   37.81    1.71
  -3   2 -20   37.24    1.65
  -3   2 -20   35.52    1.53
  -3   2 -20   37.75    1.69
  -4  -2 -20    5.50    0.29
  -4   2 -20    4.67    0.41
  -4   2 -20    5.15    0.39
  -5  -2 -20   -0.07    0.06
  -5   2 -20   -0.18    0.09
  -5   2 -20   -0.04    0.13
  -6  -2 -20    1.72    0.15
  -6   2 -20    1.60    0.30
  -6   2 -20    1.67    0.25
  -7   2 -20   11.50    0.67
  -7   2 -20   12.64    0.76
   8   2  20    9.40    0.67
  -8   2 -20    9.70    0.59
  -8   2 -20   10.18    0.68
  -9   2 -20    6.89    0.50
   9   2  20    7.37    0.57
  -9   2 -20    7.56    0.60
 -10   2 -20    0.50    0.27
  10   2  20    0.46    0.25
 -11   2 -20    0.41    0.27
  11   2  20    0.21    0.23
  11   3 -20    5.66    0.68
  11   3 -20    6.23    0.75
 -11   3  20    7.10    0.62
  10   3 -20    1.56    0.38
 -10   3  20    1.38    0.33
   9   3 -20    1.61    0.37
  -8   3  20    1.09    0.30
   7   3 -20    5.84    0.65
  -7   3  20    5.76    0.48
   7   3 -20    6.15    0.55
   6   3 -20    0.44    0.24
   6   3 -20    0.57    0.24
  -6   3  20    0.11    0.18
  -5   3  20    5.40    0.43
   5   3 -20    6.25    0.55
   5   3 -20    5.30    0.48
   4   3 -20    0.37    0.22
   4   3 -20    0.39    0.20
  -4   3  20    0.21    0.15
   3   3 -20   16.77    0.89
   3   3 -20   15.23    0.93
  -3   3  20   16.39    0.83
   2   3 -20    6.06    0.45
   2   3 -20    4.69    0.45
  -2   3  20    5.28    0.37
  -1   3  20    1.05    0.18
   1   3 -20    0.82    0.21
   1   3 -20    0.81    0.25
   0   3 -20    0.15    0.14
   0   3  20    0.29    0.12
   0   3 -20    0.44    0.21
   0   3 -20    0.13    0.14
  -1   3 -20    1.45    0.22
  -1   3 -20    1.33    0.27
  -1   3 -20    1.13    0.25
  -2   3 -20    1.19    0.19
  -2   3 -20    1.12    0.27
  -2   3 -20    1.37    0.27
  -3   3 -20    3.01    0.40
  -3   3 -20    3.32    0.38
  -4   3 -20    7.20    0.56
  -4   3 -20    7.40    0.50
  -5   3 -20    2.91    0.43
  -5   3 -20    3.49    0.36
  -6   3 -20    0.46    0.23
  -6   3 -20    0.32    0.17
   7   3  20    5.32    0.60
  -7   3 -20    5.67    0.53
   8   3  20    0.27    0.28
  -8   3 -20    0.13    0.18
  -9   3 -20    4.09    0.55
   9   3  20    4.06    0.55
   7   4 -20    1.88    0.44
  -6   4  20    6.06    0.51
   6   4 -20    6.91    0.71
   6   4 -20    5.90    0.69
   5   4 -20    1.86    0.41
   5   4 -20    1.76    0.38
  -5   4  20    2.08    0.33
  -4   4  20    0.53    0.20
   4   4 -20    0.61    0.28
   4   4 -20    0.09    0.23
   4   4 -20    0.45    0.21
   3   4 -20    2.53    0.40
   3   4 -20    1.75    0.32
   3   4 -20    2.51    0.43
   2   4 -20    8.14    0.59
   2   4 -20    8.24    0.58
   2   4 -20    7.98    0.64
   1   4 -20    9.90    0.62
   1   4 -20    9.38    0.64
   1   4 -20    9.65    0.70
   0   4 -20    0.93    0.29
   0   4 -20    0.95    0.27
  -1   4 -20    1.05    0.29
  -1   4 -20    0.81    0.25
  -2   4 -20    0.41    0.21
  -2   4 -20    0.13    0.20
  -3   4 -20    1.50    0.33
  -4   4 -20   -0.20    0.18
   5   4  20    1.63    0.42
  -5   4 -20    1.58    0.38
   6   4  20   -0.21    0.24
  -6   4 -20    0.25    0.26
  14   0 -21    0.32    0.26
  14   0 -21    0.45    0.25
 -14   0  21    0.20    0.26
  13   0 -21    0.04    0.18
 -13   0  21    0.05    0.22
  13   0 -21   -0.16    0.22
 -12   0  21    0.11    0.20
  12   0 -21    0.02    0.16
  12   0 -21    0.03    0.19
  11   0 -21    0.11    0.19
  11   0 -21    0.25    0.18
 -11   0  21    0.48    0.22
 -10   0  21   -0.10    0.14
  10   0 -21    0.04    0.14
  10   0 -21    0.11    0.19
   9   0 -21    0.21    0.17
  -9   0  21   -0.02    0.15
   9   0 -21   -0.21    0.10
   8   0 -21   -0.17    0.10
   8   0 -21    0.19    0.16
  -8   0  21   -0.20    0.12
   7   0 -21   -0.02    0.11
  -7   0  21    0.02    0.11
   7   0 -21    0.22    0.16
   6   0 -21    0.14    0.10
   6   0 -21    0.12    0.14
  -6   0  21    0.50    0.17
   5   0 -21   -0.07    0.09
   5   0 -21   -0.08    0.07
  -5   0  21   -0.07    0.10
  -4   0  21    0.09    0.11
   4   0 -21   -0.02    0.10
   4   0 -21    0.03    0.10
   3   0 -21   -0.02    0.08
  -3   0  21    0.10    0.11
   3   0 -21   -0.10    0.08
   2   0 -21   -0.11    0.09
  -2   0  21   -0.11    0.06
   2   0 -21    0.24    0.12
   1   0 -21    0.03    0.10
   1   0 -21    0.10    0.11
   0   0 -21    0.03    0.10
   0   0 -21   -0.04    0.09
  -1   0 -21   -0.07    0.09
  -1   0 -21    0.02    0.09
  -2   0 -21    0.01    0.09
  -2   0 -21   -0.09    0.09
  -3   0 -21    0.31    0.14
  -4   0 -21    0.20    0.13
  -5   0 -21   -0.01    0.12
  -5   0 -21    0.07    0.14
  -6   0 -21   -0.11    0.10
  -6   0 -21    0.01    0.14
  -7   0 -21    0.18    0.15
  -7   0 -21   -0.01    0.15
  -8   0 -21    0.19    0.15
  -8   0 -21    0.07    0.17
   9   0  21    0.08    0.13
  -9   0 -21    0.54    0.20
  10   0  21    0.14    0.14
 -10   0 -21    0.10    0.17
 -11   0 -21   -0.15    0.16
 -12   0 -21   -0.06    0.23
 -13   0 -21   -0.14    0.26
 -14  -1  21    0.46    0.25
  14  -1 -21    0.50    0.26
  14   1 -21    1.20    0.35
 -14   1  21    1.35    0.35
  14   1 -21    0.64    0.32
 -13  -1  21    1.93    0.36
  13  -1 -21    1.47    0.36
 -13   1  21    1.71    0.39
  13   1 -21    2.12    0.39
  13   1 -21    1.89    0.41
  12  -1 -21    0.54    0.26
 -12  -1  21    0.13    0.19
  12  -1 -21    0.16    0.22
  12   1 -21    0.29    0.24
 -12   1  21    0.33    0.22
  12   1 -21    0.40    0.24
  11  -1 -21    3.25    0.31
  11  -1 -21    3.33    0.45
 -11  -1  21    3.33    0.44
 -11   1  21    3.25    0.44
  11   1 -21    3.08    0.47
  11   1 -21    3.70    0.48
 -10  -1  21    1.07    0.26
  10  -1 -21    1.33    0.28
  10  -1 -21    1.07    0.21
 -10   1  21    1.85    0.33
  10   1 -21    1.43    0.31
  10   1 -21    1.92    0.36
   9  -1 -21    5.37    0.38
  -9  -1  21    5.09    0.42
   9  -1 -21    4.80    0.43
   9   1 -21    4.83    0.46
  -9   1  21    5.06    0.44
   9   1 -21    5.42    0.56
   8  -1 -21    2.94    0.31
  -8  -1  21    3.06    0.37
   8  -1 -21    3.35    0.40
   8   1 -21    2.94    0.39
   8   1 -21    3.33    0.43
  -8   1  21    2.82    0.38
   7  -1 -21    2.83    0.30
  -7  -1  21    3.24    0.38
   7  -1 -21    2.91    0.37
  -7   1  21    2.72    0.34
   7   1 -21    2.42    0.36
   7   1 -21    3.16    0.41
   6  -1 -21    5.25    0.36
   6  -1 -21    5.14    0.41
  -6  -1  21    5.04    0.40
   6   1 -21    4.89    0.40
   6   1 -21    5.14    0.41
  -6   1  21    4.86    0.37
  -5  -1  21    3.85    0.33
   5  -1 -21    3.89    0.34
   5  -1 -21    3.90    0.30
   5   1 -21    4.00    0.36
   5   1 -21    4.06    0.35
  -5   1  21    3.26    0.31
   4  -1 -21    1.57    0.26
   4  -1 -21    1.87    0.23
   4   1 -21    2.22    0.30
   4   1 -21    2.39    0.32
  -4   1  21    1.93    0.26
   3  -1 -21    0.38    0.13
   3  -1 -21    0.41    0.16
   3   1 -21    0.38    0.13
   3   1 -21    0.30    0.13
  -3   1  21    0.27    0.13
   2  -1 -21    8.25    0.48
   2  -1 -21    7.90    0.50
  -2   1  21    7.95    0.48
   2   1 -21    8.75    0.50
   2   1 -21    8.39    0.52
   1  -1 -21    4.74    0.36
   1  -1 -21    4.36    0.33
   1   1 -21    4.89    0.37
   1   1 -21    4.41    0.33
  -1   1  21    4.69    0.33
   0  -1 -21    4.64    0.36
   0  -1 -21    4.45    0.34
   0   1 -21    4.21    0.35
   0   1 -21    5.06    0.33
  -1  -1 -21    0.11    0.12
  -1   1 -21    0.00    0.10
  -1   1 -21    0.04    0.08
  -2  -1 -21    1.24    0.22
  -2   1 -21    0.97    0.17
  -2   1 -21    1.31    0.23
  -3  -1 -21    1.16    0.22
  -3   1 -21    1.25    0.17
  -3   1 -21    0.93    0.20
  -4  -1 -21   13.58    0.74
  -4   1 -21   12.83    0.70
  -4   1 -21   11.86    0.69
  -5  -1 -21   13.55    0.67
  -5  -1 -21   14.75    0.80
  -5   1 -21   12.76    0.73
  -5   1 -21   13.50    0.75
  -6  -1 -21    3.36    0.42
  -6  -1 -21    2.73    0.25
  -6   1 -21    3.45    0.40
  -6   1 -21    3.20    0.36
  -7  -1 -21   -0.05    0.11
  -7   1 -21    0.24    0.17
  -7   1 -21   -0.13    0.12
  -8  -1 -21    3.37    0.29
   8  -1  21    3.06    0.24
  -8   1 -21    3.61    0.41
  -8   1 -21    3.04    0.40
  -9  -1 -21    0.51    0.17
  -9   1 -21   -0.07    0.16
  -9   1 -21    0.57    0.22
   9   1  21    0.32    0.18
 -10  -1 -21    0.77    0.21
 -10   1 -21    1.01    0.29
  10   1  21    0.27    0.19
 -11  -1 -21    1.25    0.28
 -11   1 -21    1.39    0.37
  11   1  21    1.44    0.33
  12   1  21    0.96    0.27
 -12   1 -21    0.44    0.28
 -13  -2  21    0.96    0.30
  13  -2 -21    0.70    0.29
  13   2 -21    0.22    0.28
 -13   2  21    0.86    0.33
  13   2 -21    0.85    0.34
 -12  -2  21    0.73    0.26
  12  -2 -21    0.66    0.27
  12   2 -21    0.93    0.33
 -12   2  21    0.71    0.30
  11  -2 -21    0.32    0.21
 -11  -2  21    0.05    0.17
 -11   2  21    0.84    0.29
  11   2 -21    0.51    0.26
  10  -2 -21    4.14    0.48
 -10  -2  21    4.58    0.49
  10   2 -21    3.10    0.50
 -10   2  21    3.74    0.49
  10   2 -21    4.46    0.56
   9  -2 -21    3.02    0.39
  -9   2  21    2.03    0.36
   9   2 -21    2.09    0.38
   9   2 -21    2.74    0.44
   8  -2 -21    5.09    0.43
   8  -2 -21    4.57    0.30
  -8   2  21    4.28    0.49
   8   2 -21    4.84    0.57
   8   2 -21    4.67    0.54
   7  -2 -21    1.01    0.25
   7  -2 -21    0.81    0.15
   7   2 -21    0.82    0.24
  -7   2  21    0.74    0.24
   6  -2 -21    6.12    0.46
   6  -2 -21    5.61    0.36
   6   2 -21    6.13    0.52
   6   2 -21    5.51    0.48
  -6   2  21    6.30    0.46
   5  -2 -21    0.81    0.17
   5  -2 -21    0.05    0.15
   5   2 -21    0.33    0.17
   5   2 -21    0.06    0.17
  -5   2  21    0.30    0.16
   4  -2 -21    1.03    0.24
   4  -2 -21    0.71    0.16
   4   2 -21    0.68    0.21
  -4   2  21    0.64    0.18
   4   2 -21    0.74    0.22
   3  -2 -21    6.08    0.39
  -3   2  21    5.42    0.38
   3   2 -21    4.89    0.44
   3   2 -21    5.86    0.42
   2  -2 -21    3.22    0.33
  -2   2  21    3.07    0.28
   2   2 -21    3.12    0.39
   2   2 -21    3.44    0.36
   1  -2 -21    7.34    0.46
   1   2 -21    6.05    0.47
   1   2 -21    6.69    0.44
  -1   2  21    6.76    0.41
   0  -2 -21    5.36    0.40
   0   2 -21    5.99    0.38
   0   2 -21    4.62    0.40
   0   2  21    5.26    0.34
  -1  -2 -21    5.67    0.43
  -1   2 -21    5.04    0.35
  -1   2 -21    6.00    0.43
  -2  -2 -21    3.31    0.39
  -2   2 -21    2.78    0.34
  -2   2 -21    2.56    0.23
  -3  -2 -21    8.94    0.58
  -3   2 -21    7.62    0.42
  -3   2 -21    8.52    0.53
  -3   2 -21    8.11    0.55
  -4   2 -21    8.45    0.56
  -4   2 -21    7.62    0.51
  -5  -2 -21    0.06    0.08
  -5   2 -21   -0.06    0.15
  -5   2 -21   -0.09    0.13
  -6  -2 -21    0.65    0.11
  -6   2 -21    0.51    0.19
  -6   2 -21    1.01    0.21
  -7   2 -21    0.26    0.16
  -7   2 -21   -0.25    0.14
   8   2  21    0.81    0.27
  -8   2 -21    0.36    0.19
  -8   2 -21    1.32    0.30
   9   2  21    6.26    0.63
  -9   2 -21    5.08    0.43
  -9   2 -21    6.42    0.55
 -10   2 -21    1.43    0.36
  10   2  21    2.34    0.40
  11   2  21    0.05    0.24
 -11   2 -21    0.49    0.29
  11   3 -21    9.42    0.78
  11   3 -21   10.16    0.83
 -11   3  21    8.37    0.70
  10   3 -21    5.28    0.64
  10   3 -21    4.45    0.60
   9   3 -21    6.93    0.72
   9   3 -21    5.39    0.68
  -9   3  21    5.65    0.60
   8   3 -21    0.13    0.24
  -8   3  21    0.01    0.19
   8   3 -21   -0.15    0.21
   7   3 -21    0.23    0.23
   7   3 -21   -0.09    0.19
  -7   3  21    0.49    0.23
  -6   3  21    8.29    0.57
   6   3 -21    8.12    0.62
   6   3 -21    7.49    0.65
  -5   3  21    1.32    0.26
   5   3 -21    0.82    0.25
   5   3 -21    0.84    0.26
  -4   3  21    0.45    0.17
   4   3 -21    0.66    0.25
   4   3 -21    0.34    0.20
  -3   3  21    7.39    0.47
   3   3 -21    6.66    0.52
   3   3 -21    6.95    0.57
  -2   3  21   10.15    0.58
   2   3 -21   10.27    0.64
   2   3 -21   10.55    0.70
   1   3 -21   18.86    1.02
  -1   3  21   18.76    0.88
   1   3 -21   18.14    0.93
   0   3  21    7.80    0.45
   0   3 -21    8.77    0.52
   0   3 -21    7.79    0.55
   0   3 -21    8.00    0.57
  -1   3 -21    2.41    0.36
  -1   3 -21    2.63    0.37
  -1   3 -21    2.52    0.29
  -2   3 -21    1.35    0.26
  -2   3 -21    1.08    0.26
  -2   3 -21    0.85    0.16
  -3   3 -21   12.77    0.77
  -3   3 -21   12.22    0.72
  -4   3 -21    4.65    0.39
  -4   3 -21    4.86    0.43
  -5   3 -21    3.92    0.48
  -5   3 -21    4.06    0.36
  -6   3 -21    0.00    0.14
  -6   3 -21   -0.02    0.18
  -7   3 -21   14.03    0.88
   7   3  21   12.80    0.88
   8   3  21    7.97    0.66
  -8   3 -21    7.43    0.64
  -9   3 -21    3.89    0.55
   9   3  21    3.48    0.53
  -7   4  21   14.34    0.90
   7   4 -21   14.68    1.03
   7   4 -21   14.30    0.96
   6   4 -21   15.69    1.00
  -6   4  21   12.39    0.87
   6   4 -21   12.83    0.88
  -5   4  21    3.26    0.42
   5   4 -21    3.03    0.51
   5   4 -21    3.00    0.45
   5   4 -21    1.64    0.36
   4   4 -21    0.33    0.23
  -4   4  21    0.23    0.18
   4   4 -21    0.14    0.19
   4   4 -21    0.11    0.24
   3   4 -21    2.00    0.35
   3   4 -21    2.29    0.42
   3   4 -21    1.85    0.33
   2   4 -21    4.32    0.56
   2   4 -21    4.87    0.52
   2   4 -21    6.42    0.51
   1   4 -21    7.14    0.56
   1   4 -21    7.73    0.62
   1   4 -21    8.26    0.66
   0   4 -21    2.08    0.39
   0   4 -21    2.40    0.39
  -1   4 -21    1.08    0.30
  -1   4 -21    1.08    0.29
  -2   4 -21    0.08    0.17
  -2   4 -21    0.08    0.19
  -3   4 -21    9.56    0.70
  -4   4 -21    4.29    0.55
   5   4  21    0.23    0.28
  -5   4 -21    0.20    0.25
  14   0 -22    2.69    0.44
 -14   0  22    2.76    0.46
  14   0 -22    3.09    0.49
 -13   0  22    4.97    0.57
  13   0 -22    3.71    0.51
  13   0 -22    3.42    0.46
 -12   0  22   10.07    0.71
  12   0 -22   10.26    0.70
  12   0 -22   10.78    0.74
  11   0 -22   18.08    1.02
 -11   0  22   20.19    1.06
  11   0 -22   19.14    1.07
  10   0 -22   10.97    0.72
  10   0 -22   10.09    0.68
 -10   0  22   11.37    0.70
   9   0 -22   16.29    0.89
  -9   0  22   16.28    0.90
   9   0 -22   16.46    0.92
   8   0 -22    5.01    0.43
   8   0 -22    4.85    0.41
  -8   0  22    5.08    0.42
   7   0 -22    9.52    0.58
  -7   0  22    8.31    0.55
   7   0 -22    8.26    0.57
  -6   0  22  129.72    5.21
   6   0 -22  125.31    5.21
   6   0 -22  130.44    5.24
   5   0 -22   25.01    1.16
   5   0 -22   23.77    1.17
  -5   0  22   24.21    1.15
   4   0 -22    0.24    0.13
  -4   0  22    0.05    0.11
   4   0 -22    0.18    0.11
   3   0 -22    4.87    0.36
  -3   0  22    4.28    0.33
   3   0 -22    4.15    0.34
   2   0 -22    9.06    0.53
  -2   0  22    9.08    0.52
   2   0 -22    8.67    0.53
   1   0 -22    6.75    0.43
   1   0 -22    6.44    0.42
   0   0 -22   13.57    0.73
   0   0 -22   15.23    0.76
  -1   0 -22    1.87    0.25
  -1   0 -22    2.38    0.29
  -2   0 -22    2.33    0.27
  -2   0 -22    2.95    0.33
  -3   0 -22   76.44    3.19
  -4   0 -22   25.24    1.21
  -5   0 -22   50.64    2.21
  -5   0 -22   52.92    2.26
  -6   0 -22    0.66    0.19
  -6   0 -22    0.51    0.21
  -7   0 -22    0.11    0.17
  -7   0 -22    0.07    0.14
  -8   0 -22   21.95    1.10
  -8   0 -22   22.50    1.17
  -9   0 -22   18.94    0.99
   9   0  22   18.55    0.92
 -10   0 -22    5.42    0.44
  10   0  22    4.70    0.38
 -11   0 -22    0.28    0.21
 -12   0 -22    0.44    0.25
  14  -1 -22    2.85    0.49
 -14  -1  22    2.14    0.40
  14   1 -22    3.59    0.55
 -14   1  22    1.92    0.42
  14   1 -22    2.32    0.48
  13  -1 -22    0.01    0.20
 -13  -1  22   -0.14    0.18
 -13   1  22    0.17    0.26
  13   1 -22    0.22    0.24
  13   1 -22   -0.11    0.22
  12  -1 -22    0.62    0.25
 -12  -1  22    0.70    0.24
 -12   1  22    0.15    0.23
  12   1 -22    0.46    0.25
  12   1 -22    0.32    0.25
  11  -1 -22   15.32    0.90
  11  -1 -22   14.41    0.80
 -11  -1  22   14.78    0.88
  11   1 -22   15.33    0.94
 -11   1  22   15.65    0.91
  11   1 -22   15.77    0.94
  10  -1 -22   14.28    0.88
  10  -1 -22   15.87    0.82
 -10  -1  22   17.06    0.90
  10   1 -22   15.65    0.94
 -10   1  22   14.86    0.89
  10   1 -22   15.97    0.95
   9  -1 -22    8.61    0.60
  -9  -1  22    9.02    0.60
   9  -1 -22    8.42    0.53
   9   1 -22    9.09    0.65
  -9   1  22   10.04    0.63
   9   1 -22    8.74    0.64
   8  -1 -22    4.74    0.42
  -8  -1  22    4.49    0.40
   8  -1 -22    4.84    0.36
   8   1 -22    4.53    0.42
   8   1 -22    4.94    0.45
  -8   1  22    5.24    0.43
  -7  -1  22    0.39    0.18
   7  -1 -22    0.21    0.17
   7  -1 -22    0.53    0.16
  -7   1  22    0.17    0.16
   7   1 -22    0.16    0.18
   7   1 -22    0.26    0.19
  -6  -1  22    0.40    0.18
   6  -1 -22    0.47    0.18
   6  -1 -22    0.57    0.17
  -6   1  22    0.69    0.19
   6   1 -22    0.28    0.18
   6   1 -22    0.38    0.19
   5  -1 -22    3.84    0.35
   5  -1 -22    4.30    0.33
  -5  -1  22    4.24    0.35
  -5   1  22    3.52    0.31
   5   1 -22    4.53    0.36
   5   1 -22    3.87    0.37
   4  -1 -22    0.74    0.20
   4  -1 -22    1.54    0.22
   4   1 -22    0.99    0.21
  -4   1  22    1.30    0.22
   4   1 -22    1.09    0.22
   3  -1 -22    2.64    0.25
   3  -1 -22    2.93    0.35
   3   1 -22    2.78    0.35
  -3   1  22    2.80    0.31
   3   1 -22    3.12    0.34
   2  -1 -22   21.84    1.06
   2  -1 -22   21.43    1.09
   2   1 -22   23.64    1.12
   2   1 -22   24.13    1.09
  -2   1  22   23.26    1.07
   1  -1 -22   56.33    2.43
   1  -1 -22   55.18    2.40
  -1   1  22   57.38    2.39
   1   1 -22   58.38    2.40
   1   1 -22   57.63    2.44
   0  -1 -22   26.97    1.31
   0  -1 -22   30.03    1.31
   0   1 -22   27.80    1.27
   0   1 -22   28.91    1.33
  -1  -1 -22   38.50    1.71
  -1   1 -22   38.17    1.71
  -1   1 -22   38.74    1.65
  -2  -1 -22    3.26    0.30
  -2   1 -22    3.77    0.32
  -2   1 -22    3.29    0.26
  -3  -1 -22   -0.05    0.14
  -3   1 -22    0.09    0.09
  -3   1 -22    0.13    0.13
  -4  -1 -22    0.21    0.13
  -4   1 -22   -0.10    0.12
  -4   1 -22    0.26    0.14
  -5  -1 -22    2.29    0.26
  -5  -1 -22    2.03    0.32
  -5   1 -22    2.09    0.29
  -5   1 -22    2.12    0.31
  -6  -1 -22    5.23    0.53
  -6  -1 -22    4.12    0.32
  -6   1 -22    4.14    0.37
  -6   1 -22    4.50    0.39
  -7  -1 -22   17.57    0.85
  -7   1 -22   18.43    0.96
  -7   1 -22   16.98    0.93
  -8  -1 -22   10.79    0.60
  -8   1 -22   10.71    0.69
  -8   1 -22   10.97    0.69
  -9  -1 -22   16.22    0.87
  -9   1 -22   17.17    0.97
  -9   1 -22   16.43    0.96
   9   1  22   20.46    0.97
 -10  -1 -22    0.03    0.15
 -10   1 -22    0.20    0.22
  10   1  22    0.05    0.18
 -11   1 -22    0.33    0.26
  11   1  22   -0.12    0.18
  12   1  22    0.60    0.26
 -12   1 -22    0.44    0.28
  13  -2 -22    0.18    0.25
 -13  -2  22    0.04    0.20
  13   2 -22    0.51    0.29
  13   2 -22    0.17    0.28
 -13   2  22    0.12    0.24
 -12  -2  22    6.19    0.54
  12  -2 -22    5.72    0.54
  12   2 -22    6.08    0.68
  12   2 -22    6.92    0.77
 -12   2  22    7.09    0.62
  11  -2 -22   10.25    0.70
 -11  -2  22   10.00    0.69
  11   2 -22   10.70    0.81
  11   2 -22   10.55    0.76
 -11   2  22   11.40    0.77
  10  -2 -22    0.87    0.27
 -10  -2  22    1.09    0.25
  10   2 -22    1.13    0.34
  10   2 -22    1.40    0.35
 -10   2  22    1.28    0.32
   9  -2 -22    6.99    0.54
  -9   2  22    6.46    0.54
   9   2 -22    7.59    0.60
   9   2 -22    7.75    0.63
   8  -2 -22    0.06    0.17
   8  -2 -22    0.23    0.12
   8   2 -22   -0.04    0.14
  -8   2  22    0.20    0.18
   8   2 -22    0.16    0.21
   7  -2 -22   10.78    0.70
   7  -2 -22   11.17    0.59
  -7   2  22   12.43    0.72
   7   2 -22   11.88    0.78
   7   2 -22   12.14    0.75
   6  -2 -22    3.24    0.40
   6  -2 -22    2.70    0.24
   6   2 -22    2.93    0.40
   6   2 -22    3.20    0.42
  -6   2  22    2.87    0.36
   5  -2 -22   21.50    1.02
   5  -2 -22   22.60    1.13
   5   2 -22   22.56    1.14
  -5   2  22   22.22    1.09
   5   2 -22   23.15    1.18
   4  -2 -22   16.20    0.90
   4  -2 -22   16.43    0.83
   4   2 -22   16.80    0.89
  -4   2  22   17.40    0.86
   4   2 -22   17.27    0.95
   3  -2 -22    5.76    0.40
  -3   2  22    5.57    0.40
   3   2 -22    6.80    0.45
   3   2 -22    5.63    0.47
   2  -2 -22    4.37    0.34
   2   2 -22    3.97    0.34
   2   2 -22    4.06    0.39
  -2   2  22    4.04    0.32
   1  -2 -22    0.12    0.14
   1   2 -22    0.04    0.14
   1   2 -22   -0.11    0.11
  -1   2  22    0.14    0.12
   0  -2 -22   32.77    1.48
   0   2 -22   30.99    1.50
   0   2  22   32.41    1.41
   0   2 -22   32.23    1.43
  -1  -2 -22    9.07    0.58
  -1   2 -22    9.12    0.58
  -1   2 -22    8.36    0.49
  -2  -2 -22    6.36    0.48
  -2   2 -22    6.49    0.45
  -2   2 -22    5.57    0.36
  -3  -2 -22    6.99    0.53
  -3   2 -22    7.03    0.51
  -3   2 -22    6.73    0.38
  -3   2 -22    6.98    0.49
  -4   2 -22    0.39    0.16
  -4   2 -22    0.23    0.16
  -5  -2 -22    5.39    0.31
  -5   2 -22    5.34    0.42
  -5   2 -22    4.90    0.44
  -6  -2 -22    1.18    0.18
  -6   2 -22    1.01    0.27
  -6   2 -22    0.87    0.20
  -7   2 -22    1.36    0.29
  -7   2 -22    1.82    0.28
  -8   2 -22    6.46    0.55
  -8   2 -22    6.87    0.49
   9   2  22   23.47    1.24
  -9   2 -22   23.00    1.15
  -9   2 -22   22.18    1.24
  10   2  22   10.84    0.84
 -10   2 -22   10.84    0.78
 -11   2 -22    0.61    0.32
  11   2  22    0.77    0.31
 -11   3  22    2.74    0.47
 -10   3  22    5.27    0.62
  10   3 -22    5.56    0.68
  10   3 -22    4.88    0.65
  -9   3  22    1.43    0.34
   9   3 -22    1.59    0.39
  -8   3  22    0.25    0.22
   8   3 -22    0.04    0.24
   8   3 -22    0.36    0.27
  -7   3  22    2.87    0.41
   7   3 -22    3.57    0.51
   7   3 -22    2.56    0.46
  -6   3  22    0.22    0.19
   6   3 -22    0.60    0.24
   6   3 -22    0.21    0.22
   5   3 -22    6.68    0.55
   5   3 -22    7.05    0.60
  -5   3  22    6.99    0.50
  -4   3  22    1.13    0.23
   4   3 -22    1.51    0.30
   4   3 -22    1.98    0.36
  -3   3  22    0.81    0.20
   3   3 -22    0.52    0.21
   3   3 -22    0.95    0.28
   2   3 -22   12.74    0.80
   2   3 -22   13.45    0.74
  -2   3  22   12.09    0.68
  -1   3  22   12.70    0.66
   1   3 -22   12.14    0.70
   1   3 -22   13.13    0.79
   0   3  22    9.19    0.50
   0   3 -22    8.79    0.61
   0   3 -22    8.83    0.55
   0   3 -22    9.38    0.61
  -1   3 -22    2.10    0.35
  -1   3 -22    2.59    0.36
  -1   3 -22    2.39    0.29
  -2   3 -22    0.11    0.11
  -2   3 -22    0.09    0.17
  -2   3 -22    0.34    0.18
  -3   3 -22    0.36    0.18
  -3   3 -22    0.18    0.19
  -4   3 -22    4.27    0.38
  -4   3 -22    4.12    0.50
  -5   3 -22    4.26    0.52
  -5   3 -22    3.93    0.36
  -6   3 -22    1.88    0.38
  -6   3 -22    2.06    0.34
  -7   3 -22    4.28    0.56
   7   3  22    3.53    0.51
   8   3  22    5.61    0.66
  -8   3 -22    5.91    0.54
   9   3  22    6.19    0.73
  -9   3 -22    5.65    0.66
  -7   4  22    0.34    0.23
   7   4 -22    0.57    0.31
   6   4 -22    3.32    0.52
   6   4 -22    3.47    0.49
   5   4 -22    0.67    0.30
   5   4 -22    0.49    0.22
  -5   4  22    1.11    0.26
   4   4 -22    0.10    0.16
   4   4 -22    0.08    0.22
   3   4 -22    2.16    0.39
   3   4 -22    1.84    0.33
   3   4 -22    2.88    0.47
   2   4 -22    2.91    0.40
   2   4 -22    2.03    0.37
   2   4 -22    2.80    0.40
   1   4 -22    0.42    0.26
   1   4 -22    1.18    0.26
   1   4 -22   -0.09    0.18
   0   4 -22    1.00    0.28
   0   4 -22    1.09    0.29
  -1   4 -22   -0.10    0.18
  -1   4 -22    0.05    0.20
  -2   4 -22    0.24    0.20
  -2   4 -22   -0.11    0.20
  -3   4 -22    0.35    0.25
  -4   4 -22    1.42    0.34
  -5   4 -22    0.15    0.24
   5   4  22    0.19    0.27
 -14   0  23    0.10    0.23
  14   0 -23   -0.06    0.23
  14   0 -23   -0.11    0.17
  13   0 -23    0.18    0.23
  13   0 -23    0.03    0.21
 -13   0  23    0.37    0.23
  12   0 -23    0.13    0.23
 -12   0  23    0.02    0.19
  12   0 -23   -0.12    0.15
  11   0 -23    0.21    0.21
  11   0 -23    0.61    0.23
 -11   0  23    0.27    0.21
  10   0 -23    0.01    0.15
  10   0 -23    0.04    0.19
 -10   0  23    0.15    0.18
   9   0 -23    0.01    0.16
  -9   0  23    0.15    0.18
   9   0 -23   -0.08    0.12
   8   0 -23   -0.29    0.12
  -8   0  23   -0.11    0.13
   8   0 -23   -0.05    0.13
   7   0 -23    0.00    0.12
   7   0 -23    0.06    0.15
  -7   0  23   -0.06    0.13
  -6   0  23    0.13    0.15
   6   0 -23   -0.01    0.14
   6   0 -23   -0.05    0.11
  -5   0  23    0.43    0.16
   5   0 -23    0.08    0.13
   5   0 -23   -0.09    0.10
  -4   0  23    0.02    0.11
   4   0 -23    0.25    0.12
   4   0 -23    0.15    0.12
   3   0 -23    0.09    0.11
  -3   0  23    0.06    0.11
   3   0 -23   -0.01    0.10
   2   0 -23   -0.05    0.09
   2   0 -23   -0.13    0.09
   1   0 -23    0.02    0.10
   1   0 -23    0.03    0.10
   0   0 -23    0.04    0.08
   0   0 -23    0.12    0.12
  -1   0 -23    0.12    0.11
  -1   0 -23    0.07    0.09
  -2   0 -23    0.02    0.10
  -2   0 -23   -0.02    0.11
  -3   0 -23    0.25    0.13
  -4   0 -23    0.03    0.14
  -5   0 -23    0.46    0.15
  -5   0 -23    0.23    0.17
  -6   0 -23   -0.05    0.12
  -6   0 -23   -0.01    0.17
  -7   0 -23    0.02    0.14
  -7   0 -23    0.02    0.17
  -8   0 -23   -0.03    0.14
  -8   0 -23   -0.18    0.15
  -9   0 -23    0.27    0.18
   9   0  23   -0.04    0.13
  10   0  23    0.01    0.14
 -10   0 -23   -0.09    0.19
 -11   0 -23    0.06    0.22
 -12   0 -23   -0.13    0.23
  14  -1 -23    0.76    0.29
 -14  -1  23    0.68    0.29
  14   1 -23    0.33    0.28
 -14   1  23    0.35    0.27
  13  -1 -23    0.17    0.22
 -13  -1  23   -0.02    0.19
  13   1 -23    0.59    0.29
 -13   1  23    0.43    0.29
 -12  -1  23    0.08    0.19
  12  -1 -23    0.05    0.23
 -12   1  23   -0.12    0.20
  12   1 -23    0.26    0.26
  12   1 -23    0.27    0.25
  11  -1 -23    0.20    0.20
  11  -1 -23    0.14    0.16
 -11  -1  23    0.34    0.22
  11   1 -23   -0.01    0.18
 -11   1  23    0.43    0.24
  11   1 -23   -0.05    0.15
  10  -1 -23    2.21    0.37
 -10  -1  23    2.01    0.36
  10  -1 -23    2.03    0.28
  10   1 -23    1.45    0.34
  10   1 -23    1.86    0.36
  -9  -1  23   16.83    0.92
   9  -1 -23   16.37    0.93
   9  -1 -23   16.90    0.85
   9   1 -23   16.27    0.96
   9   1 -23   15.07    0.94
  -9   1  23   17.59    0.94
   8  -1 -23    6.98    0.45
   8  -1 -23    7.77    0.54
  -8  -1  23    6.93    0.51
   8   1 -23    5.85    0.52
   8   1 -23    6.61    0.54
  -8   1  23    6.75    0.51
   7  -1 -23   34.16    1.60
  -7  -1  23   34.02    1.59
   7  -1 -23   32.65    1.51
  -7   1  23   36.24    1.59
   7   1 -23   33.72    1.62
   7   1 -23   34.41    1.63
  -6  -1  23    6.61    0.49
   6  -1 -23    7.53    0.46
   6  -1 -23    7.28    0.51
   6   1 -23    6.30    0.49
  -6   1  23    7.55    0.49
   6   1 -23    7.93    0.55
   5  -1 -23    0.30    0.14
   5  -1 -23    0.38    0.16
  -5  -1  23    0.18    0.15
   5   1 -23    0.34    0.17
  -5   1  23    0.16    0.15
   5   1 -23    0.00    0.14
   4  -1 -23    4.49    0.34
   4  -1 -23    4.87    0.39
   4   1 -23    4.28    0.38
   4   1 -23    4.36    0.37
  -4   1  23    4.18    0.35
   3  -1 -23    3.53    0.30
   3  -1 -23    3.52    0.37
   3   1 -23    3.51    0.32
   3   1 -23    3.49    0.32
  -3   1  23    3.09    0.29
   2  -1 -23    2.90    0.34
   2  -1 -23    2.74    0.32
   2   1 -23    2.70    0.32
  -2   1  23    3.15    0.33
   2   1 -23    2.91    0.35
   1  -1 -23    0.54    0.17
   1  -1 -23    0.57    0.16
   1   1 -23    0.86    0.18
  -1   1  23    0.41    0.15
   1   1 -23    0.11    0.11
   0  -1 -23    7.29    0.47
   0  -1 -23    7.47    0.47
   0   1 -23    7.00    0.48
   0   1 -23    6.91    0.43
  -1  -1 -23   46.69    2.05
  -1   1 -23   46.31    1.99
  -1   1 -23   48.61    2.07
  -2  -1 -23    5.89    0.43
  -2   1 -23    4.82    0.39
  -2   1 -23    5.61    0.36
  -3  -1 -23   14.65    0.81
  -3   1 -23   14.48    0.79
  -3   1 -23   15.21    0.72
  -4  -1 -23    7.00    0.51
  -4   1 -23    6.73    0.48
  -4   1 -23    7.07    0.48
  -5  -1 -23    5.48    0.46
  -5  -1 -23    6.30    0.39
  -5   1 -23    5.77    0.45
  -5   1 -23    6.27    0.46
  -6  -1 -23    0.69    0.17
  -6  -1 -23    0.57    0.24
  -6   1 -23    0.62    0.20
  -6   1 -23    0.67    0.22
  -7  -1 -23    3.14    0.28
  -7  -1 -23    2.72    0.40
  -7   1 -23    3.99    0.45
  -7   1 -23    3.10    0.38
  -8  -1 -23    1.16    0.21
  -8   1 -23    1.28    0.29
  -8   1 -23    0.84    0.24
  -9  -1 -23    0.23    0.15
  -9   1 -23    0.79    0.25
   9   1  23    0.61    0.23
  -9   1 -23    0.77    0.24
 -10  -1 -23    3.85    0.40
 -10   1 -23    3.32    0.46
  10   1  23    4.08    0.46
 -11   1 -23    0.10    0.21
  11   1  23   -0.01    0.21
  12   1  23    1.75    0.37
 -12   1 -23    1.97    0.42
  13  -2 -23    0.15    0.23
 -13  -2  23    0.52    0.28
 -13   2  23    0.91    0.34
  13   2 -23    0.24    0.30
  13   2 -23    0.12    0.28
  12  -2 -23    0.38    0.23
 -12  -2  23    0.29    0.25
  12   2 -23    0.47    0.28
  12   2 -23    1.04    0.35
 -11  -2  23    1.28    0.32
  11  -2 -23    1.63    0.35
  11   2 -23    1.42    0.35
  10  -2 -23    3.14    0.43
 -10   2  23    3.00    0.43
  10   2 -23    2.52    0.44
   9  -2 -23    0.17    0.19
   9   2 -23    0.60    0.27
  -9   2  23   -0.17    0.18
   9   2 -23    0.53    0.25
   8  -2 -23    4.31    0.32
   8  -2 -23    4.86    0.43
   8   2 -23    5.34    0.59
  -8   2  23    4.94    0.52
   8   2 -23    5.64    0.60
   7  -2 -23    7.30    0.42
   7  -2 -23    6.50    0.51
   7   2 -23    7.01    0.56
  -7   2  23    5.59    0.49
   7   2 -23    8.46    0.62
   6  -2 -23    6.41    0.50
   6  -2 -23    6.80    0.42
   6   2 -23    6.98    0.53
  -6   2  23    6.50    0.48
   6   2 -23    6.16    0.54
   5  -2 -23    2.81    0.30
   5  -2 -23    1.98    0.33
   5   2 -23    3.12    0.40
   5   2 -23    3.35    0.45
  -5   2  23    3.14    0.37
   4  -2 -23    5.19    0.37
   4  -2 -23    5.98    0.46
   4   2 -23    5.68    0.45
  -4   2  23    5.28    0.40
   4   2 -23    5.67    0.46
   3  -2 -23    2.02    0.27
   3   2 -23    1.71    0.31
   3   2 -23    2.15    0.31
  -3   2  23    2.23    0.29
   2  -2 -23    3.80    0.33
  -2   2  23    3.68    0.30
   2   2 -23    3.36    0.42
   2   2 -23    3.85    0.40
   1  -2 -23    0.72    0.19
   1   2 -23    0.66    0.19
  -1   2  23    0.58    0.16
   1   2 -23    0.70    0.20
   0  -2 -23    1.87    0.29
   0   2 -23    2.20    0.33
   0   2  23    2.15    0.26
   0   2 -23    2.09    0.26
  -1  -2 -23   10.45    0.64
  -1   2 -23    9.53    0.54
  -1   2 -23   10.40    0.63
  -2  -2 -23   18.36    0.97
  -2   2 -23   18.00    0.84
  -2   2 -23   17.76    0.94
  -3  -2 -23    4.84    0.42
  -3   2 -23    5.20    0.43
  -3   2 -23    4.45    0.39
  -3   2 -23    5.13    0.31
  -4   2 -23   29.48    1.38
  -4   2 -23   28.87    1.42
  -5  -2 -23    1.96    0.18
  -5   2 -23    1.37    0.26
  -5   2 -23    2.10    0.34
  -6   2 -23    0.32    0.17
  -6   2 -23    0.05    0.14
  -7   2 -23   -0.02    0.18
  -7   2 -23    0.01    0.15
  -8   2 -23    1.08    0.25
  -8   2 -23    1.60    0.33
   9   2  23    0.92    0.29
  -9   2 -23    0.51    0.26
  -9   2 -23    0.32    0.20
 -10   2 -23    1.55    0.39
  10   2  23    2.03    0.39
  11   2  23    6.44    0.60
 -11   2 -23    7.43    0.76
 -11   3  23   -0.17    0.23
  11   3 -23    0.17    0.26
  11   3 -23   -0.08    0.23
  10   3 -23    3.87    0.58
  10   3 -23    3.51    0.57
 -10   3  23    3.89    0.53
  -9   3  23    1.61    0.35
   9   3 -23    1.86    0.44
   9   3 -23    1.98    0.42
   8   3 -23   -0.12    0.20
  -8   3  23    0.24    0.22
   8   3 -23    0.16    0.24
  -7   3  23    5.92    0.50
   7   3 -23    6.14    0.56
   7   3 -23    5.99    0.68
  -6   3  23    5.88    0.48
   6   3 -23    6.40    0.59
   6   3 -23    6.27    0.65
  -5   3  23    0.00    0.17
   5   3 -23    0.15    0.21
   5   3 -23    0.49    0.22
  -4   3  23    0.27    0.17
   4   3 -23    0.06    0.18
   4   3 -23    0.52    0.22
   3   3 -23    0.72    0.23
  -3   3  23    0.93    0.20
   3   3 -23    0.73    0.27
   2   3 -23    1.13    0.25
   2   3 -23    1.56    0.32
  -2   3  23    1.71    0.26
   1   3 -23    6.76    0.56
  -1   3  23    7.63    0.45
   1   3 -23    6.28    0.47
   0   3 -23   20.99    1.14
   0   3  23   22.75    1.01
   0   3 -23   21.18    1.12
   0   3 -23   21.93    1.06
  -1   3 -23    0.34    0.18
  -1   3 -23    0.35    0.19
  -1   3 -23    0.36    0.14
  -2   3 -23    6.09    0.49
  -2   3 -23    5.92    0.42
  -2   3 -23    6.54    0.51
  -3   3 -23    0.77    0.22
  -3   3 -23    1.42    0.30
  -4   3 -23   -0.09    0.13
  -4   3 -23    0.03    0.13
  -5   3 -23    3.30    0.46
  -5   3 -23    2.46    0.33
  -6   3 -23    5.64    0.49
  -6   3 -23    6.09    0.55
  -7   3 -23   -0.30    0.19
   8   3  23    3.04    0.50
  -8   3 -23    3.39    0.51
   9   3  23    5.06    0.63
  -9   3 -23    3.97    0.58
   7   4 -23    0.11    0.26
  -7   4  23    0.70    0.33
   7   4 -23    0.38    0.29
  -6   4  23    4.91    0.45
   6   4 -23    3.85    0.58
   5   4 -23    5.07    0.60
   5   4 -23    3.62    0.55
  -5   4  23    4.28    0.47
   4   4 -23    7.62    0.67
   4   4 -23    6.17    0.58
   4   4 -23    8.53    0.60
   3   4 -23    0.18    0.24
   3   4 -23    0.41    0.22
   3   4 -23    0.63    0.28
   2   4 -23    0.19    0.18
   2   4 -23    0.26    0.26
   2   4 -23    0.27    0.21
   1   4 -23    2.05    0.36
   1   4 -23    2.41    0.43
   1   4 -23    2.16    0.35
   0   4 -23    3.00    0.44
   0   4 -23    4.60    0.51
  -1   4 -23    0.07    0.23
  -1   4 -23    0.42    0.24
  -2   4 -23    1.06    0.27
  -2   4 -23    0.85    0.31
  -3   4 -23    4.27    0.52
  -4   4 -23    1.94    0.42
  14   0 -24    2.27    0.44
  14   0 -24    1.63    0.36
 -14   0  24    2.03    0.42
  13   0 -24    6.34    0.57
  13   0 -24    4.67    0.61
 -13   0  24    6.05    0.56
 -12   0  24    1.15    0.32
  12   0 -24    1.06    0.31
  12   0 -24    0.79    0.26
 -11   0  24   22.58    1.15
  11   0 -24   20.85    1.15
  11   0 -24   18.80    1.13
 -10   0  24    8.69    0.61
  10   0 -24    7.07    0.58
  10   0 -24    8.17    0.58
   9   0 -24    6.40    0.49
  -9   0  24    6.01    0.49
   9   0 -24    5.98    0.50
   8   0 -24    4.72    0.42
   8   0 -24    5.62    0.47
  -8   0  24    5.39    0.44
  -7   0  24    0.08    0.12
   7   0 -24   -0.18    0.11
   7   0 -24    0.14    0.16
   6   0 -24   89.33    3.60
  -6   0  24   86.07    3.59
   6   0 -24   83.12    3.61
   5   0 -24   68.59    2.85
  -5   0  24   64.46    2.83
   5   0 -24   68.10    2.86
  -4   0  24   90.12    3.82
   4   0 -24   93.72    3.84
   4   0 -24   94.60    3.84
   3   0 -24    2.49    0.31
  -3   0  24    2.29    0.31
   3   0 -24    2.50    0.31
   2   0 -24   26.21    1.17
   2   0 -24   22.08    1.13
   1   0 -24    6.55    0.45
   1   0 -24    6.67    0.44
   0   0 -24    3.15    0.29
   0   0 -24    3.32    0.30
  -1   0 -24    0.07    0.11
  -1   0 -24    0.17    0.14
  -2   0 -24   -0.02    0.10
  -2   0 -24    0.05    0.10
  -3   0 -24   50.05    2.19
  -4   0 -24   90.32    3.76
  -5   0 -24   90.32    3.82
  -5   0 -24   92.43    3.77
  -6   0 -24   52.82    2.30
  -6   0 -24   53.37    2.35
  -7   0 -24   23.14    1.14
  -7   0 -24   23.63    1.21
  -8   0 -24    0.65    0.22
  -8   0 -24    0.29    0.21
   9   0  24   -0.03    0.14
  -9   0 -24   -0.28    0.16
  -9   0 -24    0.01    0.17
  10   0  24    0.21    0.18
 -10   0 -24    0.12    0.20
 -11   0 -24    0.22    0.21
 -12   0 -24    0.62    0.28
  14  -1 -24   19.16    1.10
 -14  -1  24   15.26    1.00
  14   1 -24   17.16    1.08
  14   1 -24   16.22    1.07
 -14   1  24   15.92    1.04
 -13  -1  24    5.68    0.53
  13  -1 -24    5.60    0.61
  13   1 -24    6.09    0.67
 -13   1  24    5.92    0.66
  13   1 -24    5.24    0.67
  12  -1 -24    0.48    0.25
 -12  -1  24    0.78    0.29
  12   1 -24    0.47    0.27
  12   1 -24    0.26    0.24
 -12   1  24    0.68    0.29
  11  -1 -24   -0.04    0.18
 -11  -1  24   -0.04    0.17
  11  -1 -24    0.06    0.15
  11   1 -24   -0.06    0.18
  11   1 -24   -0.11    0.19
 -11   1  24    0.29    0.22
 -10  -1  24    1.22    0.29
  10  -1 -24    1.09    0.29
  10  -1 -24    1.04    0.23
  10   1 -24    0.88    0.25
  10   1 -24    1.20    0.32
 -10   1  24    0.39    0.20
  -9  -1  24    0.08    0.17
   9  -1 -24    0.13    0.19
   9  -1 -24   -0.21    0.10
  -9   1  24    0.41    0.20
   9   1 -24    0.34    0.18
   9   1 -24   -0.22    0.09
   8  -1 -24    4.29    0.35
   8  -1 -24    4.46    0.49
  -8  -1  24    3.98    0.46
   8   1 -24    4.30    0.49
  -8   1  24    3.89    0.37
   8   1 -24    4.06    0.49
   7  -1 -24    5.96    0.48
   7  -1 -24    6.94    0.46
  -7  -1  24    6.91    0.51
  -7   1  24    7.96    0.53
   7   1 -24    7.18    0.55
   7   1 -24    7.24    0.54
  -6  -1  24   72.41    3.01
   6  -1 -24   69.33    3.00
   6  -1 -24   69.02    2.94
   6   1 -24   74.83    3.04
   6   1 -24   68.24    3.04
  -6   1  24   69.80    2.98
   5  -1 -24   83.20    3.50
   5  -1 -24   85.09    3.57
   5   1 -24   85.63    3.57
   5   1 -24   86.33    3.60
  -5   1  24   85.25    3.54
   4  -1 -24    7.43    0.48
   4  -1 -24    8.20    0.53
  -4   1  24    7.66    0.50
   4   1 -24    7.64    0.53
   4   1 -24    8.03    0.53
   3  -1 -24    6.62    0.44
   3  -1 -24    6.77    0.48
   3   1 -24    6.37    0.47
   3   1 -24    6.53    0.45
  -3   1  24    6.34    0.44
   2  -1 -24    3.61    0.39
   2  -1 -24    2.90    0.33
   2   1 -24    3.15    0.28
  -2   1  24    3.20    0.29
   2   1 -24    3.45    0.31
   1  -1 -24    5.70    0.42
   1  -1 -24    5.08    0.38
  -1   1  24    4.76    0.36
   1   1 -24    4.99    0.37
   1   1 -24    4.94    0.40
   0  -1 -24   18.34    0.94
   0  -1 -24   18.83    0.93
   0   1 -24   18.54    0.90
   0   1 -24   18.09    0.95
  -1  -1 -24    9.29    0.57
  -1   1 -24    8.75    0.57
  -1   1 -24    9.14    0.51
  -2  -1 -24    0.14    0.14
  -2   1 -24   -0.14    0.11
  -2   1 -24    0.04    0.11
  -3  -1 -24   76.48    3.19
  -3   1 -24   70.16    3.06
  -3   1 -24   79.42    3.17
  -4  -1 -24   20.36    1.03
  -4   1 -24   18.94    1.00
  -4   1 -24   19.05    0.99
  -5  -1 -24    0.36    0.14
  -5  -1 -24    0.36    0.20
  -5   1 -24    0.27    0.18
  -5   1 -24    0.03    0.15
  -6  -1 -24   18.39    1.06
  -6  -1 -24   19.71    0.95
  -6   1 -24   21.12    1.04
  -6   1 -24   19.60    1.04
  -7  -1 -24    0.06    0.20
  -7  -1 -24   -0.14    0.11
  -7   1 -24    0.07    0.16
  -7   1 -24   -0.05    0.15
  -8  -1 -24   26.61    1.24
  -8   1 -24   26.78    1.35
  -8   1 -24   27.44    1.35
  -9  -1 -24   16.99    0.87
   9   1  24   18.11    0.94
  -9   1 -24   15.94    0.96
  -9   1 -24   17.46    0.98
 -10  -1 -24   11.76    0.66
 -10   1 -24   11.20    0.75
  10   1  24   11.50    0.74
 -10   1 -24    9.90    0.71
 -11   1 -24    0.31    0.26
  11   1  24    0.06    0.18
  12   1  24    2.11    0.40
 -12   1 -24    1.79    0.45
 -13  -2  24    0.70    0.30
  13  -2 -24    0.69    0.29
 -13   2  24    1.39    0.37
  13   2 -24    0.35    0.31
 -12  -2  24    1.39    0.32
  12  -2 -24    1.49    0.35
  12   2 -24    1.46    0.39
 -12   2  24    2.83    0.46
  12   2 -24    2.26    0.45
 -11  -2  24    8.06    0.59
  11  -2 -24    7.85    0.61
 -11   2  24    6.64    0.58
  11   2 -24    8.25    0.68
  11   2 -24    6.70    0.63
  10  -2 -24   11.64    0.75
  10   2 -24   10.21    0.80
 -10   2  24   11.62    0.77
  10   2 -24   11.45    0.81
   9  -2 -24    0.65    0.24
   9   2 -24    0.59    0.24
  -9   2  24    0.37    0.23
   9   2 -24    0.54    0.27
   8  -2 -24   -0.01    0.11
   8  -2 -24    0.25    0.19
   8   2 -24    0.22    0.22
   8   2 -24    0.15    0.17
  -8   2  24    0.19    0.19
   7  -2 -24    1.04    0.27
   7  -2 -24    1.16    0.20
   7   2 -24    1.14    0.31
   7   2 -24    0.96    0.25
  -7   2  24    1.45    0.27
   6  -2 -24    0.43    0.20
   6  -2 -24    0.64    0.17
   6   2 -24    0.47    0.21
   6   2 -24    0.59    0.23
  -6   2  24    0.45    0.20
   5  -2 -24    2.96    0.28
   5  -2 -24    3.83    0.44
   5   2 -24    3.54    0.44
  -5   2  24    2.87    0.36
   5   2 -24    2.50    0.37
   4  -2 -24    7.51    0.53
   4  -2 -24    8.09    0.49
   4   2 -24    7.66    0.54
   4   2 -24    7.51    0.58
  -4   2  24    7.18    0.50
   3  -2 -24    0.42    0.16
   3   2 -24    0.48    0.19
  -3   2  24    0.55    0.17
   3   2 -24    1.06    0.26
   2  -2 -24    5.40    0.41
   2   2 -24    6.39    0.44
   2   2 -24    6.04    0.48
  -2   2  24    5.47    0.39
   1  -2 -24    9.20    0.57
   1   2 -24    9.91    0.62
  -1   2  24    8.31    0.52
   1   2 -24    9.19    0.55
   0  -2 -24    1.84    0.29
   0   2 -24    1.74    0.24
   0   2 -24    1.97    0.31
  -1  -2 -24    7.43    0.53
  -1   2 -24    6.65    0.43
  -1   2 -24    7.50    0.52
  -2  -2 -24   17.68    0.97
  -2   2 -24   18.51    0.86
  -2   2 -24   18.39    0.96
  -3  -2 -24    1.98    0.34
  -3   2 -24    1.56    0.20
  -3   2 -24    1.69    0.28
  -3   2 -24    1.69    0.30
  -4  -2 -24   14.20    0.88
  -4   2 -24   15.19    0.83
  -4   2 -24   15.78    0.88
  -5  -2 -24   12.07    0.58
  -5   2 -24   11.27    0.68
  -5   2 -24   11.51    0.74
  -6   2 -24    2.89    0.36
  -6   2 -24    3.49    0.46
  -7   2 -24    3.23    0.38
  -7   2 -24    2.82    0.42
  -8   2 -24   -0.18    0.19
  -8   2 -24    0.25    0.19
  -9   2 -24    0.22    0.21
   9   2  24    0.30    0.22
  -9   2 -24    0.14    0.23
 -10   2 -24    0.71    0.30
  10   2  24    0.31    0.28
 -10   3  24    2.32    0.40
  10   3 -24    1.18    0.39
  10   3 -24    1.56    0.41
   9   3 -24    0.83    0.36
  -9   3  24    0.36    0.26
   9   3 -24    0.38    0.28
  -8   3  24    0.05    0.19
   8   3 -24   -0.07    0.17
   8   3 -24   -0.07    0.16
   7   3 -24    0.24    0.23
   7   3 -24    0.01    0.20
  -7   3  24    0.37    0.22
   6   3 -24    2.52    0.45
   6   3 -24    1.83    0.36
   5   3 -24    5.54    0.58
   5   3 -24    4.30    0.56
  -5   3  24    5.06    0.43
   4   3 -24    5.32    0.54
   4   3 -24    4.78    0.58
  -4   3  24    4.83    0.41
  -3   3  24    0.92    0.23
   3   3 -24    1.06    0.28
   3   3 -24    1.36    0.32
   2   3 -24    0.58    0.24
   2   3 -24    0.07    0.15
  -2   3  24    0.05    0.13
  -1   3  24    2.98    0.28
   1   3 -24    3.14    0.37
   1   3 -24    3.44    0.44
   0   3  24   12.28    0.64
   0   3 -24   12.71    0.70
   0   3 -24   12.04    0.75
   0   3 -24   12.21    0.80
  -1   3 -24    3.58    0.43
  -1   3 -24    3.43    0.44
  -1   3 -24    3.35    0.35
  -2   3 -24   -0.03    0.16
  -2   3 -24    0.45    0.22
  -3   3 -24    1.13    0.25
  -3   3 -24    1.08    0.28
  -4   3 -24    0.89    0.29
  -4   3 -24    1.13    0.25
  -5   3 -24    0.69    0.28
  -5   3 -24    0.73    0.22
  -6   3 -24    0.84    0.29
  -7   3 -24    0.16    0.25
   8   3  24    0.02    0.24
  -8   3 -24    0.14    0.24
   6   4 -24    2.65    0.47
  -6   4  24    3.68    0.44
   6   4 -24    2.16    0.48
   5   4 -24    0.10    0.25
  -5   4  24    0.96    0.26
   4   4 -24    0.05    0.16
   4   4 -24    0.40    0.28
   3   4 -24    0.15    0.18
   3   4 -24    0.19    0.23
   3   4 -24    0.20    0.20
   2   4 -24    1.03    0.31
   2   4 -24    1.23    0.36
   2   4 -24    1.11    0.29
   1   4 -24    0.57    0.26
   1   4 -24    0.44    0.24
   0   4 -24    0.17    0.19
   0   4 -24    0.30    0.25
  -1   4 -24    0.59    0.27
  -1   4 -24    2.69    0.41
  -2   4 -24    0.57    0.29
  -2   4 -24    0.76    0.24
  -3   4 -24    2.22    0.42
  -4   4 -24    0.12    0.23
  14   0 -25    0.17    0.24
 -14   0  25    0.13    0.26
  14   0 -25    0.26    0.25
 -13   0  25    0.46    0.26
  13   0 -25    0.13    0.22
  13   0 -25    0.32    0.24
  12   0 -25    0.08    0.21
 -12   0  25    0.25    0.25
  12   0 -25   -0.10    0.19
 -11   0  25    0.16    0.21
  11   0 -25    0.14    0.16
  11   0 -25    0.07    0.18
 -10   0  25    0.02    0.18
  10   0 -25    0.21    0.18
  10   0 -25    0.16    0.19
   9   0 -25    0.12    0.16
  -9   0  25   -0.16    0.15
   9   0 -25   -0.23    0.14
   8   0 -25    0.03    0.17
  -8   0  25   -0.14    0.13
   8   0 -25   -0.22    0.11
   7   0 -25    0.03    0.13
  -7   0  25   -0.07    0.14
   7   0 -25   -0.09    0.15
   6   0 -25    0.37    0.16
   6   0 -25    0.29    0.18
  -6   0  25    0.15    0.17
   5   0 -25    0.26    0.15
   5   0 -25   -0.20    0.12
  -5   0  25    0.51    0.18
  -4   0  25    0.23    0.15
   4   0 -25    0.14    0.14
   4   0 -25   -0.04    0.10
   3   0 -25    0.05    0.12
  -3   0  25   -0.10    0.10
   3   0 -25   -0.02    0.08
   2   0 -25    0.15    0.11
   2   0 -25    0.17    0.13
   1   0 -25    0.11    0.12
   1   0 -25    0.22    0.13
   0   0 -25    0.28    0.14
   0   0 -25    0.13    0.10
  -1   0 -25    0.04    0.11
  -1   0 -25   -0.04    0.10
  -2   0 -25   -0.01    0.10
  -2   0 -25   -0.10    0.11
  -3   0 -25   -0.02    0.14
  -4   0 -25    0.30    0.17
  -5   0 -25    0.17    0.17
  -5   0 -25    0.45    0.18
  -6   0 -25    0.29    0.17
  -6   0 -25    0.32    0.21
  -7   0 -25    0.09    0.16
  -7   0 -25    0.08    0.19
  -8   0 -25    0.12    0.21
  -8   0 -25   -0.05    0.14
   9   0  25    0.14    0.16
  -9   0 -25   -0.09    0.14
  -9   0 -25    0.03    0.19
  10   0  25    0.04    0.15
 -10   0 -25   -0.01    0.17
 -11   0 -25   -0.31    0.18
 -12   0 -25   -0.37    0.23
 -13  -1  25    1.30    0.33
  13  -1 -25    1.43    0.35
  13   1 -25    0.95    0.34
 -13   1  25    1.49    0.36
  13   1 -25    1.00    0.32
  12  -1 -25    2.85    0.45
 -12  -1  25    2.73    0.48
 -12   1  25    3.85    0.51
  12   1 -25    2.99    0.48
  12   1 -25    3.27    0.49
  11  -1 -25    0.26    0.23
 -11  -1  25   -0.14    0.17
  11  -1 -25    0.47    0.19
  11   1 -25    0.33    0.24
 -11   1  25    0.20    0.24
  11   1 -25    0.30    0.24
 -10  -1  25    0.37    0.21
  10  -1 -25    0.42    0.22
  10  -1 -25    0.16    0.16
  10   1 -25    0.05    0.19
  10   1 -25    0.47    0.21
 -10   1  25    0.64    0.25
   9  -1 -25    2.44    0.39
  -9  -1  25    3.17    0.43
   9  -1 -25    2.27    0.30
  -9   1  25    2.98    0.41
   9   1 -25    2.46    0.40
   9   1 -25    2.12    0.38
   8  -1 -25   -0.12    0.14
  -8  -1  25    0.06    0.16
   8  -1 -25    0.05    0.13
   8   1 -25   -0.07    0.16
  -8   1  25    0.10    0.18
   8   1 -25    0.62    0.24
  -7  -1  25    1.74    0.31
   7  -1 -25    1.72    0.31
   7  -1 -25    1.60    0.25
   7   1 -25    2.18    0.36
  -7   1  25    2.16    0.33
   7   1 -25    1.90    0.34
  -6  -1  25   20.66    1.05
   6  -1 -25   19.78    0.98
   6  -1 -25   19.31    1.04
   6   1 -25   21.43    1.09
  -6   1  25   19.13    1.01
   6   1 -25   19.27    1.05
   5  -1 -25   23.31    1.17
   5  -1 -25   22.95    1.11
  -5   1  25   24.03    1.14
   5   1 -25   22.84    1.16
   5   1 -25   22.35    1.18
   4  -1 -25    4.91    0.43
   4  -1 -25    5.71    0.40
  -4   1  25    5.38    0.41
   4   1 -25    5.92    0.44
   4   1 -25    5.40    0.45
   3  -1 -25    0.08    0.14
   3  -1 -25    0.13    0.12
  -3   1  25    0.22    0.14
   3   1 -25   -0.04    0.08
   3   1 -25    0.16    0.15
   2  -1 -25    0.91    0.21
   2  -1 -25    1.02    0.21
   2   1 -25    0.95    0.23
  -2   1  25    0.60    0.18
   2   1 -25    0.74    0.20
   1  -1 -25    0.27    0.14
   1  -1 -25    0.31    0.15
   1   1 -25    0.21    0.13
   1   1 -25    0.38    0.17
   0  -1 -25    1.23    0.22
   0  -1 -25    0.59    0.19
   0   1 -25    0.54    0.16
   0   1 -25    0.58    0.19
  -1  -1 -25    1.74    0.29
  -1   1 -25    1.51    0.22
  -1   1 -25    1.70    0.29
  -2  -1 -25    2.39    0.33
  -2   1 -25    3.42    0.38
  -2   1 -25    3.17    0.31
  -3  -1 -25    3.20    0.39
  -3   1 -25    2.79    0.26
  -3   1 -25    3.49    0.39
  -4  -1 -25   13.20    0.81
  -4   1 -25   15.41    0.81
  -4   1 -25   13.93    0.80
  -5  -1 -25    2.97    0.28
  -5  -1 -25    3.32    0.43
  -5   1 -25    3.35    0.39
  -5   1 -25    3.11    0.38
  -6  -1 -25    6.84    0.44
  -6  -1 -25    5.86    0.53
  -6   1 -25    6.39    0.50
  -6   1 -25    7.03    0.52
  -7  -1 -25    0.04    0.21
  -7  -1 -25    0.17    0.14
  -7   1 -25    0.25    0.19
  -7   1 -25   -0.33    0.15
  -8  -1 -25    0.39    0.17
  -8   1 -25    0.29    0.18
  -8   1 -25    0.35    0.22
  -9  -1 -25    0.28    0.17
  -9   1 -25    0.00    0.18
  -9   1 -25    0.15    0.20
   9   1  25    0.30    0.19
 -10  -1 -25    3.77    0.40
  10   1  25    4.02    0.46
 -10   1 -25    3.40    0.47
 -10   1 -25    3.68    0.48
 -11   1 -25   -0.14    0.26
  11   1  25    0.08    0.23
  12  -2 -25    0.18    0.26
 -12  -2  25    0.13    0.20
  12   2 -25    0.42    0.29
 -12   2  25    0.24    0.28
  12   2 -25    0.29    0.29
  11  -2 -25    2.89    0.43
  11   2 -25    3.20    0.54
  11   2 -25    2.76    0.49
 -11   2  25    3.03    0.48
  10  -2 -25    3.52    0.48
 -10   2  25    3.21    0.47
  10   2 -25    3.93    0.54
  10   2 -25    4.25    0.55
   9  -2 -25    0.60    0.26
   9   2 -25    0.75    0.29
   9   2 -25    1.15    0.32
   8  -2 -25    1.18    0.20
   8  -2 -25    0.68    0.23
   8   2 -25    0.72    0.25
   8   2 -25    1.51    0.36
   7  -2 -25    0.61    0.24
   7  -2 -25    0.58    0.17
   7   2 -25    0.74    0.27
   7   2 -25    0.62    0.27
  -7   2  25    0.77    0.25
   6  -2 -25    1.15    0.20
   6  -2 -25    1.00    0.26
   6   2 -25    0.60    0.26
   6   2 -25    1.03    0.28
  -6   2  25    0.55    0.20
   5  -2 -25    0.45    0.16
   5  -2 -25    0.80    0.25
   5   2 -25    0.60    0.22
  -5   2  25    0.62    0.21
   5   2 -25    0.50    0.24
   4  -2 -25   -0.06    0.13
   4  -2 -25   -0.06    0.14
   4   2 -25   -0.13    0.14
  -4   2  25    0.07    0.14
   4   2 -25    0.08    0.18
   3  -2 -25    5.15    0.40
   3   2 -25    4.88    0.52
  -3   2  25    5.81    0.41
   3   2 -25    4.62    0.42
   2  -2 -25    3.09    0.36
   2   2 -25    3.00    0.41
   2   2 -25    3.66    0.39
  -2   2  25    3.29    0.36
   1  -2 -25    8.36    0.53
   1   2 -25    8.06    0.51
  -1   2  25    7.42    0.48
   1   2 -25    7.86    0.56
   0  -2 -25    8.38    0.55
   0   2 -25    8.05    0.57
   0   2 -25    7.98    0.50
  -1  -2 -25    6.09    0.48
  -1   2 -25    6.01    0.40
  -1   2 -25    5.89    0.47
  -2  -2 -25    0.47    0.21
  -2   2 -25    0.17    0.14
  -2   2 -25   -0.04    0.09
  -3  -2 -25    0.82    0.26
  -3   2 -25    0.96    0.17
  -3   2 -25    1.40    0.28
  -3   2 -25    1.21    0.26
  -4  -2 -25    3.87    0.49
  -4   2 -25    3.99    0.46
  -4   2 -25    3.68    0.41
  -5  -2 -25    4.60    0.31
  -5   2 -25    3.96    0.45
  -5   2 -25    5.05    0.53
  -6   2 -25    4.81    0.52
  -6   2 -25    4.04    0.44
  -7   2 -25    0.54    0.21
  -7   2 -25    0.67    0.26
  -8   2 -25    1.09    0.32
  -8   2 -25    0.92    0.26
  -9   2 -25    1.53    0.37
  -9   2 -25    1.11    0.28
   9   2  25    0.94    0.31
 -10   2 -25    1.98    0.42
  10   2  25    1.48    0.36
  10   3 -25    0.67    0.33
 -10   3  25    0.87    0.30
  10   3 -25    0.15    0.28
  -9   3  25    0.26    0.25
   9   3 -25    0.59    0.31
   9   3 -25   -0.08    0.23
   8   3 -25    0.52    0.26
  -8   3  25    0.63    0.27
   7   3 -25    0.15    0.23
   7   3 -25    0.14    0.24
  -7   3  25    0.33    0.21
   6   3 -25   13.54    0.93
   6   3 -25   14.13    0.88
  -6   3  25   14.01    0.82
   5   3 -25    5.64    0.50
   5   3 -25    5.23    0.61
  -5   3  25    4.80    0.42
   4   3 -25    1.45    0.34
  -4   3  25    2.12    0.32
   4   3 -25    1.99    0.36
  -3   3  25    0.56    0.20
   3   3 -25    0.49    0.25
   3   3 -25    0.59    0.22
   2   3 -25    2.11    0.33
  -2   3  25    1.57    0.26
   2   3 -25    1.28    0.31
   1   3 -25    2.46    0.39
  -1   3  25    2.56    0.30
   1   3 -25    2.61    0.34
   0   3 -25    1.15    0.23
   0   3 -25    1.59    0.31
  -1   3 -25    2.12    0.35
  -1   3 -25    1.77    0.32
  -1   3 -25    1.75    0.25
  -2   3 -25    2.66    0.38
  -2   3 -25    2.96    0.42
  -3   3 -25    2.20    0.37
  -3   3 -25    2.16    0.35
  -4   3 -25    5.89    0.48
  -4   3 -25    6.06    0.63
  -5   3 -25    4.87    0.42
  -5   3 -25    5.20    0.58
  -6   3 -25    0.03    0.22
  -7   3 -25    0.44    0.28
   8   3  25    4.25    0.57
  -8   3 -25    2.84    0.49
   6   4 -25    3.50    0.52
   6   4 -25    3.48    0.56
  -6   4  25    3.79    0.46
  -5   4  25    1.65    0.39
   5   4 -25    1.62    0.37
   5   4 -25    1.63    0.42
   4   4 -25    3.80    0.50
   4   4 -25    3.68    0.47
   4   4 -25    3.10    0.51
   3   4 -25    0.26    0.21
   3   4 -25    0.01    0.23
   3   4 -25    0.42    0.25
   2   4 -25    8.85    0.64
   2   4 -25    8.50    0.69
   2   4 -25    8.93    0.64
   1   4 -25    3.45    0.49
   1   4 -25    3.40    0.46
   0   4 -25    8.38    0.68
   0   4 -25    7.62    0.61
  -1   4 -25    2.98    0.47
  -1   4 -25    2.66    0.41
  -2   4 -25   -0.13    0.20
  -2   4 -25    0.14    0.18
  -3   4 -25    0.30    0.24
 -14   0  26    6.22    0.70
  14   0 -26    4.64    0.62
  14   0 -26    6.62    0.57
  13   0 -26    1.40    0.38
  13   0 -26    1.23    0.37
 -13   0  26    2.40    0.45
 -12   0  26    1.46    0.36
  12   0 -26    1.36    0.31
  12   0 -26    1.13    0.32
  11   0 -26    4.44    0.51
  11   0 -26    3.28    0.48
 -11   0  26    3.89    0.48
  10   0 -26   26.37    1.40
  10   0 -26   27.34    1.38
 -10   0  26   27.78    1.39
   9   0 -26    2.71    0.40
   9   0 -26    3.94    0.48
  -9   0  26    3.86    0.45
   8   0 -26    1.03    0.28
  -8   0  26    1.58    0.31
   8   0 -26    1.18    0.26
   7   0 -26   10.78    0.67
  -7   0  26    9.02    0.62
   7   0 -26    9.20    0.61
  -6   0  26    2.16    0.32
   6   0 -26    1.82    0.30
   6   0 -26    1.35    0.28
  -5   0  26   94.01    3.92
   5   0 -26   96.32    3.92
   5   0 -26   92.52    3.92
  -4   0  26   34.69    1.53
   4   0 -26   31.06    1.50
   4   0 -26   31.84    1.50
   3   0 -26    6.91    0.46
  -3   0  26    6.14    0.46
   3   0 -26    6.39    0.46
   2   0 -26   14.08    0.76
   2   0 -26   13.64    0.76
   1   0 -26   30.90    1.45
   1   0 -26   31.69    1.44
   0   0 -26   61.06    2.62
   0   0 -26   62.55    2.65
  -1   0 -26    0.04    0.12
  -1   0 -26   -0.04    0.08
  -2   0 -26   11.35    0.65
  -2   0 -26   12.25    0.70
  -3   0 -26    8.58    0.57
  -4   0 -26   28.76    1.39
  -5   0 -26   89.87    3.75
  -5   0 -26   90.97    3.80
  -6   0 -26    0.00    0.13
  -6   0 -26    0.15    0.17
  -7   0 -26    7.90    0.54
  -7   0 -26    8.27    0.61
  -8   0 -26   10.42    0.73
  -8   0 -26   10.76    0.68
  -9   0 -26   19.68    1.11
  -9   0 -26   18.94    1.01
   9   0  26   18.92    0.96
 -10   0 -26    5.43    0.50
 -11   0 -26    2.66    0.40
  13  -1 -26    8.38    0.70
 -13  -1  26    8.28    0.66
  13   1 -26    8.96    0.80
 -13   1  26    9.02    0.71
  13   1 -26    7.01    0.65
 -12  -1  26    0.17    0.21
  12  -1 -26   -0.03    0.22
  12   1 -26    0.28    0.27
 -12   1  26    0.47    0.25
  12   1 -26    0.04    0.25
  11  -1 -26   14.23    0.90
  11  -1 -26   15.16    0.82
 -11  -1  26   15.31    0.91
  11   1 -26   14.98    0.95
 -11   1  26   14.00    0.89
  11   1 -26   14.53    0.94
  10  -1 -26    9.85    0.68
 -10  -1  26    9.21    0.66
  10  -1 -26    9.66    0.60
  10   1 -26   10.19    0.72
  10   1 -26    9.16    0.69
 -10   1  26    8.37    0.65
  -9  -1  26    1.60    0.33
   9  -1 -26    1.75    0.27
   9  -1 -26    1.80    0.34
   9   1 -26    1.99    0.38
   9   1 -26    1.80    0.35
  -9   1  26    1.51    0.32
   8  -1 -26    1.78    0.28
  -8  -1  26    1.31    0.30
   8  -1 -26    1.35    0.31
  -8   1  26    1.37    0.30
   8   1 -26    1.23    0.30
   8   1 -26    1.61    0.31
  -7  -1  26   -0.06    0.15
   7  -1 -26    0.61    0.23
   7  -1 -26    0.40    0.16
   7   1 -26    0.02    0.17
  -7   1  26    0.14    0.17
   7   1 -26    0.40    0.21
  -6  -1  26    4.39    0.40
   6  -1 -26    5.42    0.45
   6  -1 -26    4.87    0.39
  -6   1  26    5.44    0.43
   6   1 -26    4.88    0.45
   6   1 -26    4.63    0.43
   5  -1 -26   10.35    0.58
   5  -1 -26    9.05    0.61
  -5   1  26    9.08    0.58
   5   1 -26    9.72    0.62
   5   1 -26    8.69    0.61
   4  -1 -26   52.98    2.27
   4  -1 -26   50.68    2.31
  -4   1  26   52.04    2.28
   4   1 -26   54.28    2.34
   4   1 -26   53.16    2.31
   3  -1 -26    2.43    0.32
   3  -1 -26    2.52    0.34
   3   1 -26    2.31    0.34
  -3   1  26    2.77    0.34
   3   1 -26    2.83    0.35
   2  -1 -26    5.65    0.41
   2  -1 -26    5.34    0.43
  -2   1  26    5.48    0.41
   2   1 -26    5.38    0.41
   2   1 -26    5.34    0.44
   1  -1 -26    2.62    0.35
   1  -1 -26    2.58    0.33
   1   1 -26    2.39    0.31
   1   1 -26    2.96    0.37
   0  -1 -26   12.55    0.70
   0  -1 -26   12.26    0.72
   0   1 -26   12.86    0.73
   0   1 -26   12.17    0.67
  -1  -1 -26   19.95    1.03
  -1   1 -26   19.60    0.97
  -1   1 -26   21.03    1.04
  -2  -1 -26    0.79    0.22
  -2   1 -26    0.50    0.18
  -2   1 -26    1.01    0.19
  -3  -1 -26   10.09    0.66
  -3   1 -26   10.71    0.65
  -3   1 -26   10.62    0.58
  -4  -1 -26    6.24    0.49
  -4   1 -26    5.92    0.46
  -4   1 -26    5.32    0.44
  -5  -1 -26    8.26    0.60
  -5  -1 -26    7.47    0.48
  -5   1 -26    7.12    0.53
  -5   1 -26    7.92    0.55
  -6  -1 -26   38.75    1.79
  -6  -1 -26   37.53    1.65
  -6   1 -26   37.06    1.73
  -6   1 -26   35.40    1.72
  -7  -1 -26    0.42    0.25
  -7  -1 -26    0.59    0.19
  -7   1 -26    0.51    0.21
  -7   1 -26    0.32    0.20
  -8  -1 -26    2.22    0.30
  -8   1 -26    2.64    0.39
  -8   1 -26    2.10    0.36
  -9  -1 -26   13.07    0.74
  -9   1 -26   13.47    0.85
  -9   1 -26   13.09    0.83
 -10  -1 -26   27.71    1.37
  10   1  26   24.21    1.34
 -10   1 -26   26.94    1.40
 -10   1 -26   26.98    1.38
  11   1  26    1.09    0.32
 -11   1 -26    1.08    0.34
  12  -2 -26    0.03    0.25
  12   2 -26    0.41    0.30
 -12   2  26   -0.01    0.25
  12   2 -26    0.17    0.26
  11  -2 -26    2.04    0.39
  11   2 -26    2.60    0.48
  11   2 -26    2.92    0.50
 -11   2  26    1.64    0.40
  10  -2 -26   16.49    0.98
 -10   2  26   18.24    1.02
  10   2 -26   15.56    1.04
  10   2 -26   17.06    1.05
   9  -2 -26   11.09    0.74
  -9   2  26   11.82    0.76
   9   2 -26   10.57    0.76
   9   2 -26   11.11    0.81
   8  -2 -26   12.47    0.79
   8  -2 -26   13.78    0.67
   8   2 -26   11.02    0.80
  -8   2  26   13.02    0.79
   8   2 -26   11.40    0.83
   7  -2 -26    0.05    0.12
   7  -2 -26    0.40    0.20
   7   2 -26    0.00    0.14
  -7   2  26    0.26    0.20
   7   2 -26    0.02    0.19
   6  -2 -26   -0.12    0.15
   6  -2 -26    0.08    0.13
  -6   2  26    0.43    0.21
   6   2 -26    0.00    0.19
   6   2 -26    0.19    0.21
   5  -2 -26    2.34    0.29
   5  -2 -26    2.33    0.37
  -5   2  26    2.38    0.34
   5   2 -26    2.19    0.35
   5   2 -26    2.47    0.40
   4  -2 -26    9.15    0.63
   4  -2 -26    9.03    0.55
  -4   2  26    8.86    0.57
   4   2 -26    8.80    0.61
   4   2 -26    9.89    0.67
   3  -2 -26    0.04    0.12
   3   2 -26    0.03    0.17
  -3   2  26    0.05    0.14
   3   2 -26   -0.09    0.13
   2  -2 -26    4.81    0.38
  -2   2  26    4.08    0.35
   2   2 -26    4.17    0.48
   2   2 -26    4.32    0.45
   1  -2 -26   26.74    1.27
   1   2 -26   25.89    1.31
   1   2 -26   26.34    1.24
  -1   2  26   25.76    1.22
   0  -2 -26   19.84    1.04
   0   2 -26   20.75    1.07
   0   2 -26   19.95    0.99
  -1  -2 -26   15.13    0.86
  -1   2 -26   15.32    0.86
  -1   2 -26   14.87    0.76
  -2  -2 -26    9.25    0.62
  -2   2 -26    9.40    0.51
  -2   2 -26    8.29    0.59
  -3  -2 -26    3.27    0.44
  -3   2 -26    3.40    0.43
  -3   2 -26    2.83    0.25
  -3   2 -26    2.65    0.37
  -4  -2 -26    1.41    0.32
  -4   2 -26    1.70    0.31
  -4   2 -26    1.64    0.32
  -5  -2 -26    6.15    0.37
  -5   2 -26    5.95    0.47
  -5   2 -26    6.06    0.52
  -6   2 -26   10.00    0.63
  -6   2 -26    9.49    0.69
  -7   2 -26    0.35    0.24
  -7   2 -26    0.62    0.22
  -8   2 -26   12.34    0.84
  -8   2 -26   13.75    0.80
   9   2  26    6.24    0.65
  -9   2 -26    5.19    0.62
  -9   2 -26    5.64    0.50
 -10   2 -26    9.44    0.71
  10   2  26    8.49    0.69
  10   3 -26    3.88    0.58
  10   3 -26    4.81    0.68
 -10   3  26    3.90    0.56
  -9   3  26    0.36    0.26
   9   3 -26    0.01    0.26
   9   3 -26    0.37    0.29
  -8   3  26    4.10    0.52
   8   3 -26    5.17    0.63
   8   3 -26    5.04    0.66
  -7   3  26    1.64    0.33
   7   3 -26    2.00    0.41
   7   3 -26    1.68    0.39
   6   3 -26    8.37    0.64
   6   3 -26    7.29    0.64
   5   3 -26   12.13    0.79
   5   3 -26   13.01    0.87
  -5   3  26   11.97    0.73
   4   3 -26    3.76    0.52
  -4   3  26    3.59    0.42
   4   3 -26    4.28    0.49
   3   3 -26    0.22    0.21
  -3   3  26   -0.05    0.14
   3   3 -26    0.10    0.17
   2   3 -26    3.55    0.43
  -2   3  26    3.75    0.40
   2   3 -26    3.45    0.47
   1   3 -26    2.17    0.33
  -1   3  26    1.86    0.28
   1   3 -26    3.21    0.44
   0   3 -26    3.61    0.39
   0   3 -26    3.49    0.45
  -1   3 -26   11.37    0.75
  -1   3 -26   12.28    0.77
  -1   3 -26   12.42    0.68
  -2   3 -26    4.33    0.51
  -2   3 -26    4.95    0.53
  -3   3 -26    1.12    0.31
  -3   3 -26    1.28    0.30
  -4   3 -26   18.89    1.04
  -4   3 -26   20.80    1.13
  -5   3 -26    4.74    0.58
  -5   3 -26    5.63    0.46
  -6   3 -26    0.14    0.23
  -7   3 -26    0.25    0.26
  -8   3 -26    1.83    0.42
   8   3  26    3.23    0.53
   5   4 -26    0.42    0.31
   5   4 -26    0.32    0.25
   4   4 -26    1.02    0.35
   4   4 -26    2.03    0.38
   4   4 -26    1.30    0.30
   3   4 -26    2.32    0.38
   3   4 -26    0.88    0.32
   3   4 -26    1.78    0.33
   2   4 -26   -0.06    0.20
   2   4 -26    0.07    0.20
   2   4 -26    0.07    0.23
   1   4 -26    2.62    0.44
   1   4 -26    2.77    0.45
   0   4 -26    5.25    0.61
   0   4 -26    5.04    0.61
  -1   4 -26    0.93    0.31
  -1   4 -26    1.07    0.31
  -2   4 -26    0.56    0.26
  -2   4 -26    0.54    0.30
  -3   4 -26    0.45    0.27
 -14   0  27    0.34    0.26
 -13   0  27   -0.01    0.22
  13   0 -27   -0.14    0.22
  13   0 -27    0.12    0.21
  12   0 -27    0.24    0.24
 -12   0  27    0.42    0.26
  12   0 -27   -0.35    0.18
  11   0 -27    0.04    0.20
  11   0 -27    0.06    0.17
 -11   0  27    0.10    0.21
  10   0 -27    0.18    0.21
  10   0 -27   -0.06    0.15
 -10   0  27    0.26    0.18
   9   0 -27    0.02    0.15
  -9   0  27   -0.11    0.16
   9   0 -27    0.22    0.21
   8   0 -27   -0.18    0.16
   8   0 -27    0.02    0.16
  -8   0  27    0.18    0.18
   7   0 -27    0.08    0.15
   7   0 -27   -0.18    0.15
  -7   0  27    0.01    0.16
   6   0 -27    0.24    0.16
  -6   0  27    0.27    0.15
   6   0 -27    0.24    0.19
  -5   0  27    0.39    0.16
   5   0 -27    0.24    0.15
   5   0 -27    0.31    0.18
   4   0 -27    0.00    0.13
   4   0 -27    0.08    0.11
  -4   0  27    0.01    0.15
   3   0 -27    0.10    0.12
   3   0 -27    0.10    0.14
   2   0 -27   -0.05    0.13
   2   0 -27   -0.07    0.12
   1   0 -27    0.35    0.16
   1   0 -27    0.20    0.15
   0   0 -27    0.50    0.17
   0   0 -27    0.52    0.18
  -1   0 -27    0.08    0.14
  -1   0 -27   -0.01    0.11
  -2   0 -27   -0.26    0.12
  -2   0 -27    0.07    0.12
  -3   0 -27    0.10    0.16
  -4   0 -27    0.27    0.18
  -5   0 -27   -0.02    0.16
  -5   0 -27    0.60    0.18
  -6   0 -27   -0.06    0.12
  -6   0 -27    0.21    0.20
  -7   0 -27    0.11    0.20
  -7   0 -27    0.12    0.15
  -8   0 -27   -0.05    0.19
  -8   0 -27    0.05    0.16
   9   0  27    0.46    0.17
  -9   0 -27    0.06    0.22
  -9   0 -27    0.55    0.22
 -10   0 -27    0.00    0.19
 -11   0 -27    0.24    0.26
  13  -1 -27    0.00    0.24
 -13  -1  27    0.01    0.23
  13   1 -27    0.29    0.24
 -13   1  27    1.19    0.35
  13   1 -27    0.35    0.29
  12  -1 -27    0.14    0.24
 -12  -1  27    0.02    0.21
  12   1 -27    0.51    0.29
 -12   1  27    0.09    0.25
  12   1 -27    0.03    0.22
  11  -1 -27    0.06    0.20
  11  -1 -27    0.14    0.16
 -11  -1  27    0.42    0.25
  11   1 -27    0.23    0.24
 -11   1  27    0.36    0.25
  11   1 -27    0.13    0.24
  10  -1 -27    1.95    0.38
  10  -1 -27    2.21    0.32
 -10  -1  27    1.88    0.37
  10   1 -27    2.34    0.42
 -10   1  27    3.31    0.45
  10   1 -27    2.49    0.40
   9  -1 -27    3.22    0.44
  -9  -1  27    3.11    0.44
   9  -1 -27    2.75    0.34
  -9   1  27    3.44    0.45
   9   1 -27    2.77    0.43
   9   1 -27    2.93    0.44
   8  -1 -27    1.39    0.30
  -8  -1  27    1.34    0.29
   8  -1 -27    1.26    0.25
  -8   1  27    1.27    0.28
   8   1 -27    0.97    0.28
   8   1 -27    1.30    0.29
   7  -1 -27    0.09    0.17
   7  -1 -27    0.24    0.14
  -7  -1  27   -0.31    0.13
   7   1 -27    0.33    0.18
  -7   1  27    0.11    0.18
   7   1 -27   -0.13    0.09
   6  -1 -27    1.59    0.32
   6  -1 -27    1.71    0.26
  -6  -1  27    1.30    0.29
  -6   1  27    1.64    0.29
   6   1 -27    1.47    0.29
   6   1 -27    1.74    0.32
   5  -1 -27    7.70    0.50
   5  -1 -27    6.64    0.51
   5   1 -27    6.72    0.53
   5   1 -27    7.82    0.57
  -5   1  27    7.61    0.52
   4  -1 -27    0.05    0.16
   4  -1 -27    0.06    0.13
   4   1 -27    0.22    0.15
   4   1 -27   -0.06    0.10
  -4   1  27    0.61    0.19
   3  -1 -27    0.58    0.18
   3  -1 -27    0.20    0.18
  -3   1  27    0.55    0.19
   3   1 -27    0.52    0.19
   3   1 -27    0.28    0.15
   2  -1 -27    0.46    0.18
   2  -1 -27    0.99    0.25
   2   1 -27    0.48    0.16
   2   1 -27    0.90    0.24
  -2   1  27    1.09    0.23
   1  -1 -27    2.91    0.36
   1  -1 -27    3.31    0.39
   1   1 -27    2.54    0.35
   1   1 -27    2.55    0.33
   0  -1 -27    0.11    0.12
   0  -1 -27    0.23    0.16
   0   1 -27    0.01    0.13
   0   1 -27    0.16    0.15
  -1  -1 -27    0.19    0.16
  -1   1 -27    0.12    0.16
  -1   1 -27    0.28    0.14
  -2  -1 -27    4.43    0.47
  -2   1 -27    3.92    0.38
  -2   1 -27    3.23    0.39
  -3  -1 -27    0.45    0.18
  -3   1 -27    0.59    0.16
  -3   1 -27    0.42    0.19
  -4  -1 -27    2.44    0.37
  -4   1 -27    1.68    0.30
  -5  -1 -27   23.49    1.10
  -5  -1 -27   21.90    1.21
  -5   1 -27   23.88    1.18
  -5   1 -27   22.68    1.18
  -6  -1 -27    3.15    0.45
  -6  -1 -27    2.70    0.32
  -6   1 -27    2.81    0.38
  -6   1 -27    2.62    0.38
  -7  -1 -27    0.04    0.14
  -7  -1 -27   -0.28    0.17
  -7   1 -27   -0.06    0.18
  -7   1 -27    0.15    0.18
  -8  -1 -27   -0.05    0.14
  -8   1 -27    0.19    0.19
  -8   1 -27   -0.02    0.18
  -9  -1 -27    2.02    0.31
  -9   1 -27    1.76    0.37
  -9   1 -27    0.88    0.27
 -10   1 -27    0.53    0.25
  10   1  27    0.42    0.21
 -10   1 -27    0.06    0.21
  11   1  27   -0.02    0.22
 -11   1 -27    0.04    0.24
  12  -2 -27    0.30    0.26
 -12   2  27    0.15    0.27
  12   2 -27    0.65    0.33
  12   2 -27    0.47    0.31
  11  -2 -27    0.09    0.21
  11   2 -27    0.99    0.33
  11   2 -27    0.16    0.27
 -11   2  27    0.19    0.25
  10  -2 -27    0.61    0.26
  10   2 -27    0.57    0.29
  10   2 -27    1.31    0.36
 -10   2  27    0.48    0.26
   9  -2 -27    7.82    0.59
   9   2 -27    6.81    0.60
   9   2 -27    6.54    0.61
   8  -2 -27    9.22    0.56
   8  -2 -27   10.80    0.71
   8   2 -27   10.00    0.73
  -8   2  27   11.41    0.71
   8   2 -27    9.12    0.71
   7  -2 -27    0.22    0.14
   7  -2 -27   -0.11    0.15
  -7   2  27   -0.07    0.17
   7   2 -27   -0.14    0.19
   7   2 -27    0.03    0.15
   6  -2 -27   10.74    0.72
   6  -2 -27   11.62    0.63
   6   2 -27   10.32    0.74
   6   2 -27   10.64    0.73
  -6   2  27   12.13    0.71
   5  -2 -27    0.58    0.18
   5  -2 -27    0.37    0.22
  -5   2  27    0.32    0.18
   5   2 -27    0.10    0.18
   5   2 -27    0.13    0.16
   4  -2 -27    0.51    0.23
   4  -2 -27    0.36    0.17
  -4   2  27    0.64    0.21
   4   2 -27    0.77    0.24
   4   2 -27    0.54    0.23
   3  -2 -27    0.83    0.21
   3   2 -27    0.62    0.23
  -3   2  27    1.12    0.23
   3   2 -27    0.82    0.23
   2  -2 -27    1.04    0.23
  -2   2  27    0.42    0.19
   2   2 -27    0.82    0.26
   2   2 -27    0.76    0.22
   1  -2 -27    0.36    0.18
   1   2 -27    0.22    0.15
  -1   2  27    0.08    0.13
   1   2 -27    0.36    0.19
   0  -2 -27    4.93    0.44
   0   2 -27    5.42    0.41
   0   2 -27    6.54    0.50
  -1  -2 -27   15.70    0.88
  -1   2 -27   15.00    0.87
  -1   2 -27   14.92    0.78
  -2  -2 -27    1.55    0.32
  -2   2 -27    1.54    0.23
  -2   2 -27    1.32    0.28
  -3  -2 -27    0.71    0.23
  -3   2 -27    1.06    0.19
  -3   2 -27    1.14    0.28
  -3   2 -27    1.07    0.24
  -4  -2 -27   -0.12    0.20
  -4   2 -27    0.45    0.20
  -4   2 -27    0.08    0.17
  -5  -2 -27   -0.04    0.11
  -5   2 -27    0.05    0.15
  -5   2 -27    0.17    0.19
  -6   2 -27    3.37    0.41
  -6   2 -27    3.03    0.44
  -7   2 -27    0.58    0.23
  -7   2 -27    0.53    0.27
  -8   2 -27    0.21    0.22
  -8   2 -27    0.01    0.18
  -9   2 -27    0.51    0.29
   9   2  27    0.36    0.25
  -9   2 -27    0.06    0.22
  10   2  27    3.92    0.53
 -10   2 -27    3.84    0.55
 -10   3  27    4.42    0.58
  10   3 -27    6.13    0.72
  10   3 -27    4.99    0.66
   9   3 -27    2.17    0.45
   9   3 -27    2.34    0.48
  -9   3  27    1.99    0.40
   8   3 -27    1.77    0.42
   8   3 -27    1.81    0.39
  -8   3  27    1.10    0.32
   7   3 -27    2.24    0.44
  -7   3  27    2.24    0.38
   7   3 -27    1.51    0.37
   6   3 -27    1.47    0.34
   6   3 -27    1.03    0.33
  -6   3  27    1.62    0.33
   5   3 -27    1.78    0.39
   5   3 -27    2.64    0.41
  -5   3  27    2.16    0.33
   4   3 -27    5.55    0.50
  -4   3  27    6.04    0.50
   4   3 -27    6.92    0.60
  -3   3  27   14.49    0.79
   3   3 -27   12.94    0.89
   3   3 -27   14.98    0.86
   2   3 -27    0.75    0.27
  -2   3  27    0.91    0.22
   2   3 -27    0.41    0.20
   1   3 -27    0.20    0.18
  -1   3  27    0.52    0.17
   1   3 -27    0.83    0.26
   0   3 -27    3.18    0.43
   0   3 -27    2.86    0.35
  -1   3 -27    0.36    0.22
  -1   3 -27    0.64    0.25
  -1   3 -27    0.50    0.17
  -2   3 -27   12.14    0.77
  -2   3 -27   10.81    0.74
  -3   3 -27    1.05    0.26
  -3   3 -27    1.10    0.31
  -4   3 -27    7.00    0.60
  -4   3 -27    6.87    0.54
  -5   3 -27    2.54    0.43
  -5   3 -27    1.98    0.34
  -6   3 -27    8.95    0.71
  -7   3 -27    1.95    0.39
   5   4 -27    3.46    0.51
   5   4 -27    2.74    0.50
   4   4 -27    1.88    0.34
   4   4 -27    1.31    0.37
   4   4 -27    2.47    0.42
   3   4 -27    0.31    0.21
   3   4 -27    0.59    0.27
   3   4 -27    0.31    0.27
   2   4 -27    0.24    0.21
   2   4 -27    0.01    0.27
   2   4 -27    0.13    0.23
   1   4 -27    5.51    0.62
   1   4 -27    5.37    0.60
   0   4 -27    7.74    0.66
   0   4 -27    8.15    0.69
  -1   4 -27    8.95    0.70
  -1   4 -27    9.04    0.69
  -2   4 -27    0.24    0.22
  -2   4 -27    0.14    0.25
  13   0 -28    4.02    0.58
 -13   0  28    5.07    0.61
  13   0 -28    3.65    0.52
 -12   0  28    4.18    0.53
  12   0 -28    3.83    0.50
  12   0 -28    3.58    0.51
  11   0 -28    0.28    0.25
 -11   0  28    0.37    0.26
  11   0 -28    1.20    0.28
  10   0 -28    1.72    0.37
 -10   0  28    1.19    0.32
  10   0 -28    1.44    0.30
  -9   0  28    2.70    0.42
   9   0 -28    2.96    0.39
   9   0 -28    2.88    0.44
  -8   0  28    0.90    0.27
   8   0 -28    0.89    0.28
   8   0 -28    1.66    0.31
   7   0 -28    5.03    0.54
   7   0 -28    3.25    0.42
  -7   0  28    3.68    0.45
  -6   0  28   73.37    3.27
   6   0 -28   77.40    3.30
   6   0 -28   80.62    3.29
  -5   0  28  104.00    4.31
   5   0 -28  107.34    4.34
   5   0 -28  100.47    4.30
  -4   0  28   52.74    2.35
   4   0 -28   52.23    2.35
   4   0 -28   55.59    2.36
   3   0 -28    0.07    0.14
   3   0 -28    0.00    0.10
   2   0 -28    1.21    0.25
   2   0 -28    1.06    0.24
   1   0 -28    1.55    0.27
   1   0 -28    1.74    0.28
   0   0 -28    6.96    0.49
   0   0 -28    6.74    0.48
  -1   0 -28   25.46    1.23
  -1   0 -28   23.81    1.18
  -2   0 -28   28.09    1.39
  -2   0 -28   29.55    1.36
  -3   0 -28    7.06    0.52
  -4   0 -28  100.79    4.21
  -5   0 -28    0.31    0.18
  -5   0 -28    0.36    0.21
  -6   0 -28    1.94    0.35
  -6   0 -28    1.53    0.29
  -7   0 -28    2.42    0.41
  -7   0 -28    2.12    0.34
  -8   0 -28    4.57    0.50
  -8   0 -28    4.65    0.55
   9   0  28   20.46    1.03
  -9   0 -28   19.69    1.07
  -9   0 -28   20.50    1.19
 -10   0 -28   25.26    1.34
 -11   0 -28    8.94    0.65
 -13  -1  28    5.10    0.62
  13  -1 -28    4.24    0.58
  13   1 -28    4.14    0.58
 -13   1  28    3.21    0.52
  13   1 -28    3.58    0.57
  12  -1 -28    0.05    0.21
 -12  -1  28    0.12    0.23
 -12   1  28   -0.14    0.20
  12   1 -28   -0.11    0.22
  12   1 -28   -0.02    0.24
 -11  -1  28    1.92    0.38
  11  -1 -28    2.65    0.44
  11  -1 -28    1.98    0.32
  11   1 -28    2.11    0.42
  11   1 -28    1.90    0.40
 -11   1  28    2.24    0.43
 -10  -1  28   15.78    0.95
  10  -1 -28   15.64    0.87
  10  -1 -28   16.44    0.97
  10   1 -28   16.05    0.99
  10   1 -28   16.01    0.99
 -10   1  28   15.69    0.94
   9  -1 -28   11.86    0.75
  -9  -1  28   10.17    0.72
   9  -1 -28   11.62    0.66
   9   1 -28   10.53    0.75
  -9   1  28   10.09    0.70
   9   1 -28    9.76    0.73
   8  -1 -28    1.53    0.27
  -8  -1  28    1.32    0.31
   8  -1 -28    1.66    0.31
  -8   1  28    1.91    0.36
   8   1 -28    1.10    0.29
   8   1 -28    1.21    0.31
   7  -1 -28    7.16    0.52
   7  -1 -28    8.61    0.60
  -7  -1  28    7.08    0.56
   7   1 -28    8.51    0.59
   7   1 -28    7.53    0.59
  -7   1  28    7.26    0.54
   6  -1 -28    1.76    0.32
   6  -1 -28    1.68    0.27
   6   1 -28    1.88    0.33
  -6   1  28    2.13    0.35
   6   1 -28    2.53    0.39
   5  -1 -28   40.84    1.79
   5  -1 -28   39.51    1.84
  -5   1  28   38.86    1.80
   5   1 -28   39.61    1.86
   5   1 -28   38.94    1.82
   4  -1 -28   14.12    0.80
   4  -1 -28   14.15    0.83
   4   1 -28   15.05    0.84
   4   1 -28   15.92    0.88
  -4   1  28   14.50    0.81
   3  -1 -28   13.83    0.79
   3  -1 -28   13.94    0.77
  -3   1  28   13.44    0.77
   3   1 -28   13.83    0.81
   3   1 -28   13.42    0.78
   2  -1 -28    9.93    0.65
   2  -1 -28   10.25    0.64
   2   1 -28   11.02    0.65
  -2   1  28   10.78    0.65
   2   1 -28   11.79    0.70
   1  -1 -28   14.01    0.80
   1  -1 -28   14.45    0.78
   1   1 -28   13.58    0.80
   1   1 -28   12.61    0.74
   0  -1 -28   17.09    0.93
   0  -1 -28   18.40    0.93
   0   1 -28   17.36    0.94
   0   1 -28   15.97    0.87
  -1  -1 -28    0.12    0.17
  -1   1 -28   -0.22    0.12
  -1   1 -28    0.05    0.12
  -2  -1 -28    0.07    0.16
  -2   1 -28    0.08    0.13
  -2   1 -28   -0.15    0.13
  -3  -1 -28    4.96    0.44
  -3   1 -28    4.35    0.41
  -3   1 -28    5.36    0.37
  -4  -1 -28   36.14    1.74
  -4   1 -28   37.50    1.72
  -5  -1 -28   22.61    1.05
  -5  -1 -28   19.50    1.14
  -5   1 -28   20.75    1.11
  -5   1 -28   22.23    1.13
  -6  -1 -28    8.98    0.56
  -6  -1 -28    9.54    0.69
  -6   1 -28    9.64    0.65
  -6   1 -28    8.58    0.62
  -7  -1 -28    0.04    0.22
  -7  -1 -28    0.07    0.15
  -7   1 -28   -0.06    0.17
  -7   1 -28    0.15    0.19
  -8  -1 -28    6.62    0.48
  -8   1 -28    7.09    0.58
  -8   1 -28    6.55    0.55
  -9  -1 -28    1.58    0.29
  -9   1 -28    0.97    0.30
  -9   1 -28    1.33    0.33
  10   1  28    1.41    0.34
 -10   1 -28    1.59    0.39
 -10   1 -28    0.77    0.31
  12  -2 -28    0.05    0.23
  12   2 -28    0.77    0.34
  12   2 -28    0.38    0.29
 -12   2  28    0.24    0.30
  11  -2 -28    0.95    0.35
  11   2 -28    1.11    0.35
  11   2 -28    0.86    0.36
 -11   2  28    0.97    0.34
  10  -2 -28   -0.03    0.20
  10   2 -28    0.55    0.30
  10   2 -28    0.23    0.27
 -10   2  28   -0.19    0.22
   9  -2 -28    0.08    0.19
   9   2 -28    0.48    0.27
   9   2 -28   -0.04    0.21
  -9   2  28   -0.03    0.20
   8  -2 -28    0.32    0.16
   8  -2 -28    0.41    0.23
  -8   2  28    0.45    0.24
   8   2 -28    0.10    0.22
   8   2 -28    0.41    0.25
   7  -2 -28    1.12    0.22
   7  -2 -28    1.31    0.31
  -7   2  28    1.25    0.30
   7   2 -28    0.81    0.28
   7   2 -28    1.59    0.35
   6  -2 -28    3.74    0.48
   6  -2 -28    3.46    0.32
   6   2 -28    3.00    0.46
  -6   2  28    3.76    0.44
   6   2 -28    2.89    0.43
   5  -2 -28    1.98    0.35
   5  -2 -28    1.74    0.28
  -5   2  28    1.73    0.31
   5   2 -28    1.60    0.33
   5   2 -28    1.50    0.34
   4  -2 -28   22.58    1.17
   4  -2 -28   21.66    1.07
   4   2 -28   21.23    1.18
  -4   2  28   20.97    1.09
   4   2 -28   21.70    1.13
   3  -2 -28   -0.15    0.14
   3   2 -28    0.03    0.16
  -3   2  28    0.00    0.15
   3   2 -28    0.01    0.17
   2  -2 -28    3.73    0.41
   2   2 -28    3.30    0.44
  -2   2  28    4.30    0.43
   2   2 -28    2.92    0.37
   1  -2 -28   -0.22    0.13
   1   2 -28    0.13    0.14
  -1   2  28    0.19    0.16
   1   2 -28   -0.03    0.11
   0  -2 -28    3.04    0.39
   0   2 -28    2.19    0.36
   0   2 -28    3.40    0.36
  -1  -2 -28   18.69    1.02
  -1   2 -28   18.13    0.92
  -1   2 -28   18.85    1.02
  -2  -2 -28    0.22    0.21
  -2   2 -28    0.43    0.21
  -2   2 -28    0.08    0.12
  -3  -2 -28    3.26    0.45
  -3   2 -28    2.60    0.40
  -3   2 -28    2.79    0.29
  -3   2 -28    2.85    0.40
  -4  -2 -28    4.01    0.50
  -4   2 -28    4.28    0.47
  -4   2 -28    4.16    0.50
  -5  -2 -28    4.43    0.32
  -5   2 -28    4.46    0.53
  -5   2 -28    4.45    0.48
  -6   2 -28    0.67    0.24
  -6   2 -28    0.74    0.24
  -7   2 -28   15.52    0.93
  -7   2 -28   13.31    0.84
  -8   2 -28    0.20    0.24
  -8   2 -28    0.15    0.19
  -9   2 -28    2.78    0.47
  -9   2 -28    1.51    0.38
   9   2  28    2.19    0.41
   9   3 -28    5.85    0.72
   9   3 -28    6.54    0.72
  -9   3  28    5.28    0.62
  -8   3  28    0.44    0.24
   8   3 -28    0.54    0.30
   8   3 -28    0.02    0.18
   7   3 -28    1.30    0.36
  -7   3  28    1.95    0.39
   7   3 -28    0.87    0.32
   6   3 -28    1.05    0.34
  -6   3  28    0.75    0.28
   6   3 -28    0.46    0.25
   5  -3 -28    2.26    0.33
  -5   3  28    2.55    0.37
   5   3 -28    2.70    0.42
   5   3 -28    2.54    0.45
   4  -3 -28    2.15    0.34
  -4   3  28    2.13    0.33
   4   3 -28    2.83    0.47
   4   3 -28    2.37    0.38
   3  -3 -28    4.16    0.46
   3   3 -28    4.99    0.59
   3   3 -28    3.89    0.47
  -3   3  28    5.10    0.42
   2   3 -28    1.50    0.34
  -2   3  28    1.30    0.26
   2   3 -28    1.85    0.34
  -1   3  28    1.96    0.29
   1   3 -28    1.67    0.29
   1   3 -28    2.13    0.37
   0   3 -28    5.84    0.44
   0   3 -28    5.48    0.51
  -1   3 -28    0.61    0.24
  -1   3 -28    0.42    0.23
  -1   3 -28    0.72    0.20
  -2   3 -28    5.78    0.60
  -2   3 -28    5.10    0.47
  -3   3 -28    8.76    0.63
  -3   3 -28    8.87    0.67
  -4   3 -28    2.27    0.39
  -4   3 -28    2.75    0.38
  -5   3 -28    2.42    0.37
  -5   3 -28    2.34    0.42
  -6   3 -28   11.43    0.82
  -7   3 -28    1.61    0.41
   4   4 -28    2.82    0.46
   4   4 -28    1.85    0.42
   3   4 -28    1.06    0.40
   3   4 -28    0.98    0.29
   3   4 -28    1.27    0.33
   2   4 -28   -0.02    0.21
   2   4 -28    0.05    0.22
   1   4 -28   -0.03    0.21
   1   4 -28   -0.06    0.18
   0   4 -28    1.47    0.36
   0   4 -28    2.31    0.43
  -1   4 -28    2.19    0.41
  -1   4 -28    1.43    0.36
 -13   0  29    0.24    0.27
  13   0 -29   -0.04    0.23
  13   0 -29    0.09    0.29
  12   0 -29    0.01    0.23
  12   0 -29    0.03    0.18
 -12   0  29    0.16    0.26
 -11   0  29    0.26    0.23
  11   0 -29    0.06    0.20
  11   0 -29   -0.25    0.20
 -10   0  29   -0.04    0.20
  10   0 -29   -0.09    0.16
  10   0 -29    0.03    0.21
   9   0 -29   -0.20    0.16
   9   0 -29   -0.10    0.17
  -9   0  29    0.30    0.23
   8   0 -29   -0.07    0.17
   8   0 -29   -0.03    0.16
  -8   0  29    0.07    0.15
  -7   0  29   -0.08    0.12
   7   0 -29    0.04    0.16
   7   0 -29   -0.09    0.17
   6   0 -29   -0.02    0.13
  -6   0  29    0.43    0.20
   6   0 -29   -0.10    0.15
  -5   0  29    0.24    0.18
   5   0 -29    0.24    0.16
   5   0 -29    0.31    0.18
  -4   0  29   -0.12    0.14
   4   0 -29   -0.03    0.15
   4   0 -29   -0.15    0.13
   3   0 -29    0.35    0.17
   3   0 -29    0.35    0.16
   2   0 -29   -0.12    0.09
   2   0 -29    0.22    0.16
   1   0 -29    0.04    0.14
   1   0 -29   -0.08    0.13
   0   0 -29    0.06    0.14
   0   0 -29    0.01    0.14
  -1   0 -29    0.24    0.15
  -1   0 -29    0.20    0.16
  -2   0 -29    0.04    0.11
  -2   0 -29    0.09    0.13
  -3   0 -29    0.06    0.14
  -4   0 -29    0.25    0.17
  -5   0 -29    0.04    0.18
  -5   0 -29    0.32    0.18
  -6   0 -29    0.06    0.17
  -6   0 -29   -0.18    0.17
  -7   0 -29    0.41    0.26
  -7   0 -29    0.15    0.19
  -8   0 -29    0.18    0.19
  -8   0 -29    0.26    0.23
  -9   0 -29   -0.05    0.23
  -9   0 -29   -0.06    0.17
 -10   0 -29    0.21    0.21
 -11   0 -29    0.35    0.28
  13  -1 -29    0.34    0.27
 -13  -1  29    0.92    0.37
  13   1 -29    0.79    0.32
 -13   1  29    1.19    0.37
  13   1 -29    0.29    0.28
  12  -1 -29    1.21    0.35
 -12  -1  29    0.74    0.30
 -12   1  29    1.40    0.34
  12   1 -29    0.82    0.33
  12   1 -29    0.30    0.30
 -11  -1  29    0.36    0.25
  11  -1 -29   -0.04    0.17
  11  -1 -29    0.07    0.20
  11   1 -29   -0.10    0.21
 -11   1  29   -0.12    0.22
  11   1 -29   -0.20    0.16
 -10  -1  29    1.73    0.36
  10  -1 -29    1.84    0.38
  10  -1 -29    2.17    0.33
  10   1 -29    1.97    0.40
 -10   1  29    2.44    0.42
   9  -1 -29    0.51    0.20
   9  -1 -29    1.02    0.29
  -9  -1  29    0.71    0.26
   9   1 -29    0.78    0.29
  -9   1  29    1.05    0.29
   9   1 -29    0.53    0.26
   8  -1 -29    4.67    0.42
  -8  -1  29    5.56    0.58
   8  -1 -29    4.97    0.56
   8   1 -29    5.35    0.58
  -8   1  29    4.57    0.53
   8   1 -29    5.61    0.60
   7  -1 -29    0.20    0.17
   7  -1 -29    0.31    0.19
  -7  -1  29   -0.12    0.11
   7   1 -29   -0.07    0.17
   7   1 -29    0.21    0.19
  -7   1  29    0.19    0.19
   6  -1 -29    3.08    0.38
   6  -1 -29    3.51    0.45
   6   1 -29    3.17    0.44
   6   1 -29    2.86    0.41
  -6   1  29    3.23    0.42
   5  -1 -29   29.23    1.41
   5  -1 -29   28.22    1.35
   5   1 -29   28.08    1.40
   5   1 -29   28.68    1.43
  -5   1  29   28.05    1.38
   4  -1 -29   35.21    1.59
   4  -1 -29   32.39    1.62
   4   1 -29   32.98    1.61
  -4   1  29   35.04    1.60
   4   1 -29   35.29    1.65
   3  -1 -29    0.38    0.21
   3  -1 -29    0.31    0.16
   3   1 -29    0.54    0.21
   3   1 -29    0.27    0.19
  -3   1  29    0.25    0.17
   2  -1 -29    0.07    0.12
   2  -1 -29   -0.02    0.17
   2   1 -29    0.06    0.14
  -2   1  29    0.20    0.16
   2   1 -29   -0.13    0.13
   1  -1 -29    1.82    0.31
   1  -1 -29    1.67    0.30
   1   1 -29    1.62    0.30
   1   1 -29    2.03    0.30
   0  -1 -29    1.53    0.28
   0  -1 -29    1.67    0.30
   0   1 -29    1.39    0.27
   0   1 -29    1.20    0.23
  -1  -1 -29    4.73    0.43
  -1   1 -29    5.12    0.42
  -1   1 -29    4.30    0.36
  -2  -1 -29    2.54    0.37
  -2   1 -29    2.65    0.32
  -2   1 -29    2.29    0.35
  -3  -1 -29   10.33    0.68
  -3   1 -29    9.60    0.65
  -3   1 -29    9.71    0.57
  -4  -1 -29    4.03    0.48
  -4   1 -29    4.86    0.43
  -5  -1 -29   25.75    1.36
  -5  -1 -29   27.13    1.26
  -5   1 -29   25.69    1.33
  -5   1 -29   27.89    1.36
  -6  -1 -29   14.85    0.80
  -6  -1 -29   14.57    0.92
  -6   1 -29   14.95    0.88
  -6   1 -29   14.58    0.88
  -7  -1 -29    0.78    0.22
  -7  -1 -29    0.48    0.27
  -7   1 -29    0.70    0.26
  -7   1 -29    0.17    0.22
  -8  -1 -29    2.31    0.32
  -8   1 -29    2.46    0.39
  -8   1 -29    2.61    0.42
  -9  -1 -29    1.00    0.25
  -9   1 -29    0.78    0.29
  -9   1 -29    1.11    0.32
 -10   1 -29   -0.15    0.20
 -10   1 -29    0.17    0.24
  10   1  29    0.04    0.19
 -12   2  29   -0.03    0.27
  11  -2 -29    1.31    0.35
 -11   2  29    1.48    0.35
  11   2 -29    1.29    0.39
  11   2 -29    1.17    0.36
  10  -2 -29    0.46    0.28
  10   2 -29   -0.22    0.22
  10   2 -29    0.08    0.24
 -10   2  29    0.11    0.24
   9  -2 -29    1.59    0.36
   9   2 -29    1.88    0.41
  -9   2  29    1.94    0.39
   9   2 -29    2.08    0.44
   8  -2 -29    0.60    0.19
   8  -2 -29    0.99    0.30
   8   2 -29    0.53    0.27
  -8   2  29    0.82    0.28
   8   2 -29    1.18    0.31
   7  -2 -29    1.88    0.28
   7  -2 -29    1.41    0.33
   7   2 -29    1.97    0.38
   7   2 -29    1.96    0.37
  -7   2  29    1.64    0.34
   6  -2 -29    2.85    0.33
   6  -2 -29    2.47    0.41
   6   2 -29    2.04    0.38
  -6   2  29    2.57    0.38
   6   2 -29    2.58    0.41
   5  -2 -29    5.56    0.52
   5  -2 -29    6.08    0.46
   5   2 -29    7.29    0.59
  -5   2  29    6.65    0.50
   5   2 -29    5.63    0.51
   4  -2 -29    0.61    0.24
   4  -2 -29    0.16    0.16
  -4   2  29    0.57    0.21
   4   2 -29    0.55    0.22
   4   2 -29    0.19    0.17
   3  -2 -29    0.13    0.17
  -3   2  29   -0.10    0.13
   3   2 -29    0.20    0.20
   3   2 -29    0.17    0.17
   2  -2 -29    0.00    0.15
   2   2 -29    0.10    0.18
   2   2 -29    0.08    0.17
  -2   2  29    0.03    0.15
   1  -2 -29    0.56    0.22
   1   2 -29    0.42    0.18
   1   2 -29    0.59    0.20
   0  -2 -29   -0.08    0.15
   0   2 -29    0.07    0.16
   0   2 -29    0.15    0.18
  -1  -2 -29    0.18    0.19
  -1   2 -29    0.01    0.13
  -1   2 -29    0.14    0.17
  -2  -2 -29    3.63    0.47
  -2   2 -29    3.67    0.45
  -2   2 -29    3.06    0.33
  -3  -2 -29    0.22    0.21
  -3   2 -29    0.14    0.12
  -3   2 -29    0.22    0.18
  -3   2 -29    0.02    0.16
  -4  -2 -29    4.03    0.52
  -4   2 -29    4.39    0.42
  -4   2 -29    4.88    0.53
  -5  -2 -29    1.35    0.32
  -5   2 -29    2.30    0.39
  -5   2 -29    2.60    0.38
  -6   2 -29    0.07    0.20
  -6   2 -29    0.48    0.25
  -7   2 -29    5.98    0.66
  -7   2 -29    5.84    0.51
  -8   2 -29    5.18    0.47
  -8   2 -29    4.81    0.61
   9   2  29    6.03    0.64
  -9   2 -29    4.35    0.59
  -9   3  29   11.29    0.76
   9   3 -29    7.79    0.71
   8   3 -29    5.94    0.70
  -8   3  29    7.57    0.62
   8   3 -29    5.82    0.70
   7   3 -29    1.32    0.34
  -7   3  29    1.63    0.34
   7   3 -29    1.65    0.41
  -6   3  29    0.13    0.19
   6   3 -29    0.42    0.26
   6   3 -29    0.22    0.24
   5  -3 -29    2.74    0.36
  -5   3  29    2.62    0.39
   5   3 -29    2.31    0.39
   5   3 -29    2.33    0.45
   4  -3 -29    0.78    0.24
  -4   3  29    1.11    0.27
   4   3 -29    0.85    0.29
   4   3 -29    0.61    0.25
   3  -3 -29    7.32    0.56
   3   3 -29    9.05    0.62
   3   3 -29    7.24    0.64
  -3   3  29    7.51    0.56
   2  -3 -29    0.93    0.26
  -2   3  29    1.53    0.27
   2   3 -29    1.44    0.29
   2   3 -29    1.55    0.35
  -1   3  29    5.72    0.44
   1   3 -29    6.19    0.49
   1   3 -29    6.84    0.60
   0   3 -29    3.68    0.48
   0   3 -29    3.72    0.40
  -1   3 -29   10.19    0.70
  -1   3 -29    8.71    0.67
  -2   3 -29    5.20    0.48
  -2   3 -29    5.40    0.60
  -3   3 -29    0.63    0.27
  -3   3 -29    0.19    0.21
  -4   3 -29    2.10    0.38
  -4   3 -29    2.11    0.40
  -5   3 -29    1.89    0.34
  -5   3 -29    2.46    0.45
  -6   3 -29    6.51    0.70
   3   4 -29    3.14    0.47
   3   4 -29    2.64    0.55
   3   4 -29    3.27    0.51
   2   4 -29    0.57    0.28
   2   4 -29    0.47    0.27
   1   4 -29   -0.09    0.20
   1   4 -29   -0.20    0.22
   0   4 -29    0.69    0.31
   0   4 -29    0.81    0.30
  13   0 -30   11.40    0.90
 -13   0  30   11.77    0.85
  13   0 -30   10.64    0.84
  12   0 -30   10.03    0.72
  12   0 -30   10.67    0.79
 -12   0  30    9.44    0.75
  11   0 -30    5.85    0.67
  11   0 -30    5.95    0.56
 -11   0  30    5.86    0.65
  10   0 -30   16.42    0.99
 -10   0  30   15.04    0.95
  10   0 -30   16.04    0.96
  -9   0  30    2.22    0.38
   9   0 -30    1.48    0.35
   9   0 -30    2.01    0.37
   8   0 -30    1.24    0.28
   8   0 -30    1.31    0.32
  -8   0  30    1.39    0.32
   7   0 -30    3.22    0.45
   7   0 -30    3.12    0.42
  -7   0  30    2.90    0.41
   6   0 -30    1.61    0.32
   6   0 -30    2.66    0.37
  -6   0  30    2.11    0.35
  -5   0  30    2.12    0.34
   5   0 -30    2.05    0.32
   5   0 -30    2.36    0.36
  -4   0  30    0.10    0.17
   4   0 -30   -0.03    0.14
   4   0 -30    0.04    0.17
   3   0 -30   94.29    3.98
   3   0 -30   95.84    3.98
   2   0 -30    0.90    0.23
   2   0 -30    1.12    0.26
   1   0 -30    7.94    0.55
   1   0 -30    7.47    0.54
   0   0 -30   -0.08    0.15
   0   0 -30   -0.04    0.13
  -1   0 -30    9.60    0.64
  -1   0 -30    9.82    0.62
  -2   0 -30   20.90    1.11
  -2   0 -30   21.51    1.07
  -3   0 -30    0.14    0.16
  -4   0 -30   14.44    0.86
  -5   0 -30    0.16    0.15
  -5   0 -30    0.10    0.18
  -6   0 -30    2.70    0.41
  -6   0 -30    2.72    0.38
  -7   0 -30    3.92    0.52
  -7   0 -30    4.53    0.48
  -8   0 -30    1.91    0.38
  -8   0 -30    2.33    0.37
  -9   0 -30    3.90    0.54
  -9   0 -30    4.82    0.53
 -10   0 -30    8.28    0.62
  13  -1 -30   11.80    0.85
 -13  -1  30   11.36    0.84
 -13   1  30   11.61    0.86
  13   1 -30   10.88    0.87
 -12  -1  30    1.30    0.35
  12  -1 -30    0.79    0.31
 -12   1  30    0.54    0.31
  12   1 -30    0.69    0.33
  12   1 -30    0.68    0.31
 -11  -1  30    1.87    0.41
  11  -1 -30    1.86    0.32
  11  -1 -30    1.58    0.36
 -11   1  30    2.32    0.43
  11   1 -30    1.74    0.41
  11   1 -30    1.67    0.39
 -10  -1  30    6.29    0.59
  10  -1 -30    8.39    0.65
  10  -1 -30    8.47    0.58
  10   1 -30    7.69    0.65
 -10   1  30    7.77    0.64
  10   1 -30    8.31    0.67
   9  -1 -30   20.71    1.18
  -9  -1  30   23.77    1.21
   9  -1 -30   20.46    1.09
   9   1 -30   20.03    1.19
   9   1 -30   21.68    1.21
  -9   1  30   20.71    1.16
   8  -1 -30    2.84    0.38
  -8  -1  30    3.93    0.49
   8  -1 -30    2.98    0.45
  -8   1  30    3.16    0.44
   8   1 -30    2.96    0.45
   8   1 -30    2.01    0.40
  -7  -1  30    1.43    0.32
   7  -1 -30    1.32    0.26
   7  -1 -30    1.52    0.33
   7   1 -30    0.61    0.24
  -7   1  30    1.07    0.30
   7   1 -30    1.00    0.30
   6  -1 -30    0.14    0.20
   6  -1 -30    0.01    0.13
   6   1 -30   -0.03    0.16
   6   1 -30   -0.08    0.16
  -6   1  30   -0.09    0.16
   5  -1 -30    0.96    0.24
   5  -1 -30    0.56    0.23
   5   1 -30    1.07    0.26
  -5   1  30    1.09    0.27
   5   1 -30    0.64    0.24
   4  -1 -30   50.96    2.25
   4  -1 -30   50.27    2.30
   4   1 -30   49.24    2.31
  -4   1  30   53.34    2.28
   4   1 -30   52.11    2.29
   3  -1 -30    5.08    0.52
   3  -1 -30    4.79    0.42
   3   1 -30    5.19    0.44
  -3   1  30    4.82    0.42
   3   1 -30    5.11    0.46
   2  -1 -30    2.01    0.32
   2  -1 -30    2.28    0.35
   2   1 -30    1.94    0.32
   2   1 -30    2.12    0.34
   1  -1 -30   15.27    0.87
   1  -1 -30   15.59    0.89
   1   1 -30   15.40    0.89
   1   1 -30   16.08    0.85
   0  -1 -30   29.38    1.41
   0  -1 -30   26.62    1.38
   0   1 -30   31.20    1.44
   0   1 -30   27.59    1.35
  -1  -1 -30   19.80    1.06
  -1   1 -30   20.61    1.07
  -1   1 -30   19.06    0.99
  -2  -1 -30    1.96    0.35
  -2   1 -30    2.64    0.32
  -2   1 -30    2.43    0.37
  -3  -1 -30    3.86    0.47
  -3   1 -30    3.82    0.33
  -3   1 -30    3.50    0.44
  -4  -1 -30    2.27    0.38
  -4   1 -30    2.88    0.41
  -5  -1 -30    9.19    0.68
  -5   1 -30    8.71    0.62
  -5   1 -30    8.51    0.62
  -6  -1 -30    2.37    0.32
  -6  -1 -30    2.33    0.41
  -6   1 -30    2.29    0.38
  -6   1 -30    2.65    0.39
  -7  -1 -30    9.00    0.68
  -7  -1 -30    8.74    0.57
  -7   1 -30    8.16    0.63
  -7   1 -30    8.47    0.64
  -8  -1 -30    0.32    0.23
  -8  -1 -30   -0.09    0.15
  -8   1 -30    0.52    0.26
  -8   1 -30    0.49    0.24
  -9  -1 -30    6.24    0.49
  -9   1 -30    6.32    0.57
  -9   1 -30    6.92    0.61
 -10   1 -30    7.32    0.64
  10   1  30    7.46    0.61
 -10   1 -30    8.07    0.65
  11  -2 -30    1.09    0.34
  11   2 -30    0.66    0.32
  11   2 -30    1.02    0.35
 -11   2  30    0.77    0.32
  10  -2 -30    6.29    0.59
  10   2 -30    6.79    0.76
  10   2 -30    7.41    0.67
 -10   2  30    6.73    0.61
   9  -2 -30    1.89    0.37
   9   2 -30    1.99    0.42
   9   2 -30    2.03    0.42
  -9   2  30    2.27    0.40
   8  -2 -30    0.13    0.16
   8  -2 -30    0.33    0.23
   8   2 -30    0.35    0.26
   8   2 -30    0.16    0.23
  -8   2  30    0.43    0.25
   7  -2 -30    0.00    0.18
   7  -2 -30   -0.02    0.14
   7   2 -30   -0.04    0.21
   7   2 -30    0.08    0.21
  -7   2  30    0.11    0.20
   6  -2 -30    1.34    0.33
   6  -2 -30    1.62    0.27
   6   2 -30    1.67    0.36
  -6   2  30    1.93    0.35
   6   2 -30    2.09    0.37
   5  -2 -30   19.24    1.04
   5  -2 -30   22.90    1.18
  -5   2  30   20.77    1.11
   5   2 -30   21.61    1.19
   5   2 -30   20.46    1.13
   4  -2 -30   49.96    2.20
   4  -2 -30   48.27    2.29
   4   2 -30   50.22    2.33
   4   2 -30   51.81    2.27
  -4   2  30   49.74    2.23
   3  -2 -30   11.89    0.72
   3   2 -30   12.54    0.76
   3   2 -30   13.39    0.83
  -3   2  30   11.71    0.72
   2  -2 -30    1.05    0.25
   2   2 -30    0.59    0.21
  -2   2  30    0.69    0.23
   2   2 -30    0.74    0.25
   1  -2 -30    0.40    0.20
   1   2 -30    0.65    0.25
   1   2 -30    0.49    0.21
   0  -2 -30    2.07    0.34
   0   2 -30    2.19    0.37
   0   2 -30    1.86    0.29
  -1  -2 -30   12.35    0.79
  -1   2 -30   13.20    0.72
  -1   2 -30   13.15    0.81
  -2  -2 -30    4.22    0.51
  -2   2 -30    4.62    0.44
  -2   2 -30    4.25    0.35
  -3  -2 -30    0.32    0.20
  -3   2 -30    0.10    0.15
  -3   2 -30    0.05    0.12
  -3   2 -30   -0.08    0.15
  -4  -2 -30    4.74    0.57
  -4   2 -30    4.94    0.45
  -4   2 -30    5.44    0.49
  -5  -2 -30   35.68    1.81
  -5   2 -30   35.71    1.77
  -5   2 -30   37.42    1.74
  -6   2 -30   31.64    1.53
  -6   2 -30   30.27    1.58
  -7   2 -30    2.68    0.40
  -7   2 -30    2.80    0.46
  -8   2 -30    0.19    0.22
  -8   2 -30   -0.06    0.21
  -9   2 -30    3.53    0.55
   9   3 -30   12.63    0.91
   9   3 -30   12.03    0.93
  -9   3  30   11.31    0.82
   8   3 -30    6.07    0.73
  -8   3  30    6.02    0.65
   8   3 -30    5.74    0.69
   7   3 -30    2.10    0.42
  -7   3  30    2.51    0.41
   7   3 -30    1.81    0.44
   6   3 -30    0.83    0.35
  -6   3  30    0.85    0.27
   6   3 -30    0.46    0.27
   5  -3 -30    0.28    0.20
   5   3 -30   -0.16    0.18
  -5   3  30    0.07    0.18
   5   3 -30    0.43    0.27
   4  -3 -30    0.66    0.24
  -4   3  30    0.62    0.22
   4   3 -30    0.76    0.26
   4   3 -30    0.39    0.25
   3  -3 -30    0.54    0.24
  -3   3  30    0.43    0.21
   3   3 -30    0.37    0.22
   3   3 -30    0.21    0.25
   2  -3 -30    0.69    0.27
   2   3 -30    0.58    0.25
  -2   3  30    0.90    0.23
   2   3 -30    0.74    0.25
   1   3 -30    1.82    0.38
   1   3 -30    1.34    0.30
   0   3 -30    5.25    0.44
   0   3 -30    5.81    0.53
  -1   3 -30    4.53    0.54
  -1   3 -30    4.09    0.52
  -2   3 -30    1.54    0.35
  -2   3 -30    1.59    0.33
  -3   3 -30    3.80    0.52
  -3   3 -30    3.85    0.49
  -4   3 -30    0.47    0.22
  -4   3 -30    0.56    0.29
  -5   3 -30    0.19    0.25
  -5   3 -30    0.04    0.20
  -6   3 -30    2.22    0.43
  13   0 -31    0.13    0.27
 -13   0  31    0.02    0.26
  13   0 -31   -0.07    0.20
 -12   0  31   -0.11    0.22
  12   0 -31    0.06    0.21
  12   0 -31    0.05    0.25
  11   0 -31   -0.16    0.16
 -11   0  31    0.05    0.23
  11   0 -31   -0.03    0.22
 -10   0  31    0.33    0.25
  10   0 -31   -0.07    0.19
  10   0 -31    0.13    0.23
   9   0 -31    0.34    0.23
   9   0 -31    0.19    0.19
  -9   0  31    0.26    0.22
   8   0 -31    0.04    0.19
   8   0 -31    0.08    0.17
  -8   0  31    0.05    0.19
   7   0 -31   -0.05    0.16
   7   0 -31    0.22    0.21
  -7   0  31    0.05    0.18
  -6   0  31    0.09    0.19
   6   0 -31   -0.10    0.11
   6   0 -31    0.21    0.18
   5   0 -31    0.09    0.14
   5   0 -31   -0.13    0.08
  -5   0  31    0.24    0.19
   4   0 -31   -0.17    0.15
   4   0 -31   -0.30    0.12
   3   0 -31    0.08    0.15
   3   0 -31    0.55    0.21
   2   0 -31   -0.09    0.15
   2   0 -31    0.36    0.20
   1   0 -31    0.17    0.17
   1   0 -31    0.04    0.12
   0   0 -31    0.51    0.21
   0   0 -31    0.29    0.18
  -1   0 -31    0.21    0.15
  -1   0 -31   -0.05    0.12
  -2   0 -31    0.09    0.15
  -2   0 -31    0.12    0.17
  -3   0 -31    0.14    0.18
  -4   0 -31    0.06    0.16
  -5   0 -31    0.15    0.19
  -5   0 -31    0.03    0.15
  -6   0 -31   -0.14    0.18
  -6   0 -31    0.06    0.16
  -7   0 -31    0.16    0.18
  -7   0 -31   -0.26    0.18
  -8   0 -31    0.03    0.22
  -8   0 -31   -0.05    0.19
  -9   0 -31    0.07    0.19
  -9   0 -31   -0.02    0.25
 -10   0 -31    0.01    0.24
 -12  -1  31    0.22    0.26
  12  -1 -31   -0.03    0.25
  12   1 -31    0.11    0.27
 -12   1  31    0.24    0.26
  12   1 -31    0.51    0.26
  11  -1 -31    1.83    0.39
  11  -1 -31    2.12    0.34
 -11  -1  31    2.21    0.42
  11   1 -31    1.61    0.37
  11   1 -31    2.03    0.43
 -11   1  31    1.92    0.40
 -10  -1  31    1.02    0.31
  10  -1 -31    0.81    0.29
  10  -1 -31    1.17    0.28
  10   1 -31    0.64    0.27
 -10   1  31    0.68    0.29
  10   1 -31    1.10    0.34
   9  -1 -31    0.12    0.21
  -9  -1  31    0.44    0.25
   9  -1 -31    0.43    0.20
   9   1 -31    0.13    0.22
  -9   1  31   -0.05    0.21
   9   1 -31   -0.12    0.18
  -8  -1  31    0.04    0.18
   8  -1 -31    0.26    0.18
   8  -1 -31   -0.17    0.18
   8   1 -31    0.20    0.21
  -8   1  31   -0.01    0.13
   8   1 -31    0.01    0.18
   7  -1 -31    0.12    0.20
   7  -1 -31   -0.11    0.13
  -7   1  31    0.12    0.20
   7   1 -31   -0.15    0.16
   7   1 -31    0.20    0.20
   6  -1 -31    0.06    0.14
   6  -1 -31    0.00    0.14
   6   1 -31   -0.18    0.11
   6   1 -31    0.02    0.13
  -6   1  31    0.19    0.16
   5  -1 -31    0.28    0.18
   5  -1 -31    0.31    0.18
   5   1 -31    0.65    0.24
  -5   1  31    0.38    0.22
   5   1 -31    0.44    0.22
   4  -1 -31   16.96    0.88
   4  -1 -31   15.26    0.91
   4   1 -31   15.19    0.89
  -4   1  31   15.86    0.89
   4   1 -31   14.88    0.91
   3  -1 -31    1.56    0.31
   3  -1 -31    1.60    0.30
   3   1 -31    1.64    0.31
   3   1 -31    2.02    0.35
  -3   1  31    1.64    0.30
   2  -1 -31    3.27    0.41
   2  -1 -31    3.27    0.42
   2   1 -31    3.68    0.42
   2   1 -31    3.19    0.43
   1  -1 -31   -0.28    0.13
   1  -1 -31    0.15    0.19
   1   1 -31    0.01    0.12
   1   1 -31    0.01    0.15
   0  -1 -31    0.04    0.16
   0   1 -31   -0.01    0.14
   0   1 -31   -0.04    0.15
  -1  -1 -31    2.54    0.37
  -1   1 -31    3.05    0.36
  -1   1 -31    1.62    0.32
  -2  -1 -31    1.65    0.33
  -2   1 -31    1.93    0.33
  -2   1 -31    1.75    0.28
  -3  -1 -31    1.33    0.32
  -3   1 -31    0.86    0.25
  -3   1 -31    0.54    0.18
  -4  -1 -31    2.57    0.40
  -4   1 -31    2.51    0.38
  -5  -1 -31    6.09    0.54
  -5   1 -31    5.55    0.49
  -5   1 -31    5.49    0.49
  -6  -1 -31   34.29    1.54
  -6  -1 -31   32.52    1.67
  -6   1 -31   32.26    1.62
  -6   1 -31   32.59    1.62
  -7  -1 -31    2.60    0.47
  -7  -1 -31    4.28    0.44
  -7   1 -31    3.11    0.45
  -7   1 -31    3.43    0.47
  -8  -1 -31    2.89    0.48
  -8  -1 -31    2.29    0.34
  -8   1 -31    2.65    0.44
  -8   1 -31    3.48    0.47
  -9   1 -31   -0.12    0.21
  -9   1 -31    0.15    0.26
  10   1  31    1.00    0.31
 -10   1 -31    0.38    0.32
 -10   1 -31    0.71    0.30
  11  -2 -31    1.61    0.42
 -11   2  31    2.21    0.44
  11   2 -31    1.63    0.41
  11   2 -31    1.14    0.38
  10  -2 -31    0.22    0.24
 -10   2  31    1.08    0.32
  10   2 -31    0.37    0.27
  10   2 -31    0.22    0.27
   9  -2 -31    5.71    0.63
   9   2 -31    5.75    0.68
  -9   2  31    6.57    0.58
   9   2 -31    5.18    0.64
   8  -2 -31    5.32    0.43
   8  -2 -31    6.28    0.56
   8   2 -31    6.16    0.57
   8   2 -31    5.55    0.66
  -8   2  31    5.93    0.54
   7  -2 -31    2.88    0.46
   7  -2 -31    2.89    0.36
   7   2 -31    3.02    0.46
  -7   2  31    2.67    0.41
   7   2 -31    2.73    0.46
   6  -2 -31    0.05    0.14
   6  -2 -31    0.45    0.24
   6   2 -31    0.27    0.22
   6   2 -31    0.32    0.24
  -6   2  31   -0.16    0.15
   5  -2 -31    2.38    0.34
   5  -2 -31    2.99    0.44
   5   2 -31    2.04    0.36
  -5   2  31    2.57    0.38
   5   2 -31    2.22    0.40
   4  -2 -31    4.19    0.45
   4  -2 -31    4.54    0.54
  -4   2  31    5.05    0.43
   4   2 -31    4.36    0.51
   4   2 -31    4.53    0.55
   3  -2 -31   22.28    1.16
   3   2 -31   24.54    1.20
   3   2 -31   22.01    1.23
  -3   2  31   23.30    1.18
   2  -2 -31    5.36    0.45
  -2   2  31    5.48    0.44
   2   2 -31    5.02    0.44
   2   2 -31    5.48    0.59
   1  -2 -31   -0.02    0.17
   1   2 -31    0.13    0.15
   1   2 -31   -0.12    0.15
   0  -2 -31    1.43    0.31
   0   2 -31    1.21    0.30
   0   2 -31    1.84    0.30
  -1  -2 -31    0.86    0.27
  -1   2 -31    1.44    0.31
  -1   2 -31    1.22    0.24
  -2  -2 -31    2.06    0.38
  -2   2 -31    1.95    0.28
  -2   2 -31    2.41    0.37
  -3  -2 -31    0.58    0.27
  -3   2 -31    0.33    0.22
  -3   2 -31    0.14    0.19
  -3   2 -31    0.13    0.14
  -4  -2 -31    0.90    0.28
  -4   2 -31    0.92    0.27
  -4   2 -31    0.42    0.23
  -5  -2 -31    1.66    0.38
  -5   2 -31    1.23    0.31
  -5   2 -31    1.09    0.29
  -6   2 -31   29.08    1.52
  -6   2 -31   29.05    1.46
  -7   2 -31   21.81    1.23
  -7   2 -31   21.37    1.16
  -8   2 -31    0.23    0.24
  -8   2 -31    0.27    0.25
  -8   3  31    6.77    0.60
   8   3 -31    7.76    0.69
   8   3 -31    6.73    0.79
   7   3 -31    4.66    0.66
   7   3 -31    4.55    0.60
  -7   3  31    6.12    0.53
  -6   3  31    0.58    0.26
   6   3 -31    0.75    0.30
   6   3 -31    0.77    0.30
   5  -3 -31    5.15    0.45
   5   3 -31    5.65    0.61
   5   3 -31    4.80    0.63
  -5   3  31    4.87    0.46
   4  -3 -31    0.43    0.24
  -4   3  31    0.61    0.25
   4   3 -31    0.85    0.30
   4   3 -31    0.48    0.26
   3  -3 -31    0.24    0.23
   3   3 -31    0.29    0.26
  -3   3  31    0.29    0.20
   3   3 -31    0.40    0.24
   2  -3 -31    0.00    0.21
   2   3 -31    0.54    0.26
   2   3 -31    0.21    0.20
  -2   3  31    0.32    0.19
   1  -3 -31    0.12    0.21
   1   3 -31    0.33    0.24
   1   3 -31    0.26    0.20
   0   3 -31    6.23    0.53
   0   3 -31    5.99    0.55
  -1   3 -31    6.53    0.57
  -1   3 -31    7.08    0.59
  -2   3 -31    5.41    0.51
  -2   3 -31    5.78    0.64
  -3   3 -31    0.05    0.18
  -3   3 -31    0.13    0.23
  -4   3 -31    5.96    0.66
  -4   3 -31    5.62    0.52
  -5   3 -31   -0.22    0.20
  -5   3 -31    0.07    0.20
  -6   3 -31    0.00    0.20
  12   0 -32    6.09    0.71
 -12   0  32    6.47    0.70
  12   0 -32    4.65    0.58
  11   0 -32    1.36    0.34
  11   0 -32    1.40    0.33
 -11   0  32    1.49    0.39
  10   0 -32    2.41    0.39
 -10   0  32    2.61    0.45
  10   0 -32    2.56    0.45
   9   0 -32   27.66    1.45
   9   0 -32   27.47    1.40
  -9   0  32   25.95    1.40
   8   0 -32   15.91    0.92
  -8   0  32   14.77    0.93
   8   0 -32   15.78    0.94
   7   0 -32    0.34    0.23
  -7   0  32   -0.06    0.18
   7   0 -32    0.35    0.21
   6   0 -32    0.74    0.24
   6   0 -32    0.42    0.19
  -6   0  32    0.60    0.24
   5   0 -32   13.94    0.83
   5   0 -32   14.11    0.84
  -5   0  32   13.59    0.84
   4   0 -32    1.36    0.30
   4   0 -32    1.06    0.27
   3   0 -32    2.73    0.37
   3   0 -32    2.67    0.39
   2   0 -32    3.59    0.43
   2   0 -32    2.66    0.38
   1   0 -32   16.02    0.90
   1   0 -32   14.90    0.87
   0   0 -32   25.09    1.28
   0   0 -32   25.37    1.26
  -1   0 -32   30.24    1.49
  -1   0 -32   30.06    1.45
  -2   0 -32    1.63    0.31
  -3   0 -32    4.89    0.54
  -4   0 -32   18.91    1.06
  -5   0 -32    8.22    0.64
  -5   0 -32    8.51    0.59
  -6   0 -32    9.15    0.70
  -6   0 -32   10.55    0.67
  -7   0 -32    5.84    0.63
  -7   0 -32    5.03    0.46
  -8   0 -32    1.14    0.30
  -8   0 -32    1.68    0.38
  -9   0 -32    6.79    0.63
  -9   0 -32    5.29    0.57
 -10   0 -32   14.42    0.89
 -12  -1  32    4.70    0.64
  12  -1 -32    5.35    0.64
  12   1 -32    5.32    0.70
  12   1 -32    5.27    0.65
 -12   1  32    5.37    0.67
  11  -1 -32    0.16    0.20
 -11  -1  32   -0.24    0.19
  11  -1 -32    0.16    0.25
 -11   1  32    0.20    0.26
  11   1 -32    0.13    0.23
  11   1 -32    0.00    0.23
  10  -1 -32    6.17    0.51
  10  -1 -32    6.47    0.69
 -10  -1  32    6.78    0.60
  10   1 -32    5.71    0.68
 -10   1  32    6.08    0.66
  10   1 -32    6.78    0.61
  -9  -1  32    0.34    0.25
   9  -1 -32    0.46    0.24
   9  -1 -32    0.57    0.22
   9   1 -32    0.52    0.27
  -9   1  32    0.35    0.25
   9   1 -32    0.62    0.26
   8  -1 -32    2.97    0.47
   8  -1 -32    3.61    0.42
  -8  -1  32    3.80    0.50
  -8   1  32    3.23    0.46
   8   1 -32    3.64    0.50
   8   1 -32    3.47    0.48
   7  -1 -32    0.10    0.16
   7  -1 -32    0.08    0.19
   7   1 -32   -0.15    0.16
   7   1 -32    0.06    0.19
  -7   1  32    0.30    0.19
   6  -1 -32    1.09    0.30
   6  -1 -32    1.40    0.30
  -6   1  32    1.99    0.36
   6   1 -32    2.37    0.41
   6   1 -32    1.36    0.30
   5  -1 -32   15.30    0.86
   5  -1 -32   15.29    0.92
  -5   1  32   15.69    0.89
   5   1 -32   14.36    0.91
   5   1 -32   15.33    0.91
   4  -1 -32    6.09    0.52
   4  -1 -32    7.92    0.54
   4   1 -32    6.74    0.52
   4   1 -32    7.59    0.58
  -4   1  32    7.63    0.55
   3  -1 -32   24.62    1.28
   3  -1 -32   25.85    1.26
   3   1 -32   23.93    1.25
  -3   1  32   24.20    1.25
   3   1 -32   25.31    1.30
   2  -1 -32    0.64    0.23
   2  -1 -32    0.91    0.27
   2   1 -32    1.21    0.26
   2   1 -32    0.74    0.24
   1  -1 -32    2.84    0.40
   1  -1 -32    2.80    0.39
   1   1 -32    2.06    0.33
   1   1 -32    3.00    0.41
   0  -1 -32    0.13    0.17
   0   1 -32    0.03    0.16
   0   1 -32    0.14    0.20
  -1  -1 -32   14.68    0.86
  -1   1 -32   13.90    0.79
  -1   1 -32   14.25    0.84
  -2  -1 -32   25.30    1.33
  -2   1 -32   26.14    1.24
  -2   1 -32   25.96    1.32
  -3  -1 -32    3.95    0.48
  -3   1 -32    3.16    0.36
  -3   1 -32    3.25    0.45
  -4  -1 -32    2.42    0.40
  -4   1 -32    3.45    0.45
  -5  -1 -32    6.58    0.59
  -5   1 -32    6.87    0.56
  -5   1 -32    7.22    0.57
  -6  -1 -32    1.23    0.33
  -6  -1 -32    0.60    0.21
  -6   1 -32    1.49    0.33
  -6   1 -32    0.45    0.23
  -7  -1 -32    1.27    0.38
  -7  -1 -32    1.91    0.31
  -7   1 -32    1.27    0.32
  -7   1 -32    1.69    0.35
  -8  -1 -32    4.55    0.47
  -8  -1 -32    4.28    0.60
  -8   1 -32    4.19    0.54
  -8   1 -32    5.21    0.60
  -9   1 -32    0.35    0.27
  -9   1 -32    0.85    0.33
  11  -2 -32    0.70    0.32
 -11   2  32    0.92    0.35
  11   2 -32    0.88    0.36
  11   2 -32    0.47    0.32
  10  -2 -32    1.39    0.39
  10   2 -32    1.35    0.39
  10   2 -32    1.60    0.41
 -10   2  32    2.09    0.43
   9  -2 -32   17.76    1.05
  -9   2  32   16.37    1.02
   9   2 -32   15.61    1.03
   9   2 -32   17.53    1.11
   8  -2 -32    5.15    0.60
   8  -2 -32    4.21    0.40
   8   2 -32    4.85    0.63
   8   2 -32    6.44    0.68
  -8   2  32    4.38    0.55
   7  -2 -32    0.31    0.19
   7  -2 -32    0.36    0.24
  -7   2  32    0.58    0.24
   7   2 -32    0.04    0.22
   7   2 -32    0.49    0.26
   6  -2 -32    4.98    0.56
   6  -2 -32    4.01    0.44
   6   2 -32    3.97    0.54
   6   2 -32    3.79    0.53
  -6   2  32    4.28    0.50
   5  -2 -32    6.81    0.58
   5  -2 -32    7.02    0.51
  -5   2  32    6.62    0.52
   5   2 -32    5.90    0.54
   5   2 -32    5.81    0.56
   4  -2 -32   18.14    1.07
   4  -2 -32   18.89    1.01
   4   2 -32   18.83    1.11
  -4   2  32   20.01    1.04
   4   2 -32   18.99    1.06
   3  -2 -32    4.93    0.45
   3   2 -32    6.00    0.50
  -3   2  32    6.43    0.49
   3   2 -32    5.55    0.53
   2  -2 -32    2.24    0.36
  -2   2  32    2.28    0.34
   2   2 -32    3.01    0.40
   2   2 -32    2.71    0.42
   1  -2 -32    1.13    0.29
   1   2 -32    1.32    0.29
   1   2 -32    1.76    0.34
   0  -2 -32    8.84    0.65
   0   2 -32    9.38    0.60
   0   2 -32    9.57    0.68
  -1  -2 -32   10.28    0.75
  -1   2 -32   12.31    0.78
  -1   2 -32   12.29    0.68
  -2  -2 -32    0.39    0.24
  -2   2 -32    0.07    0.17
  -2   2 -32    0.05    0.14
  -3  -2 -32    0.31    0.25
  -3   2 -32    1.03    0.27
  -3   2 -32    0.45    0.25
  -4  -2 -32    5.98    0.66
  -4   2 -32    7.37    0.56
  -4   2 -32    5.75    0.54
  -5  -2 -32   18.32    1.13
  -5   2 -32   19.56    1.07
  -5   2 -32   18.23    1.09
  -6   2 -32    0.34    0.23
  -6   2 -32    0.79    0.27
  -7   2 -32    4.44    0.58
  -7   2 -32    3.88    0.50
  -8   2 -32   -0.14    0.22
  -8   2 -32    0.43    0.24
  -8   3  32    1.65    0.38
   8   3 -32    1.19    0.37
   8   3 -32    0.76    0.30
  -7   3  32    0.36    0.24
   7   3 -32    0.18    0.26
   7   3 -32    0.27    0.26
  -6   3  32    0.22    0.22
   6   3 -32    0.26    0.26
   6   3 -32    0.15    0.23
   5  -3 -32    1.11    0.30
  -5   3  32    1.37    0.34
   5   3 -32    1.56    0.35
   5   3 -32    1.22    0.34
   4  -3 -32    5.18    0.46
  -4   3  32    3.92    0.51
   4   3 -32    3.44    0.55
   4   3 -32    5.02    0.57
   3  -3 -32    4.88    0.54
   3   3 -32    5.16    0.56
  -3   3  32    4.95    0.45
   3   3 -32    5.21    0.63
   2  -3 -32    0.10    0.24
   2   3 -32    0.39    0.21
   2   3 -32    0.47    0.27
  -2   3  32    0.21    0.18
   1  -3 -32    0.28    0.23
   1   3 -32   -0.02    0.18
   1   3 -32   -0.05    0.20
   0   3 -32    1.74    0.35
   0   3 -32    1.41    0.28
  -1   3 -32    5.60    0.53
  -1   3 -32    5.19    0.61
  -2   3 -32    5.27    0.62
  -2   3 -32    5.25    0.59
  -3   3 -32    0.44    0.26
  -3   3 -32    0.50    0.24
  -4   3 -32    3.23    0.50
  -4   3 -32    3.05    0.44
  -5   3 -32    1.68    0.40
  -5   3 -32    1.43    0.32
 -12   0  33   -0.09    0.24
  12   0 -33    0.50    0.30
  12   0 -33   -0.12    0.22
  11   0 -33    0.18    0.24
  11   0 -33    0.00    0.18
 -11   0  33   -0.16    0.22
 -10   0  33   -0.03    0.20
  10   0 -33    0.00    0.19
  10   0 -33   -0.25    0.20
   9   0 -33    0.03    0.18
  -9   0  33    0.28    0.24
   9   0 -33    0.19    0.20
  -8   0  33    0.41    0.23
   8   0 -33    0.12    0.20
   8   0 -33   -0.09    0.14
   7   0 -33   -0.06    0.16
  -7   0  33   -0.08    0.18
   7   0 -33   -0.07    0.18
   6   0 -33    0.21    0.21
  -6   0  33   -0.11    0.15
   6   0 -33   -0.01    0.16
   5   0 -33    0.29    0.20
   5   0 -33   -0.13    0.14
  -5   0  33    0.30    0.22
   4   0 -33    0.16    0.19
   4   0 -33    0.07    0.17
   3   0 -33    0.31    0.20
   3   0 -33   -0.07    0.14
   2   0 -33   -0.08    0.11
   2   0 -33   -0.08    0.10
   1   0 -33   -0.03    0.16
   1   0 -33    0.10    0.16
   0   0 -33    0.43    0.22
   0   0 -33    0.04    0.17
  -1   0 -33    0.60    0.23
  -1   0 -33    0.26    0.19
  -2   0 -33    0.24    0.18
  -3   0 -33   -0.04    0.18
  -4   0 -33   -0.02    0.17
  -5   0 -33   -0.01    0.19
  -5   0 -33    0.13    0.18
  -6   0 -33   -0.03    0.21
  -6   0 -33    0.35    0.19
  -7   0 -33   -0.01    0.21
  -7   0 -33    0.06    0.20
  -8   0 -33    0.31    0.27
  -8   0 -33    0.19    0.22
  -9   0 -33   -0.04    0.26
  -9   0 -33   -0.03    0.22
  12  -1 -33    1.22    0.37
 -12  -1  33    1.23    0.37
  12   1 -33    1.02    0.35
  12   1 -33    1.00    0.38
 -12   1  33    0.92    0.35
 -11  -1  33   -0.21    0.21
  11  -1 -33   -0.06    0.18
  11  -1 -33    0.18    0.24
  11   1 -33    0.10    0.26
 -11   1  33    0.20    0.25
  11   1 -33   -0.21    0.21
  10  -1 -33    0.28    0.25
  10  -1 -33    0.77    0.25
 -10  -1  33    0.61    0.28
  10   1 -33    0.51    0.28
 -10   1  33    0.53    0.28
  10   1 -33    0.63    0.31
   9  -1 -33    0.61    0.23
   9  -1 -33    0.49    0.23
  -9  -1  33    0.16    0.24
   9   1 -33    0.29    0.21
  -9   1  33    0.34    0.26
   9   1 -33    0.36    0.24
   8  -1 -33    0.27    0.23
   8  -1 -33    0.14    0.19
   8   1 -33    0.19    0.22
   8   1 -33    0.03    0.17
  -8   1  33   -0.01    0.20
   7  -1 -33    0.42    0.21
   7  -1 -33    0.22    0.23
   7   1 -33    0.36    0.24
  -7   1  33    0.38    0.22
   7   1 -33    0.72    0.28
   6  -1 -33    0.26    0.22
   6  -1 -33   -0.01    0.15
   6   1 -33    0.35    0.23
   6   1 -33   -0.14    0.16
  -6   1  33    0.04    0.19
   5  -1 -33    5.54    0.61
   5  -1 -33    4.76    0.51
   5   1 -33    4.55    0.53
   5   1 -33    5.18    0.57
  -5   1  33    4.76    0.43
   4  -1 -33   21.79    1.15
   4  -1 -33   21.98    1.10
   4   1 -33   18.67    1.09
  -4   1  33   20.57    1.11
   4   1 -33   20.94    1.15
   3  -1 -33    2.24    0.37
   3  -1 -33    1.90    0.33
  -3   1  33    2.50    0.37
   3   1 -33    1.59    0.33
   3   1 -33    2.29    0.36
   2  -1 -33    0.92    0.25
   2  -1 -33    1.17    0.27
   2   1 -33    0.91    0.25
   2   1 -33    1.45    0.31
   1  -1 -33    5.92    0.52
   1  -1 -33    6.77    0.51
   1   1 -33    6.30    0.53
   1   1 -33    6.48    0.49
   0  -1 -33    0.69    0.24
   0   1 -33    0.57    0.21
   0   1 -33    0.35    0.20
  -1  -1 -33    0.19    0.21
  -1   1 -33   -0.07    0.15
  -1   1 -33   -0.15    0.12
  -2  -1 -33    0.15    0.21
  -2   1 -33    0.23    0.19
  -2   1 -33    0.22    0.17
  -3  -1 -33    0.04    0.20
  -3   1 -33    0.36    0.17
  -3   1 -33   -0.02    0.18
  -4  -1 -33    0.08    0.20
  -4   1 -33   -0.07    0.18
  -5  -1 -33    2.77    0.46
  -5   1 -33    2.88    0.44
  -5   1 -33    2.56    0.41
  -6  -1 -33    1.87    0.32
  -6  -1 -33    2.39    0.44
  -6   1 -33    2.47    0.42
  -6   1 -33    3.28    0.46
  -7  -1 -33    0.60    0.22
  -7  -1 -33    0.53    0.31
  -7   1 -33    0.96    0.31
  -7   1 -33    0.35    0.23
  -8  -1 -33    1.50    0.42
  -8  -1 -33    1.25    0.29
  -8   1 -33    1.15    0.33
  -8   1 -33    1.10    0.32
  -9   1 -33    4.84    0.58
  -9   1 -33    3.82    0.54
  10  -2 -33    0.05    0.24
 -10   2  33    0.18    0.28
  10   2 -33    0.95    0.35
  10   2 -33    0.45    0.30
   9  -2 -33    2.85    0.49
   9   2 -33    2.67    0.49
   9   2 -33    1.59    0.39
  -9   2  33    3.14    0.49
   8  -2 -33    4.96    0.44
   8  -2 -33    5.80    0.64
  -8   2  33    5.26    0.59
   8   2 -33    5.22    0.63
   8   2 -33    4.56    0.62
   7  -2 -33    4.58    0.58
   7  -2 -33    4.51    0.41
   7   2 -33    4.90    0.62
  -7   2  33    5.74    0.61
   7   2 -33    4.51    0.57
   6  -2 -33    0.10    0.17
   6  -2 -33    0.15    0.24
   6   2 -33    0.00    0.21
   6   2 -33    0.05    0.21
  -6   2  33    0.49    0.24
   5  -2 -33    0.26    0.19
   5  -2 -33    0.42    0.23
   5   2 -33    0.14    0.22
   5   2 -33    0.25    0.22
  -5   2  33    0.21    0.22
   4  -2 -33    9.07    0.62
   4  -2 -33    8.89    0.68
   4   2 -33    8.04    0.62
   4   2 -33    8.24    0.67
  -4   2  33    8.84    0.62
   3  -2 -33   11.46    0.71
   3   2 -33   10.47    0.76
  -3   2  33   10.71    0.69
   3   2 -33   10.12    0.70
   2  -2 -33    0.33    0.21
   2   2 -33    0.08    0.15
   2   2 -33    0.17    0.18
   1  -2 -33    5.37    0.48
   1   2 -33    5.19    0.59
   1   2 -33    4.89    0.44
   0  -2 -33    2.71    0.41
   0   2 -33    3.26    0.46
   0   2 -33    2.86    0.37
  -1  -2 -33    2.91    0.44
  -1   2 -33    3.93    0.51
  -1   2 -33    3.77    0.40
  -2  -2 -33    6.15    0.64
  -2   2 -33    4.86    0.40
  -2   2 -33    5.22    0.49
  -3  -2 -33    0.13    0.23
  -3   2 -33    0.19    0.20
  -3   2 -33    0.23    0.23
  -4  -2 -33    0.23    0.25
  -4   2 -33   -0.10    0.17
  -4   2 -33    0.08    0.22
  -5  -2 -33    9.52    0.78
  -5   2 -33   11.18    0.78
  -5   2 -33   10.55    0.73
  -6   2 -33    4.08    0.55
  -6   2 -33    4.58    0.54
  -7   2 -33    1.54    0.33
  -7   2 -33    1.75    0.40
  -7   3  33    0.61    0.32
   7   3 -33    0.24    0.26
   7   3 -33    0.28    0.26
  -6   3  33    1.70    0.37
   6   3 -33    2.06    0.46
   6   3 -33    2.13    0.42
   5  -3 -33    8.25    0.61
   5   3 -33    7.45    0.66
  -5   3  33    8.39    0.61
   5   3 -33    7.69    0.70
   4  -3 -33    0.12    0.24
  -4   3  33    0.00    0.20
   4   3 -33   -0.10    0.17
   4   3 -33   -0.20    0.18
   3  -3 -33    0.78    0.29
   3   3 -33    1.17    0.34
   3   3 -33    2.12    0.37
  -3   3  33    0.89    0.25
   2  -3 -33    1.15    0.33
   2   3 -33    0.95    0.30
   2   3 -33    1.30    0.34
  -2   3  33    1.16    0.28
   1  -3 -33   -0.23    0.21
   1   3 -33   -0.16    0.17
   1   3 -33    0.08    0.19
   0   3 -33    0.16    0.22
  -1   3 -33    0.18    0.24
  -1   3 -33    0.25    0.25
  -2   3 -33    0.08    0.22
  -2   3 -33   -0.05    0.20
  -3   3 -33    0.07    0.21
  -3   3 -33    0.00    0.21
  -4   3 -33    4.42    0.52
  -4   3 -33    3.92    0.55
  -5   3 -33    1.37    0.38
  -5   3 -33    1.97    0.38
  12   0 -34    4.65    0.62
 -12   0  34    3.89    0.57
  12   0 -34    3.96    0.62
  11   0 -34    1.91    0.42
  11   0 -34    1.33    0.32
 -11   0  34    2.38    0.46
  10   0 -34    3.23    0.52
 -10   0  34    2.06    0.44
  10   0 -34    2.95    0.44
   9   0 -34    5.44    0.63
   9   0 -34    4.75    0.54
  -9   0  34    3.95    0.55
   8   0 -34   19.40    1.13
   8   0 -34   18.22    1.09
  -8   0  34   20.03    1.12
  -7   0  34    5.03    0.58
   7   0 -34    5.14    0.57
   7   0 -34    4.05    0.50
   6   0 -34    0.19    0.20
  -6   0  34    0.64    0.25
   6   0 -34    0.07    0.20
   5   0 -34   10.07    0.69
   5   0 -34    9.90    0.70
   4   0 -34    6.76    0.54
   4   0 -34    6.15    0.51
   3   0 -34    1.65    0.33
   3   0 -34    1.56    0.33
   2   0 -34    1.33    0.31
   2   0 -34    1.71    0.33
   1   0 -34    0.71    0.24
   1   0 -34    0.58    0.24
   0   0 -34    5.28    0.46
   0   0 -34    5.68    0.47
  -1   0 -34   28.18    1.42
  -1   0 -34   26.95    1.36
  -2   0 -34   12.15    0.79
  -3   0 -34    2.41    0.38
  -4   0 -34    0.45    0.26
  -5   0 -34    2.01    0.35
  -5   0 -34    1.92    0.38
  -6   0 -34    9.01    0.70
  -6   0 -34    9.21    0.64
  -7   0 -34    8.84    0.65
  -7   0 -34    8.99    0.72
  -8   0 -34    0.32    0.23
  -8   0 -34    0.91    0.36
  -9   0 -34    0.00    0.23
  -9   0 -34    0.60    0.33
  11  -1 -34    0.43    0.25
 -11  -1  34    0.02    0.24
  11  -1 -34   -0.13    0.23
  11   1 -34    0.01    0.24
  11   1 -34    0.34    0.26
 -11   1  34    0.37    0.24
 -10  -1  34    4.99    0.62
  10  -1 -34    4.01    0.50
  10  -1 -34    5.11    0.61
 -10   1  34    3.92    0.55
  10   1 -34    3.95    0.56
  10   1 -34    5.88    0.68
   9  -1 -34    6.55    0.60
   9  -1 -34    6.49    0.53
  -9  -1  34    6.43    0.69
   9   1 -34    6.29    0.59
  -9   1  34    7.10    0.73
   9   1 -34    5.85    0.67
   8  -1 -34    0.50    0.23
   8  -1 -34    0.69    0.28
  -8   1  34    0.84    0.29
   8   1 -34    0.63    0.27
   8   1 -34    0.22    0.23
   7  -1 -34    0.10    0.17
   7  -1 -34   -0.01    0.20
  -7   1  34   -0.01    0.20
   7   1 -34   -0.05    0.20
   7   1 -34    0.21    0.22
   6  -1 -34    6.74    0.58
   6  -1 -34    6.21    0.52
  -6   1  34    7.18    0.58
   6   1 -34    7.33    0.60
   6   1 -34    7.53    0.60
   5  -1 -34    0.66    0.28
   5  -1 -34    0.50    0.21
  -5   1  34    0.42    0.22
   5   1 -34    0.36    0.22
   5   1 -34    0.48    0.21
   4  -1 -34    8.69    0.63
   4  -1 -34    8.16    0.59
  -4   1  34    8.31    0.61
   4   1 -34    8.38    0.63
   4   1 -34    8.30    0.62
   3  -1 -34   13.81    0.81
   3  -1 -34   13.00    0.83
   3   1 -34   13.20    0.81
   3   1 -34   12.31    0.83
   2  -1 -34   12.42    0.80
   2  -1 -34   11.92    0.77
   2   1 -34   13.11    0.81
   2   1 -34   12.16    0.76
   1  -1 -34    1.04    0.26
   1  -1 -34    1.52    0.32
   1   1 -34    1.33    0.28
   1   1 -34    1.20    0.30
   0  -1 -34    0.13    0.19
   0   1 -34    0.41    0.19
   0   1 -34    0.19    0.20
  -1  -1 -34    1.29    0.31
  -1   1 -34    1.04    0.25
  -1   1 -34    1.57    0.34
  -2  -1 -34    7.13    0.59
  -2   1 -34    7.54    0.53
  -2   1 -34    7.54    0.57
  -3  -1 -34    6.69    0.58
  -3   1 -34    7.25    0.58
  -4  -1 -34    0.81    0.30
  -4   1 -34    1.09    0.29
  -5  -1 -34   17.94    1.08
  -5   1 -34   17.43    1.03
  -5   1 -34   17.97    1.04
  -6  -1 -34   11.21    0.83
  -6  -1 -34   11.29    0.70
  -6   1 -34   11.33    0.77
  -6   1 -34   11.39    0.78
  -7  -1 -34    1.84    0.32
  -7  -1 -34    2.35    0.47
  -7   1 -34    2.04    0.39
  -7   1 -34    1.90    0.38
  -8  -1 -34   -0.20    0.23
  -8  -1 -34   -0.10    0.19
  -8   1 -34   -0.17    0.21
  -8   1 -34    0.15    0.27
  10  -2 -34    0.33    0.29
  10   2 -34    0.60    0.34
 -10   2  34    0.58    0.32
  10   2 -34    0.34    0.30
   9  -2 -34    4.06    0.56
   9   2 -34    3.25    0.55
  -9   2  34    3.51    0.50
   9   2 -34    4.48    0.62
   8  -2 -34   12.39    0.86
   8  -2 -34   12.09    0.74
  -8   2  34   12.27    0.83
   8   2 -34   12.70    0.91
   8   2 -34   12.45    0.88
   7  -2 -34    3.37    0.48
   7  -2 -34    3.18    0.40
  -7   2  34    2.79    0.43
   7   2 -34    2.80    0.47
   7   2 -34    2.71    0.47
   6  -2 -34    0.11    0.19
   6  -2 -34    0.43    0.26
   6   2 -34   -0.03    0.20
  -6   2  34   -0.05    0.19
   6   2 -34    0.26    0.23
   5  -2 -34    0.90    0.31
   5  -2 -34    1.13    0.26
   5   2 -34    0.49    0.27
  -5   2  34    0.95    0.29
   5   2 -34    1.29    0.34
   4  -2 -34   13.55    0.84
   4  -2 -34   14.51    0.93
   4   2 -34   16.19    0.97
  -4   2  34   13.69    0.85
   4   2 -34   14.36    0.88
   3  -2 -34   30.67    1.49
  -3   2  34   29.17    1.50
   3   2 -34   30.71    1.51
   3   2 -34   30.84    1.58
   2  -2 -34    1.07    0.28
   2   2 -34    1.54    0.33
   2   2 -34    1.10    0.29
   1  -2 -34    0.05    0.19
   1   2 -34    0.17    0.19
   1   2 -34    0.36    0.23
   0  -2 -34    6.23    0.53
   0   2 -34    6.15    0.48
   0   2 -34    5.89    0.54
  -1  -2 -34    7.61    0.62
  -1   2 -34    7.84    0.63
  -1   2 -34    8.14    0.55
  -2  -2 -34    8.65    0.67
  -2   2 -34    7.78    0.53
  -2   2 -34    8.84    0.65
  -3  -2 -34    1.41    0.37
  -3   2 -34    2.44    0.39
  -3   2 -34    1.71    0.37
  -4  -2 -34    5.17    0.64
  -4   2 -34    5.36    0.61
  -4   2 -34    5.16    0.57
  -5  -2 -34    0.42    0.31
  -5   2 -34    0.33    0.24
  -5   2 -34   -0.11    0.19
  -6   2 -34   11.86    0.86
  -6   2 -34   12.64    0.82
  -7   2 -34    0.08    0.24
  -7   2 -34    0.16    0.24
   7   3 -34    4.56    0.60
  -7   3  34    2.49    0.44
   7   3 -34    3.11    0.57
   6   3 -34    1.90    0.45
   6   3 -34    1.89    0.43
  -6   3  34    2.74    0.43
   5  -3 -34    0.19    0.24
  -5   3  34    0.63    0.27
   5   3 -34    0.38    0.25
   5   3 -34    0.18    0.26
   4  -3 -34    6.78    0.57
   4   3 -34    7.62    0.68
   4   3 -34    7.37    0.60
  -4   3  34    6.74    0.57
   3  -3 -34   38.23    1.84
   3   3 -34   41.29    1.99
  -3   3  34   39.43    1.84
   3   3 -34   36.59    1.84
   2  -3 -34    6.09    0.55
   2   3 -34    6.35    0.71
   2   3 -34    6.56    0.58
   1  -3 -34    0.24    0.24
   1   3 -34    0.23    0.23
   1   3 -34    0.10    0.19
   0  -3 -34    0.19    0.24
   0   3 -34    0.23    0.22
  -1   3 -34    0.19    0.23
  -1   3 -34    0.24    0.26
  -2   3 -34    0.04    0.23
  -2   3 -34    0.83    0.28
  -3   3 -34    0.53    0.27
  -3   3 -34    0.55    0.26
  -4   3 -34    1.46    0.39
  -4   3 -34    1.48    0.38
  12   0 -35    0.22    0.23
  12   0 -35    0.04    0.26
 -12   0  35    0.62    0.30
  11   0 -35    0.16    0.26
  11   0 -35    0.02    0.24
 -11   0  35    0.14    0.25
 -10   0  35    0.43    0.28
  10   0 -35   -0.20    0.16
  10   0 -35    0.09    0.18
  -9   0  35    0.12    0.24
   9   0 -35    0.26    0.25
   9   0 -35   -0.25    0.13
   8   0 -35    0.11    0.19
   8   0 -35   -0.02    0.21
  -8   0  35   -0.02    0.21
  -7   0  35   -0.22    0.17
   7   0 -35    0.19    0.20
   7   0 -35    0.10    0.17
  -6   0  35    0.37    0.24
   6   0 -35    0.12    0.20
   6   0 -35    0.33    0.23
   5   0 -35   -0.09    0.16
   5   0 -35   -0.05    0.18
   4   0 -35   -0.07    0.17
   4   0 -35   -0.02    0.16
   3   0 -35    0.01    0.18
   3   0 -35   -0.21    0.15
   2   0 -35    0.36    0.20
   2   0 -35   -0.31    0.15
   1   0 -35    0.29    0.20
   1   0 -35    0.13    0.17
   0   0 -35    0.25    0.19
   0   0 -35    0.16    0.19
  -1   0 -35    0.07    0.16
  -1   0 -35    0.12    0.18
  -2   0 -35    0.19    0.19
  -3   0 -35    0.21    0.21
  -4   0 -35    0.07    0.21
  -5   0 -35   -0.23    0.13
  -5   0 -35   -0.05    0.16
  -6   0 -35    0.27    0.19
  -6   0 -35   -0.10    0.22
  -7   0 -35    0.22    0.25
  -7   0 -35    0.45    0.22
  -8   0 -35   -0.33    0.22
  -8   0 -35    0.08    0.21
  -9   0 -35    0.00    0.27
  -9   0 -35    0.14    0.23
  11  -1 -35    1.85    0.42
 -11  -1  35    2.24    0.44
  11  -1 -35    2.10    0.37
  11   1 -35    1.88    0.44
 -11   1  35    1.82    0.42
  11   1 -35    2.11    0.44
  10  -1 -35    0.33    0.26
 -10  -1  35    0.78    0.31
  10  -1 -35    0.39    0.21
  10   1 -35    0.24    0.24
 -10   1  35    0.29    0.22
  10   1 -35    0.53    0.30
   9  -1 -35    0.79    0.25
   9  -1 -35    1.37    0.38
   9   1 -35    0.98    0.30
  -9   1  35    1.21    0.35
   9   1 -35    0.50    0.26
   8  -1 -35    1.66    0.33
   8  -1 -35    1.78    0.39
  -8   1  35    1.37    0.35
   8   1 -35    2.60    0.46
   8   1 -35    2.14    0.41
   7  -1 -35    1.68    0.38
   7  -1 -35    2.30    0.36
  -7   1  35    2.19    0.40
   7   1 -35    2.47    0.42
   7   1 -35    2.69    0.45
   6  -1 -35   -0.15    0.19
   6  -1 -35   -0.05    0.18
  -6   1  35    0.37    0.24
   6   1 -35   -0.15    0.19
   6   1 -35    0.25    0.23
   5  -1 -35    1.42    0.35
   5  -1 -35    1.07    0.29
   5   1 -35    0.68    0.26
   5   1 -35    0.96    0.29
  -5   1  35    1.02    0.29
   4  -1 -35    2.99    0.41
   4  -1 -35    3.11    0.46
   4   1 -35    4.06    0.49
  -4   1  35    3.38    0.45
   4   1 -35    3.27    0.45
   3  -1 -35    0.61    0.22
   3  -1 -35    0.79    0.25
   3   1 -35    0.77    0.26
   3   1 -35    0.72    0.26
   2  -1 -35    7.70    0.62
   2  -1 -35    9.00    0.62
   2   1 -35    8.47    0.64
   2   1 -35    7.83    0.59
   1  -1 -35    0.68    0.24
   1  -1 -35    0.32    0.23
   1   1 -35    0.48    0.23
   1   1 -35    0.59    0.22
   0  -1 -35    0.72    0.26
   0   1 -35    0.51    0.24
   0   1 -35    1.16    0.26
  -1  -1 -35    0.29    0.18
  -1   1 -35    0.06    0.15
  -1   1 -35    0.30    0.17
  -2  -1 -35    0.51    0.25
  -2   1 -35    0.90    0.28
  -2   1 -35    0.23    0.16
  -3  -1 -35    0.35    0.24
  -3   1 -35    0.27    0.22
  -4  -1 -35    0.60    0.28
  -4   1 -35    1.26    0.31
  -5  -1 -35    4.56    0.58
  -5   1 -35    4.60    0.56
  -5   1 -35    4.73    0.55
  -6  -1 -35    0.04    0.24
  -6  -1 -35   -0.05    0.16
  -6   1 -35   -0.15    0.19
  -6   1 -35    0.33    0.24
  -7  -1 -35    0.04    0.20
  -7  -1 -35    0.26    0.30
  -7   1 -35    0.18    0.24
  -7   1 -35    0.16    0.24
  -8  -1 -35    0.98    0.38
  -8   1 -35    1.47    0.36
  -8   1 -35    1.35    0.35
  10  -2 -35   -0.24    0.22
 -10   2  35    0.37    0.31
  10   2 -35   -0.27    0.22
  10   2 -35   -0.06    0.19
   9  -2 -35    3.93    0.57
  -9   2  35    5.86    0.65
   9   2 -35    5.10    0.67
   9   2 -35    4.18    0.60
   8  -2 -35    0.05    0.20
   8  -2 -35   -0.03    0.22
   8   2 -35    0.80    0.31
  -8   2  35    0.17    0.24
   8   2 -35   -0.25    0.16
   7  -2 -35    0.42    0.28
   7  -2 -35    0.47    0.23
   7   2 -35    0.81    0.32
   7   2 -35    0.16    0.25
  -7   2  35    0.93    0.29
   6  -2 -35   -0.18    0.17
   6  -2 -35    0.30    0.26
   6   2 -35    0.22    0.22
   6   2 -35   -0.02    0.20
  -6   2  35   -0.06    0.22
   5  -2 -35    4.46    0.49
   5  -2 -35    5.05    0.61
  -5   2  35    3.27    0.46
   5   2 -35    3.98    0.56
   5   2 -35    4.23    0.53
   4  -2 -35   10.04    0.67
   4  -2 -35    8.69    0.71
  -4   2  35    9.70    0.67
   4   2 -35    9.50    0.74
   4   2 -35    9.09    0.68
   3  -2 -35   23.69    1.23
  -3   2  35   24.22    1.23
   3   2 -35   22.23    1.29
   3   2 -35   22.97    1.23
   2  -2 -35    0.48    0.23
   2   2 -35    0.33    0.20
   2   2 -35    0.26    0.21
   1  -2 -35    0.11    0.20
   1   2 -35   -0.09    0.14
   1   2 -35    0.07    0.17
   0  -2 -35    4.52    0.54
   0   2 -35    4.64    0.48
   0   2 -35    4.06    0.52
  -1  -2 -35    4.39    0.55
  -1   2 -35    5.15    0.58
  -1   2 -35    4.48    0.41
  -2  -2 -35    2.35    0.42
  -2   2 -35    1.66    0.28
  -2   2 -35    1.69    0.35
  -3  -2 -35    0.17    0.23
  -3   2 -35    0.14    0.21
  -3   2 -35   -0.01    0.17
  -4  -2 -35    5.32    0.67
  -4   2 -35    5.46    0.63
  -4   2 -35    5.64    0.61
  -5  -2 -35    4.21    0.59
  -5   2 -35    4.58    0.58
  -5   2 -35    3.76    0.50
  -6   2 -35    4.71    0.55
  -6   2 -35    3.76    0.54
  -7   2 -35    5.45    0.67
  -7   2 -35    5.13    0.61
   6   3 -35    0.73    0.34
  -6   3  35    0.72    0.27
   6   3 -35    0.18    0.24
   5   3 -35    0.15    0.24
  -5   3  35    0.09    0.21
   5   3 -35    0.11    0.25
   4  -3 -35    0.26    0.23
   4   3 -35    0.27    0.23
   4   3 -35    0.55    0.31
  -4   3  35    0.48    0.22
   3  -3 -35   17.87    1.03
  -3   3  35   16.68    0.99
   3   3 -35   17.05    1.10
   3   3 -35   18.05    1.11
   2  -3 -35   22.60    1.26
   2   3 -35   23.80    1.23
   2   3 -35   21.91    1.31
   1  -3 -35   -0.05    0.23
   1   3 -35   -0.19    0.17
   1   3 -35   -0.10    0.21
   0  -3 -35    4.36    0.57
   0   3 -35    4.63    0.58
  -1   3 -35    5.62    0.64
  -1   3 -35    6.46    0.70
  -2   3 -35    0.12    0.23
  -2   3 -35    0.04    0.23
  -3   3 -35    0.44    0.26
  -3   3 -35    1.06    0.34
 -11   0  36    1.82    0.43
  11   0 -36    0.77    0.36
  11   0 -36    1.52    0.39
  10   0 -36    7.52    0.63
  10   0 -36    6.93    0.76
 -10   0  36    7.13    0.65
   9   0 -36    9.40    0.72
   9   0 -36    9.98    0.77
  -9   0  36   10.87    0.78
  -8   0  36    1.06    0.34
   8   0 -36    1.27    0.31
   8   0 -36    2.26    0.43
   7   0 -36    3.84    0.53
  -7   0  36    3.59    0.51
   7   0 -36    3.59    0.48
   6   0 -36    0.45    0.23
   6   0 -36    0.56    0.26
  -6   0  36    0.20    0.21
   5   0 -36    2.34    0.40
   5   0 -36    2.19    0.39
   4   0 -36    5.89    0.52
   4   0 -36    6.09    0.54
   3   0 -36   13.69    0.87
   3   0 -36   14.75    0.89
   2   0 -36   16.51    0.99
   2   0 -36   18.49    1.04
   1   0 -36   12.12    0.78
   1   0 -36   12.60    0.79
   0   0 -36    6.80    0.54
   0   0 -36    6.41    0.53
  -1   0 -36    0.93    0.26
  -1   0 -36    0.65    0.23
  -2   0 -36   27.11    1.41
  -3   0 -36   21.45    1.20
  -4   0 -36    0.77    0.29
  -5   0 -36    1.18    0.29
  -5   0 -36    0.74    0.29
  -6   0 -36   11.95    0.87
  -6   0 -36   13.95    0.83
  -7   0 -36   10.74    0.74
  -7   0 -36   10.81    0.82
  -8   0 -36    8.57    0.75
  -8   0 -36    9.70    0.71
 -11  -1  36    4.38    0.62
  11  -1 -36    3.85    0.48
  11  -1 -36    4.44    0.62
  11   1 -36    4.12    0.62
 -11   1  36    4.43    0.60
  11   1 -36    3.96    0.57
  10  -1 -36    0.69    0.27
  10  -1 -36    0.54    0.26
 -10  -1  36    0.83    0.32
  10   1 -36    0.81    0.34
  10   1 -36    0.69    0.30
 -10   1  36    1.05    0.36
   9  -1 -36    5.36    0.50
   9  -1 -36    4.36    0.59
  -9   1  36    5.96    0.66
   9   1 -36    4.79    0.61
   9   1 -36    5.21    0.63
   8  -1 -36   28.02    1.39
   8  -1 -36   27.05    1.47
   8   1 -36   26.31    1.48
  -8   1  36   28.50    1.47
   8   1 -36   27.68    1.50
   7  -1 -36    9.76    0.70
   7  -1 -36   10.70    0.78
  -7   1  36   10.66    0.75
   7   1 -36   10.57    0.75
   7   1 -36   10.29    0.77
   6  -1 -36    0.96    0.27
   6  -1 -36    0.58    0.25
  -6   1  36    0.67    0.26
   6   1 -36    0.45    0.26
   6   1 -36    0.68    0.26
   5  -1 -36    0.06    0.18
   5  -1 -36    0.33    0.24
   5   1 -36    0.50    0.25
   5   1 -36    0.23    0.21
  -5   1  36    0.17    0.21
   4  -1 -36    5.00    0.54
   4  -1 -36    4.61    0.54
  -4   1  36    4.82    0.55
   4   1 -36    4.53    0.54
   4   1 -36    4.82    0.56
   3  -1 -36    1.73    0.35
   3  -1 -36    2.21    0.41
   3   1 -36    2.55    0.41
   3   1 -36    2.12    0.37
   2  -1 -36   10.59    0.71
[truncated: 40,829 more chars]
