# Supplementary material for: Benzo[a][1,4]benzothia­zino[3,2-c]phenothia­zine
Source: IUCrdata. 2024 Apr 30;9(Pt 4):x240357. doi: 10.1107/S2414314624003572 (PMC11074542; doi:10.1107/S2414314624003572)
Supplement: Supplementary file 2 [file x-09-x240357-Isup5.hkl]

data_I                                                                          
_shelx_title ' 24047z_a.res in P2(1)/c'                                         
_shelx_refln_list_code          4                                               
_shelx_F_calc_maximum      243.88                                               
_exptl_crystal_F_000       760.00                                               
_reflns_d_resolution_high  0.7486                                               
                                                                                
loop_                                                                           
 _space_group_symop_operation_xyz                                               
 'x, y, z'                                                                      
 '-x, y+1/2, -z+1/2'                                                            
 '-x, -y, -z'                                                                   
 'x, -y-1/2, z-1/2'                                                             
                                                                                
_cell_length_a    11.7365                                                       
_cell_length_b     3.8149                                                       
_cell_length_c    35.7260                                                       
_cell_angle_alpha  90.000                                                       
_cell_angle_beta   97.669                                                       
_cell_angle_gamma  90.000                                                       
                                                                                
_shelx_F_squared_multiplier     1.000                                           
                                                                                
loop_                                                                           
 _refln_index_h                                                                 
 _refln_index_k                                                                 
 _refln_index_l                                                                 
 _refln_F_squared_calc                                                          
 _refln_F_squared_meas                                                          
 _refln_F_squared_sigma                                                         
 _refln_observed_status                                                         
   2   0   0       5540.06       5608.57       204.91 o                         
   3   0   0         64.62         95.43         5.29 o                         
   4   0   0        514.20        459.59        15.64 o                         
   5   0   0        824.13        792.37        25.78 o                         
   6   0   0        433.75        368.86        28.98 o                         
   7   0   0        362.51        378.52        15.89 o                         
   8   0   0       1464.72       1357.37        54.23 o                         
   9   0   0      14541.42      14146.71       395.12 o                         
  10   0   0       8038.94       7735.46       220.59 o                         
  11   0   0        140.89        143.16        17.45 o                         
  12   0   0          8.90          4.26         6.82 o                         
  13   0   0        175.65        170.37        15.85 o                         
  14   0   0       1759.77       1759.44        50.02 o                         
  15   0   0        208.66        174.76        27.11 o                         
   1   1   0      10299.25      10539.10       160.59 o                         
   2   1   0          6.55         18.64         1.74 o                         
   3   1   0        126.03         99.50         2.78 o                         
   4   1   0       3259.71       3184.34        51.97 o                         
   5   1   0        158.30         77.16         3.36 o                         
   6   1   0       1603.87       1532.59        33.20 o                         
   7   1   0        309.08        287.23         9.10 o                         
   8   1   0         24.52         24.89         3.85 o                         
   9   1   0         56.31         60.71         5.82 o                         
  10   1   0       3425.21       3521.12        74.20 o                         
  11   1   0       2192.07       2175.27        51.36 o                         
  12   1   0          4.63         -1.20         3.90 o                         
  13   1   0        630.32        579.33        22.99 o                         
  14   1   0        372.18        437.33        18.74 o                         
  15   1   0         71.68         78.47        10.42 o                         
   0   2   0       2309.20       2305.69        67.43 o                         
   1   2   0       1522.44       1454.90        31.14 o                         
   2   2   0        381.22        358.83         9.65 o                         
   3   2   0        561.35        599.15        13.11 o                         
   4   2   0        493.40        497.77        20.49 o                         
   5   2   0        144.08        131.58         8.98 o                         
   6   2   0        444.86        350.33        17.17 o                         
   7   2   0         25.68         20.93         3.97 o                         
   8   2   0       2490.33       2392.18        60.25 o                         
   9   2   0       1426.99       1390.96        38.73 o                         
  10   2   0          1.67          4.99         5.19 o                         
  11   2   0        192.41        224.83        20.49 o                         
  12   2   0          0.32         -8.92        11.84 o                         
  13   2   0          8.30         31.62        16.83 o                         
  14   2   0        136.91        147.72        25.12 o                         
   1   3   0        305.07        322.04        11.43 o                         
   2   3   0         39.43         32.54         3.70 o                         
   3   3   0        106.22        134.74         8.47 o                         
   4   3   0        277.51        251.60        10.32 o                         
   5   3   0        354.89        350.73        21.99 o                         
   6   3   0        519.21        474.13        16.63 o                         
   7   3   0        145.68        155.00        15.85 o                         
   8   3   0         26.61          5.22         8.10 o                         
   9   3   0        127.34        167.34        18.29 o                         
  10   3   0        369.89        355.86        25.02 o                         
  11   3   0          5.09         13.23        11.88 o                         
  12   3   0         89.10         98.08        15.19 o                         
   0   4   0        565.52        617.05        21.77 o                         
   1   4   0        101.47        124.98         9.69 o                         
   2   4   0         40.89         34.85         5.27 o                         
   3   4   0          2.22          5.80         5.36 o                         
   4   4   0          0.39         -0.51         5.59 o                         
   5   4   0          0.27         15.59        10.87 o                         
   6   4   0        102.35        131.15        14.02 o                         
   7   4   0         19.95         31.73        25.55 o                         
   8   4   0          1.41         40.79        25.48 o                         
   9   4   0         95.89        188.07        48.93 o                         
   1   5   0          8.66         11.84        14.96 o                         
   2   5   0         18.25         28.92        12.42 o                         
 -15   1   1          2.98          4.42         7.39 o                         
 -14   1   1        233.46        243.42        14.83 o                         
 -13   1   1         92.41        106.94        13.58 o                         
 -12   1   1          0.29         -2.03         4.32 o                         
 -11   1   1        201.91        198.74         9.20 o                         
 -10   1   1         86.69         88.65         6.92 o                         
  -9   1   1          4.43          9.14         4.02 o                         
  -8   1   1         71.31         78.49         5.86 o                         
  -7   1   1        162.02        172.08         8.73 o                         
  -6   1   1        215.06        242.36         8.64 o                         
  -5   1   1        204.49        207.16         5.51 o                         
  -4   1   1        771.83        789.87        15.38 o                         
  -3   1   1        243.91        238.94         5.63 o                         
  -2   1   1       1268.91       1391.28        28.47 o                         
  -1   1   1        508.44        479.90        16.52 o                         
   0   1   1       7680.65       8250.52       179.27 o                         
   1   1   1       8403.43       8701.12       135.65 o                         
   2   1   1        279.62        272.27         5.28 o                         
   3   1   1        100.95        106.21         2.35 o                         
   4   1   1        936.02        888.11        15.51 o                         
   5   1   1       1218.04       1397.60        29.91 o                         
   6   1   1          2.42          0.56         2.08 o                         
   7   1   1        473.10        417.96        11.75 o                         
   8   1   1        162.58        148.46         8.64 o                         
   9   1   1         82.12         94.09         6.70 o                         
  10   1   1       4058.47       3966.52        82.85 o                         
  11   1   1        892.67        865.82        23.07 o                         
  12   1   1          3.11          2.22         4.07 o                         
  13   1   1         63.44         79.44         9.72 o                         
  14   1   1        174.71        218.78        24.93 o                         
  15   1   1          0.42         27.34         8.75 o                         
 -13   2   1          2.07         37.89        12.25 o                         
 -12   2   1          0.12         -5.96         9.73 o                         
 -11   2   1         88.17         97.91        15.59 o                         
 -10   2   1         79.51         94.08        27.74 o                         
  -9   2   1        107.84        116.82        10.91 o                         
  -8   2   1         82.27         97.72         9.66 o                         
  -7   2   1          2.40          7.43         3.55 o                         
  -6   2   1        626.21        617.09        25.12 o                         
  -5   2   1       1498.69       1474.32        48.26 o                         
  -4   2   1         23.11         45.43         6.82 o                         
  -3   2   1        130.53        137.85         4.96 o                         
  -2   2   1          4.01          1.72         2.52 o                         
  -1   2   1         42.52         46.87         4.26 o                         
   0   2   1        592.22        476.34        12.26 o                         
   1   2   1        388.66        300.02         7.75 o                         
   2   2   1        139.21        124.75         5.49 o                         
   3   2   1        720.95        746.07        14.86 o                         
   4   2   1        952.31        944.65        24.94 o                         
   5   2   1         78.25         75.81         8.28 o                         
   6   2   1         61.62         62.08         4.34 o                         
   7   2   1          6.46          4.11         3.06 o                         
   8   2   1        178.74        181.30        13.71 o                         
   9   2   1        382.09        380.54        14.96 o                         
  10   2   1        923.24        896.30        42.38 o                         
  11   2   1        141.11        201.95        29.29 o                         
  12   2   1         42.19         36.25        26.49 o                         
  13   2   1        102.05        142.13        19.33 o                         
  14   2   1         58.25         66.13        15.35 o                         
 -12   3   1        154.54        182.51        18.77 o                         
 -11   3   1         97.44        124.31        22.39 o                         
 -10   3   1        375.22        391.39        26.51 o                         
  -9   3   1        711.23        643.54        37.09 o                         
  -8   3   1        105.02        115.36        15.35 o                         
  -7   3   1        338.02        327.70        21.42 o                         
  -6   3   1          3.38          5.61         7.45 o                         
  -5   3   1       1063.88        970.31        36.99 o                         
  -4   3   1        824.13        747.50        18.14 o                         
  -3   3   1          4.11          4.43         2.46 o                         
  -2   3   1         41.00         45.83         3.99 o                         
  -1   3   1        254.44        223.83         7.08 o                         
   0   3   1       1013.76       1004.53        19.85 o                         
   1   3   1          5.16          7.82         3.58 o                         
   2   3   1        685.59        696.93        15.89 o                         
   3   3   1          2.63          6.80         3.12 o                         
   4   3   1        281.53        270.88         9.21 o                         
   5   3   1       1201.62       1131.11        31.78 o                         
   6   3   1        654.22        636.39        39.27 o                         
   7   3   1         92.48        105.96        19.32 o                         
   8   3   1         73.03         64.76        11.67 o                         
   9   3   1          0.86         15.58        11.84 o                         
  10   3   1         28.22         42.97        12.56 o                         
  11   3   1         31.72         59.30        20.57 o                         
  12   3   1        103.42        126.43        15.57 o                         
  -9   4   1        388.41        378.32        23.65 o                         
  -8   4   1         19.06         23.47         9.81 o                         
  -7   4   1         37.72         23.21         9.80 o                         
  -6   4   1         59.36         85.03        35.76 o                         
  -5   4   1        759.73        705.85        28.58 o                         
  -4   4   1        100.14         95.65         9.54 o                         
  -3   4   1         71.65         67.52        10.62 o                         
  -2   4   1        492.37        454.40        17.57 o                         
  -1   4   1         54.01         50.72         5.15 o                         
   0   4   1        655.84        665.28        15.87 o                         
   1   4   1        810.51        789.99        20.08 o                         
   2   4   1         72.45         84.42         7.12 o                         
   3   4   1        138.98        139.59        10.30 o                         
   4   4   1        120.82        163.14        26.48 o                         
   5   4   1          9.69          2.93         7.59 o                         
   6   4   1         42.73         48.43        10.50 o                         
   7   4   1        138.72        130.88        18.36 o                         
   8   4   1        328.51        349.98        25.34 o                         
   9   4   1        203.12        216.70        23.36 o                         
  -2   5   1         35.33         19.92        11.23 o                         
  -1   5   1        257.18        303.28        25.28 o                         
   0   5   1        129.67        109.79        14.76 o                         
   1   5   1         36.46          5.61        13.71 o                         
   2   5   1         46.53         18.54        14.34 o                         
 -15   0   2        583.68        565.51        25.07 o                         
 -14   0   2       1279.90       1232.31        38.38 o                         
 -13   0   2        396.53        367.16        16.91 o                         
 -12   0   2        330.80        297.12        14.72 o                         
 -11   0   2        183.11        172.93        14.76 o                         
 -10   0   2          9.58         -1.18        13.40 o                         
  -9   0   2        802.17        757.72        33.03 o                         
  -8   0   2         46.46         57.30         7.26 o                         
  -7   0   2        545.62        606.41        22.25 o                         
  -6   0   2       3112.55       3466.79       100.05 o                         
  -5   0   2       9975.35      10100.53       397.04 o                         
  -4   0   2       2892.25       2839.12        81.10 o                         
  -3   0   2          5.95          2.83         2.84 o                         
  -2   0   2       1424.50       1435.53        33.70 o                         
  -1   0   2          0.16          0.04         0.59 o                         
   1   0   2         39.16         43.41         1.90 o                         
   2   0   2       1548.66       1720.00        39.94 o                         
   3   0   2       1750.42       1952.77        55.75 o                         
   4   0   2       4799.20       4969.52       139.27 o                         
   5   0   2         69.04        115.84         6.82 o                         
   6   0   2        205.68        187.47         9.47 o                         
   7   0   2         55.16         47.64         6.38 o                         
   8   0   2        335.83        310.30        14.52 o                         
   9   0   2       1038.69        960.27        33.49 o                         
  10   0   2         91.70        103.18        11.23 o                         
  11   0   2         17.63         13.03         7.18 o                         
  12   0   2        826.68        748.24        30.40 o                         
  13   0   2          2.46          7.13         7.79 o                         
  14   0   2         36.29         31.93        14.96 o                         
  15   0   2        619.47        589.83        38.02 o                         
 -15   1   2         81.52         64.23        11.16 o                         
 -14   1   2        271.25        299.02        16.96 o                         
 -13   1   2          3.18          9.11         6.01 o                         
 -12   1   2        220.07        221.92        10.60 o                         
 -11   1   2         12.15         17.51         4.38 o                         
 -10   1   2        258.48        264.80         9.47 o                         
  -9   1   2        812.89        716.09        16.80 o                         
  -8   1   2       2011.46       1872.75        36.41 o                         
  -7   1   2       1010.89        956.59        19.92 o                         
  -6   1   2         33.48         29.88         2.70 o                         
  -5   1   2        305.92        292.39         6.33 o                         
  -4   1   2        825.81        764.12        17.38 o                         
  -3   1   2        887.53        850.94        18.65 o                         
  -2   1   2         21.83         24.23         1.84 o                         
  -1   1   2       6810.16       7550.52       124.66 o                         
   0   1   2      11816.42      12012.38       273.58 o                         
   1   1   2       9514.37       9793.37       152.07 o                         
   2   1   2       5724.25       6027.17       135.91 o                         
   3   1   2          8.36         11.49         0.89 o                         
   4   1   2       2516.40       2472.05        37.46 o                         
   5   1   2       7013.35       7216.84       127.14 o                         
   6   1   2       2450.06       2277.38        47.46 o                         
   7   1   2       1361.59       1269.37        28.49 o                         
   8   1   2         10.44         11.39         3.30 o                         
   9   1   2       1068.20        937.11        23.17 o                         
  10   1   2        903.06        864.04        24.29 o                         
  11   1   2          6.20         16.14         4.64 o                         
  12   1   2         63.76         62.88         9.25 o                         
  13   1   2        186.98        208.10        14.88 o                         
  14   1   2       1683.67       1661.98        48.87 o                         
  15   1   2        908.66        850.56        48.31 o                         
 -14   2   2       1113.58       1151.75        40.41 o                         
 -13   2   2       1110.18       1135.40        39.31 o                         
 -12   2   2        302.25        326.86        21.29 o                         
 -11   2   2         63.71         53.59        12.78 o                         
 -10   2   2       1227.58       1247.64        36.06 o                         
  -9   2   2         83.71        101.72         8.92 o                         
  -8   2   2       1167.53       1061.80        30.21 o                         
  -7   2   2        407.03        395.00        14.27 o                         
  -6   2   2       3845.25       3824.03       113.93 o                         
  -5   2   2       1312.57       1258.79        42.30 o                         
  -4   2   2       3490.96       3551.05       104.23 o                         
  -3   2   2        327.23        286.56         9.88 o                         
  -2   2   2         42.90         68.99         4.28 o                         
  -1   2   2        177.35        175.68         6.43 o                         
   0   2   2       1777.47       1741.24        36.84 o                         
   1   2   2       4421.33       4460.45        89.12 o                         
   2   2   2        838.74        981.19        21.33 o                         
   3   2   2       1550.06       1665.62        35.53 o                         
   4   2   2       2114.51       2175.21        52.99 o                         
   5   2   2        318.27        297.61        10.25 o                         
   6   2   2         91.68         94.20        13.40 o                         
   7   2   2          0.66          0.05         2.95 o                         
   8   2   2        468.99        487.84        16.63 o                         
   9   2   2        129.69        131.55         9.54 o                         
  10   2   2       2309.19       2299.53        59.59 o                         
  11   2   2        702.37        671.26        31.95 o                         
  12   2   2          0.28         22.11        37.09 o                         
  13   2   2          0.12         33.66        17.45 o                         
  14   2   2          3.64         14.83        16.52 o                         
 -12   3   2         10.85         51.58        18.03 o                         
 -11   3   2          2.86         -4.60         6.53 o                         
 -10   3   2        317.44        500.62        47.04 o                         
  -9   3   2        756.68        782.86        53.60 o                         
  -8   3   2          2.61         23.69        10.14 o                         
  -7   3   2         40.87         39.64        10.99 o                         
  -6   3   2         69.55         88.42        33.03 o                         
  -5   3   2         62.50         62.61         7.11 o                         
  -4   3   2        570.02        543.44        13.29 o                         
  -3   3   2       1331.09       1340.62        27.69 o                         
  -2   3   2        399.08        415.78        11.34 o                         
  -1   3   2        205.00        210.61         7.30 o                         
   0   3   2       1228.99       1223.48        23.38 o                         
   1   3   2        174.32        161.20         6.82 o                         
   2   3   2          9.02          5.80         2.66 o                         
   3   3   2         70.70         86.91         5.25 o                         
   4   3   2        271.71        249.98        12.60 o                         
   5   3   2        606.47        567.66        18.49 o                         
   6   3   2       1134.24       1001.16        38.75 o                         
   7   3   2        735.88        675.93        31.79 o                         
   8   3   2          2.51          7.31         8.96 o                         
   9   3   2        449.45        411.18        23.99 o                         
  10   3   2          5.74         10.52        12.15 o                         
  11   3   2        525.58        551.94        31.07 o                         
  12   3   2          6.67         10.51        19.95 o                         
  -9   4   2         53.29         94.47        15.80 o                         
  -8   4   2         55.89         47.56        11.85 o                         
  -7   4   2          5.17         -7.69         7.69 o                         
  -6   4   2        154.44        165.05        15.34 o                         
  -5   4   2        412.52        409.51        31.16 o                         
  -4   4   2         99.30        107.88        16.83 o                         
  -3   4   2          3.21         -1.79         4.87 o                         
  -2   4   2        367.97        344.01        11.92 o                         
  -1   4   2         41.07         34.73         4.91 o                         
   0   4   2        487.59        490.40        13.09 o                         
   1   4   2        126.07        166.58        15.82 o                         
   2   4   2         25.60         26.58         5.65 o                         
   3   4   2         59.23         49.82         7.56 o                         
   4   4   2          4.15         15.54         7.50 o                         
   5   4   2          2.33          1.75         8.78 o                         
   6   4   2         17.63         33.03        14.96 o                         
   7   4   2        119.90        115.51        14.15 o                         
   8   4   2          6.10         26.71        12.47 o                         
   9   4   2        273.13        307.19        29.55 o                         
  -2   5   2          3.76          8.41        10.91 o                         
  -1   5   2          0.36         17.13        10.78 o                         
   0   5   2          5.96         49.40        14.65 o                         
   1   5   2         24.28         28.05        16.21 o                         
   2   5   2        129.39         96.31        16.08 o                         
 -15   1   3        121.40        139.48        12.59 o                         
 -14   1   3         15.51         14.68        15.36 o                         
 -13   1   3          8.22         13.55         5.89 o                         
 -12   1   3          0.12          8.47         4.06 o                         
 -11   1   3        132.88        128.80         8.03 o                         
 -10   1   3        825.26        793.05        18.77 o                         
  -9   1   3       1378.37       1300.09        27.12 o                         
  -8   1   3        153.67        174.82        10.82 o                         
  -7   1   3        145.30        129.04         5.32 o                         
  -6   1   3        198.69        214.42         6.25 o                         
  -5   1   3         18.27         20.16         1.76 o                         
  -4   1   3         14.39         12.03         2.26 o                         
  -3   1   3          9.90         17.27         2.26 o                         
  -2   1   3         60.64         74.35         5.25 o                         
  -1   1   3       2493.34       2542.56        66.90 o                         
   0   1   3       7204.92       7946.36       187.60 o                         
   1   1   3       6986.23       7827.79       257.11 o                         
   2   1   3       7583.23       8186.27       226.10 o                         
   3   1   3        133.37        148.56         3.52 o                         
   4   1   3       1903.69       2156.99        44.29 o                         
   5   1   3         79.15        104.41         7.82 o                         
   6   1   3        545.42        495.65        12.53 o                         
   7   1   3         51.17         57.90         4.20 o                         
   8   1   3        181.12        184.71         7.66 o                         
   9   1   3         22.34         29.61         5.49 o                         
  10   1   3         16.07         33.12         7.03 o                         
  11   1   3        272.47        285.00        11.47 o                         
  12   1   3        135.43        137.21        12.03 o                         
  13   1   3        215.71        208.42        14.98 o                         
  14   1   3         81.12        115.68        12.65 o                         
  15   1   3         49.91         86.64        22.44 o                         
 -14   2   3        160.31        171.12        21.47 o                         
 -13   2   3        701.18       1190.04        49.78 o                         
 -12   2   3         19.85         28.59        17.61 o                         
 -11   2   3          3.76          4.25         5.22 o                         
 -10   2   3          1.56         13.05         4.27 o                         
  -9   2   3        827.23        800.61        20.84 o                         
  -8   2   3         40.55         59.67         6.84 o                         
  -7   2   3         85.31        102.75         8.07 o                         
  -6   2   3        239.59        307.15        16.29 o                         
  -5   2   3        735.02        659.30        25.78 o                         
  -4   2   3       3059.85       3063.10        91.01 o                         
  -3   2   3        107.88         81.39         6.09 o                         
  -2   2   3         24.44         24.11         3.25 o                         
  -1   2   3         31.12         39.97         4.23 o                         
   0   2   3         14.06          8.12         2.40 o                         
   1   2   3        296.30        379.02        10.13 o                         
   2   2   3          1.98          3.07         1.47 o                         
   3   2   3       1497.14       1603.95        34.35 o                         
   4   2   3         31.35         62.27         4.25 o                         
   5   2   3       1041.96        975.48        18.78 o                         
   6   2   3        445.74        451.66        20.71 o                         
   7   2   3          0.00          4.22         8.19 o                         
   8   2   3         75.11         71.48         8.57 o                         
   9   2   3          0.03          1.20         3.58 o                         
  10   2   3        393.23        443.33        78.22 o                         
  12   2   3        264.95        356.19        43.32 o                         
  13   2   3        260.42        264.14        24.58 o                         
  14   2   3         62.35         70.26        16.76 o                         
 -12   3   3        190.30        204.62        18.31 o                         
 -11   3   3          0.00         -3.27         7.12 o                         
 -10   3   3        156.49        189.37        21.14 o                         
  -9   3   3       1305.89       1233.81        48.22 o                         
  -8   3   3         14.27         37.78         8.63 o                         
  -7   3   3         74.73         98.09        13.64 o                         
  -6   3   3        192.83        200.95        14.61 o                         
  -5   3   3        447.46        440.37        13.70 o                         
  -4   3   3        192.72        188.04         7.44 o                         
  -3   3   3        962.18        949.01        20.85 o                         
  -2   3   3        155.53        153.04         6.90 o                         
  -1   3   3         55.77         72.70         5.19 o                         
   0   3   3       1575.73       1509.60        30.47 o                         
   1   3   3        440.18        387.23        10.50 o                         
   2   3   3        303.20        286.63         8.55 o                         
   3   3   3        593.48        606.70        16.59 o                         
   4   3   3          5.90          7.32         3.55 o                         
   5   3   3         63.48         41.70         6.07 o                         
   6   3   3       1157.28       1125.58        42.28 o                         
   7   3   3        146.96        153.57        16.29 o                         
   8   3   3         22.75         38.46        19.63 o                         
   9   3   3         90.84        112.02        14.72 o                         
  10   3   3        258.09        253.68        33.03 o                         
  11   3   3         13.82         47.58        34.59 o                         
  12   3   3        296.83        317.39        38.33 o                         
  -9   4   3          1.47         54.87        27.18 o                         
  -8   4   3          0.19         29.83        10.76 o                         
  -7   4   3          4.38         11.60        13.43 o                         
  -6   4   3         10.39          0.02        11.76 o                         
  -5   4   3       1276.09       1340.13        66.85 o                         
  -4   4   3       1755.49       1667.90        40.93 o                         
  -3   4   3        194.96        172.54        11.53 o                         
  -2   4   3          9.60         14.93         6.67 o                         
  -1   4   3        246.82        233.60         8.74 o                         
   0   4   3          8.33          6.10         3.63 o                         
   1   4   3        989.94        918.56        22.63 o                         
   2   4   3        346.69        323.71        11.64 o                         
   3   4   3         26.46         23.65         6.03 o                         
   4   4   3        987.70        992.24        33.28 o                         
   5   4   3        964.73        879.03        37.01 o                         
   6   4   3        523.40        626.49       113.44 o                         
   7   4   3         52.85         51.73        19.32 o                         
   8   4   3        141.56         97.14        30.54 o                         
   9   4   3          0.04         33.57        30.54 o                         
  -2   5   3          1.26         -2.32        10.02 o                         
  -1   5   3        386.17        375.57        25.43 o                         
   0   5   3        971.92        843.35        83.21 o                         
   1   5   3        324.62        231.24        29.92 o                         
   2   5   3        181.86        181.98        22.23 o                         
 -15   0   4        323.06        408.65        37.85 o                         
 -14   0   4          0.13          3.20         7.07 o                         
 -13   0   4        529.03        505.60        20.15 o                         
 -12   0   4        165.43        182.67        13.17 o                         
 -11   0   4        431.11        397.66        16.41 o                         
 -10   0   4      10427.51      10342.80       238.95 o                         
  -9   0   4       6296.15       6293.71       147.54 o                         
  -8   0   4        133.49        125.49        10.55 o                         
  -7   0   4          8.66         21.37         5.92 o                         
  -6   0   4       1745.54       1874.14        56.86 o                         
  -5   0   4       2501.47       2402.21        70.52 o                         
  -4   0   4        133.68         79.51         5.15 o                         
  -3   0   4       7882.63       7647.10       206.12 o                         
  -2   0   4       3820.10       4173.75        95.12 o                         
  -1   0   4        196.05        210.37         4.33 o                         
   0   0   4      14609.02      14507.04       356.74 o                         
   1   0   4       5231.71       5111.09       131.50 o                         
   2   0   4        284.30        242.92         9.22 o                         
   3   0   4        131.33        193.98         6.55 o                         
   4   0   4       3675.77       3665.27       103.57 o                         
   5   0   4       3267.86       3125.17        89.47 o                         
   6   0   4        895.62        707.22        24.23 o                         
   7   0   4        975.68       1034.26        33.71 o                         
   8   0   4         50.51         50.42         7.01 o                         
   9   0   4        327.48        324.62        16.05 o                         
  10   0   4          1.62          3.45         5.68 o                         
  11   0   4        154.17        178.42        14.97 o                         
  12   0   4        294.64        280.29        16.93 o                         
  13   0   4         93.38        109.37        13.22 o                         
  14   0   4       1304.38       1309.57        61.08 o                         
  15   0   4       1088.76       1114.46        62.95 o                         
 -15   1   4          5.48         20.75         9.63 o                         
 -14   1   4        736.57        691.67        23.16 o                         
 -13   1   4        804.78        871.98        33.35 o                         
 -12   1   4          8.65         12.88         4.55 o                         
 -11   1   4         11.98         14.77         4.07 o                         
 -10   1   4          3.99          5.07         3.46 o                         
  -9   1   4       6565.71       6350.17       114.76 o                         
  -8   1   4       4412.65       4154.11        76.18 o                         
  -7   1   4        930.26        963.50        20.16 o                         
  -6   1   4        654.17        686.11        14.82 o                         
  -5   1   4        909.97        832.40        16.90 o                         
  -4   1   4       1418.09       1410.76        26.58 o                         
  -3   1   4        223.22        209.55         5.21 o                         
  -2   1   4          6.67          7.50         1.43 o                         
  -1   1   4        178.25        170.35        18.26 o                         
   0   1   4      20192.97      21059.54       307.20 o                         
   1   1   4      59475.68      59988.94       846.61 o                         
   2   1   4        248.19        200.58         6.18 o                         
   3   1   4        457.86        512.82        13.32 o                         
   4   1   4       1759.34       2010.44        41.48 o                         
   5   1   4        175.07        156.47         4.54 o                         
   6   1   4        243.18        203.35         6.60 o                         
   7   1   4        673.33        612.55        15.47 o                         
   8   1   4          6.60         12.64         3.06 o                         
   9   1   4       3382.34       3320.12        69.51 o                         
  10   1   4       3340.68       3154.95        66.93 o                         
  11   1   4         61.34         81.70         6.97 o                         
  12   1   4         36.11         31.96         7.65 o                         
  13   1   4         23.66         18.77         8.06 o                         
  14   1   4         62.81         66.75        13.21 o                         
  15   1   4        374.54        449.40        39.27 o                         
 -14   2   4          1.61         -0.84         8.54 o                         
 -13   2   4        264.58        279.24        34.28 o                         
 -12   2   4          2.52          2.31         8.01 o                         
 -11   2   4         15.51         12.47         5.73 o                         
 -10   2   4        582.03        570.48        24.33 o                         
  -9   2   4         80.48         77.01         6.38 o                         
  -8   2   4        141.35        139.53        13.47 o                         
  -7   2   4        135.68        142.09        15.14 o                         
  -6   2   4         40.36         35.53         7.26 o                         
  -5   2   4        638.34        602.67        24.02 o                         
  -4   2   4        530.49        414.08        14.94 o                         
  -3   2   4        985.65        898.32        21.24 o                         
  -2   2   4          0.71          3.47         2.94 o                         
  -1   2   4        590.90        571.84        14.44 o                         
   0   2   4         17.34         15.97         2.71 o                         
   1   2   4       9621.11      10911.96       304.11 o                         
   2   2   4         63.12         63.24         5.22 o                         
   3   2   4          4.25          4.14         2.01 o                         
   4   2   4         72.82        122.77         6.17 o                         
   5   2   4       1803.15       1665.48        42.06 o                         
   6   2   4        875.53        776.60        66.07 o                         
   7   2   4       1016.47        904.10        34.37 o                         
   8   2   4        124.13        123.02         7.24 o                         
   9   2   4        225.13        199.61        10.47 o                         
  10   2   4        606.46        620.13        29.52 o                         
  11   2   4       2167.90       2479.91       103.78 o                         
  12   2   4        156.35        232.27        22.91 o                         
  13   2   4          0.19         18.57        12.25 o                         
  14   2   4        128.38        142.11        29.92 o                         
 -12   3   4         14.28         49.25        22.33 o                         
 -11   3   4         32.22         23.35         9.90 o                         
 -10   3   4          0.25         -0.37         7.52 o                         
  -9   3   4          0.58         23.86        15.58 o                         
  -8   3   4        534.23        497.03        21.92 o                         
  -7   3   4       1140.91       1068.87        34.50 o                         
  -6   3   4        274.51        272.74        16.54 o                         
  -5   3   4        471.61        425.65        13.58 o                         
  -4   3   4        296.33        289.79         8.85 o                         
  -3   3   4        229.38        228.11         8.18 o                         
  -2   3   4        146.55        155.98         6.93 o                         
  -1   3   4         27.02         34.10         4.81 o                         
   0   3   4       1430.98       1382.58        31.42 o                         
   1   3   4       1265.98       1249.59        25.75 o                         
   2   3   4        159.53        137.54         5.91 o                         
   3   3   4          2.59         -0.71         3.26 o                         
   4   3   4         34.67         32.87         4.23 o                         
   5   3   4         25.06         24.38         6.48 o                         
   6   3   4          1.39          4.95         7.01 o                         
   7   3   4        239.92        219.93        19.14 o                         
   8   3   4         21.77          7.79         8.81 o                         
   9   3   4        262.62        285.37        23.35 o                         
  10   3   4       1211.60       1447.72        99.10 o                         
  11   3   4         17.26         -0.60        11.23 o                         
  12   3   4        348.75        413.72        32.37 o                         
  -9   4   4        236.53        595.25        50.49 o                         
  -8   4   4         55.97        119.02        37.01 o                         
  -7   4   4         84.91         88.29        14.45 o                         
  -6   4   4          2.61         -7.57         7.57 o                         
  -5   4   4        102.38        110.97        21.50 o                         
  -4   4   4        337.66        380.95        34.90 o                         
  -3   4   4        572.90        587.76        19.19 o                         
  -2   4   4        291.38        290.10        11.39 o                         
  -1   4   4        123.26        121.81         7.72 o                         
   0   4   4         44.92         42.16         6.56 o                         
   1   4   4         25.81         31.14         6.76 o                         
   2   4   4         73.27         71.11         6.73 o                         
   3   4   4         34.22         32.11         6.53 o                         
   4   4   4        239.01        239.97        26.18 o                         
   5   4   4          4.66         28.05        14.96 o                         
   6   4   4        514.79        576.23        99.73 o                         
   7   4   4        411.71        430.07        26.40 o                         
   8   4   4        239.07        215.58        33.03 o                         
   9   4   4        116.21        133.44        21.50 o                         
  -2   5   4         62.83         61.07        13.58 o                         
  -1   5   4          3.24         16.24        10.55 o                         
   0   5   4          1.66         23.69        14.96 o                         
   1   5   4        132.65        155.20        26.80 o                         
   2   5   4         58.36         51.73        18.08 o                         
 -15   1   5          3.95          4.44         7.22 o                         
 -14   1   5          3.04          7.97         7.54 o                         
 -13   1   5        273.21        283.13        15.02 o                         
 -12   1   5          4.32          3.37         4.11 o                         
 -11   1   5          2.80          7.68         3.70 o                         
 -10   1   5        331.77        307.84        10.96 o                         
  -9   1   5        826.88        817.86        17.48 o                         
  -8   1   5       1570.01       1544.31        30.94 o                         
  -7   1   5        108.42        164.13        12.42 o                         
  -6   1   5        960.47       1013.71        20.72 o                         
  -5   1   5          7.32          8.86         1.82 o                         
  -4   1   5        455.75        463.98         9.47 o                         
  -3   1   5         43.31         43.73         2.47 o                         
  -2   1   5        150.52        143.83         3.87 o                         
  -1   1   5        385.10        419.58        10.34 o                         
   0   1   5       5819.41       6263.51       247.45 o                         
   1   1   5      30016.42      30849.75       451.87 o                         
   2   1   5        808.78        853.66        21.13 o                         
   3   1   5       1965.11       2124.03        49.73 o                         
   4   1   5          3.76          9.41         2.05 o                         
   5   1   5         69.49         68.50         4.36 o                         
   6   1   5        118.56        127.99         5.14 o                         
   7   1   5         64.69         69.30         4.44 o                         
   8   1   5         87.46         92.72         5.81 o                         
   9   1   5         69.33         61.23         6.12 o                         
  10   1   5       1103.74       1143.64        31.28 o                         
  11   1   5       2151.67       2125.77        47.76 o                         
  12   1   5         56.57         53.89         8.82 o                         
  13   1   5         21.52         23.52         7.91 o                         
  14   1   5        114.52        117.63        15.17 o                         
 -14   2   5          0.47          4.99         9.15 o                         
 -13   2   5        519.86        564.66        28.20 o                         
 -12   2   5        425.99        411.62        16.85 o                         
 -11   2   5          9.58         11.39         5.90 o                         
 -10   2   5        314.79        327.59        19.77 o                         
  -9   2   5        497.19        492.31        13.86 o                         
  -8   2   5        352.84        348.06        12.06 o                         
  -7   2   5        667.92        713.65        19.89 o                         
  -6   2   5          1.28          2.91         4.55 o                         
  -5   2   5          8.17         25.19         5.10 o                         
  -4   2   5        866.96        827.04        24.66 o                         
  -3   2   5       1001.92        930.77        26.34 o                         
  -2   2   5        450.35        454.21        15.09 o                         
  -1   2   5          0.35         -2.40         2.76 o                         
   0   2   5       2995.46       3033.59        62.00 o                         
   1   2   5       5133.98       5969.93       118.49 o                         
   2   2   5       4052.50       4522.55        90.03 o                         
   3   2   5         12.10          7.71         4.94 o                         
   4   2   5        710.24        676.00        13.82 o                         
   5   2   5        303.01        296.08        10.73 o                         
   6   2   5        353.55        326.81        31.79 o                         
   7   2   5        268.55        273.79        20.88 o                         
   8   2   5         11.87          7.41         3.66 o                         
   9   2   5          6.72         15.49         6.30 o                         
  10   2   5         89.81        125.93        14.96 o                         
  11   2   5       2190.78       2521.60       107.83 o                         
  12   2   5        202.39        248.71        23.79 o                         
  13   2   5         21.39         35.81        13.02 o                         
 -12   3   5         78.76        100.02        17.81 o                         
 -11   3   5          0.04          1.46         8.06 o                         
 -10   3   5         36.13         29.84        13.94 o                         
  -9   3   5        121.39        189.70        20.52 o                         
  -8   3   5        149.11        195.72        29.29 o                         
  -7   3   5         15.70         27.18         9.85 o                         
  -6   3   5        211.83        245.14        16.29 o                         
  -5   3   5        325.17        308.34        11.24 o                         
  -4   3   5       1665.82       1584.27        32.00 o                         
  -3   3   5         94.90        104.44         6.11 o                         
  -2   3   5        193.46        194.44         8.04 o                         
  -1   3   5         50.08         55.51         5.52 o                         
   0   3   5        486.20        453.99        13.18 o                         
   1   3   5        416.41        351.30        16.03 o                         
   2   3   5         50.72         35.88         5.82 o                         
   3   3   5        351.18        354.72        11.37 o                         
   4   3   5        649.38        611.12        16.30 o                         
   5   3   5         32.72         30.29         4.38 o                         
   6   3   5         21.26         12.29         7.48 o                         
   7   3   5         13.28          6.75         7.70 o                         
   8   3   5         38.07         49.59        20.88 o                         
   9   3   5        334.84        371.93        41.45 o                         
  10   3   5       1011.35       1261.24        50.68 o                         
  11   3   5          2.00         51.11        20.57 o                         
  12   3   5          0.43         45.50        19.95 o                         
  -9   4   5        619.05        650.74        41.73 o                         
  -8   4   5        288.19        321.80        22.06 o                         
  -7   4   5         57.39         62.43        13.69 o                         
  -6   4   5          5.38         -1.52         7.24 o                         
  -5   4   5        566.40        533.26        22.70 o                         
  -4   4   5        473.94        461.21        21.87 o                         
  -3   4   5         47.97         53.68        10.26 o                         
  -2   4   5        181.47        182.17        15.91 o                         
  -1   4   5         26.25         24.17         4.44 o                         
   0   4   5        265.45        253.28        11.02 o                         
   1   4   5        285.01        291.60        14.47 o                         
   2   4   5         15.01         17.34         5.13 o                         
   3   4   5        196.13        187.15        17.56 o                         
   4   4   5         85.17        131.09        23.37 o                         
   5   4   5        745.93        754.24        34.14 o                         
   6   4   5        357.42        373.22        25.00 o                         
   7   4   5         96.92        123.54        28.05 o                         
   8   4   5         28.85         16.51        12.42 o                         
   9   4   5          0.40         -5.47        11.36 o                         
  -2   5   5         33.79         27.04        12.76 o                         
  -1   5   5        112.71         67.55        14.34 o                         
   0   5   5         12.03          0.62        12.47 o                         
   1   5   5        525.14        479.94        44.25 o                         
   2   5   5        825.13        714.02        90.69 o                         
 -15   0   6         60.46         44.54        11.25 o                         
 -14   0   6         81.85         59.12        10.02 o                         
 -13   0   6         52.38         62.65         9.33 o                         
 -12   0   6         33.35         39.88         7.43 o                         
 -11   0   6          7.18          4.23         5.32 o                         
 -10   0   6        785.45        765.65        24.47 o                         
  -9   0   6       5117.36       5111.20       121.15 o                         
  -8   0   6       2437.94       2266.61        56.74 o                         
  -7   0   6        848.15        729.05        21.47 o                         
  -6   0   6       1922.46       2089.14        51.34 o                         
  -5   0   6        244.14        244.68         9.11 o                         
  -4   0   6        934.84       1024.79        26.26 o                         
  -3   0   6       3250.96       3271.25        75.93 o                         
  -2   0   6        107.18         93.68         4.89 o                         
  -1   0   6       2950.80       3300.58        75.81 o                         
   0   0   6        952.50       1134.55        33.27 o                         
   1   0   6      29874.57      29865.31       627.03 o                         
   2   0   6        326.84        324.49        19.95 o                         
   3   0   6       2000.24       2191.51        63.46 o                         
   4   0   6        788.00        788.00        20.74 o                         
   5   0   6       9965.14      10486.35       411.38 o                         
   6   0   6       6031.95       6187.45       174.31 o                         
   7   0   6        675.38        527.83        19.82 o                         
   8   0   6       1259.63       1121.26        37.01 o                         
   9   0   6        472.84        467.91        19.82 o                         
  10   0   6       3360.39       3206.13        96.29 o                         
  11   0   6        350.89        375.66        18.89 o                         
  12   0   6        710.86        683.07        28.61 o                         
  13   0   6         50.50         59.03        10.35 o                         
  14   0   6        764.72        812.78        49.24 o                         
  15   0   6       1381.91       1189.87        71.68 o                         
 -15   1   6        391.09        384.42        18.24 o                         
 -14   1   6        833.99        841.16        32.57 o                         
 -13   1   6       1065.25       1120.33        27.35 o                         
 -12   1   6        172.44        174.53         8.99 o                         
 -11   1   6        775.77        712.44        16.75 o                         
 -10   1   6        444.67        446.50        13.07 o                         
  -9   1   6       1427.84       1420.00        27.18 o                         
  -8   1   6        455.61        437.55        10.71 o                         
  -7   1   6         69.56         65.19         4.07 o                         
  -6   1   6        514.97        611.38        12.76 o                         
  -5   1   6      10054.92      11086.92       250.70 o                         
  -4   1   6       3018.40       2919.58        48.78 o                         
  -3   1   6        948.55        817.07        13.76 o                         
  -2   1   6          6.68         15.19         1.78 o                         
  -1   1   6        172.64        180.80         5.73 o                         
   0   1   6       3389.29       3950.92        90.92 o                         
   1   1   6       4373.55       4364.59        70.26 o                         
   2   1   6       1135.90       1074.19        19.83 o                         
   3   1   6        737.20        930.49        23.16 o                         
   4   1   6       2289.42       2504.06        58.97 o                         
   5   1   6       2107.74       2112.67        44.13 o                         
   6   1   6         66.16        116.73         7.47 o                         
   7   1   6          1.42          1.55         3.15 o                         
   8   1   6         30.31         31.42         3.94 o                         
   9   1   6         62.36         84.30         6.05 o                         
  10   1   6        855.46        842.39        30.14 o                         
  11   1   6        535.27        551.41        16.94 o                         
  12   1   6         28.33         27.66         7.40 o                         
  13   1   6          1.21          0.68        10.86 o                         
  14   1   6         30.89         34.72         9.36 o                         
 -14   2   6         53.38         72.30        18.51 o                         
 -13   2   6         36.92         81.18        15.43 o                         
 -12   2   6         14.09         17.89         6.43 o                         
 -11   2   6        159.15        194.65        12.57 o                         
 -10   2   6         68.49         69.98         6.34 o                         
  -9   2   6        518.33        474.90        13.69 o                         
  -8   2   6        970.84        921.09        21.35 o                         
  -7   2   6       1674.62       1617.32        33.20 o                         
  -6   2   6        244.88        298.08        14.51 o                         
  -5   2   6         10.86          8.64         4.26 o                         
  -4   2   6       1156.45       1148.46        22.69 o                         
  -3   2   6        459.64        406.75        14.31 o                         
  -2   2   6        164.49        164.10         8.22 o                         
  -1   2   6          3.37         21.49         7.20 o                         
   0   2   6        568.10        501.60        12.88 o                         
   1   2   6       6475.64       6784.78       134.46 o                         
   2   2   6       6336.51       6793.05       155.81 o                         
   3   2   6        251.37        277.06         9.27 o                         
   4   2   6        509.41        585.06        17.68 o                         
   5   2   6       1159.62       1056.24        28.66 o                         
   6   2   6       1006.09        936.48        26.23 o                         
   7   2   6       1112.98       1040.40        39.58 o                         
   8   2   6        235.73        199.48        11.47 o                         
   9   2   6         11.64         24.15         5.55 o                         
  10   2   6        725.47        725.48        35.22 o                         
  11   2   6       1265.28       1593.17       109.08 o                         
  12   2   6         39.16         28.75        12.78 o                         
  13   2   6        144.60        173.80        21.35 o                         
 -12   3   6        424.53        465.30        29.05 o                         
 -11   3   6         11.59         43.71        26.61 o                         
 -10   3   6          4.41          8.00         8.50 o                         
  -9   3   6        245.24        290.78        25.79 o                         
  -8   3   6          0.59         10.04        10.42 o                         
  -7   3   6        481.76        429.46        19.57 o                         
  -6   3   6         27.90         38.71         8.38 o                         
  -5   3   6        479.34        442.68        14.21 o                         
  -4   3   6        286.82        283.84         9.89 o                         
  -3   3   6        966.95        929.42        20.74 o                         
  -2   3   6        257.40        232.90         9.33 o                         
  -1   3   6        139.74        141.49         8.16 o                         
   0   3   6          9.35         11.46         3.61 o                         
   1   3   6       1013.48       1027.10        24.12 o                         
   2   3   6       1056.85       1024.31        21.41 o                         
   3   3   6         47.54         55.00         5.14 o                         
   4   3   6         86.42         79.78         5.58 o                         
   5   3   6          0.43          1.79         3.26 o                         
   6   3   6          1.86         10.55         6.38 o                         
   7   3   6          0.78          5.71         8.14 o                         
   8   3   6        239.04        224.90        20.49 o                         
   9   3   6        559.39        532.84        28.21 o                         
  10   3   6        173.70        230.62        33.03 o                         
  11   3   6        892.07        916.34        41.63 o                         
  12   3   6        709.59        830.99        58.90 o                         
  -9   4   6         45.51        137.18        46.75 o                         
  -8   4   6         58.82        144.42        55.79 o                         
  -7   4   6          0.76          9.28        13.09 o                         
  -6   4   6         56.74         54.27        10.09 o                         
  -5   4   6        231.67        236.36        20.52 o                         
  -4   4   6         42.02         55.50        11.23 o                         
  -3   4   6         80.25         74.60         8.03 o                         
  -2   4   6          0.06          5.10         4.00 o                         
  -1   4   6         26.55         25.09         4.53 o                         
   0   4   6          2.83          2.23         4.31 o                         
   1   4   6        106.98        114.92         8.96 o                         
   2   4   6         22.17         22.54         5.51 o                         
   3   4   6          4.65          4.69         7.90 o                         
   4   4   6        108.94        143.66        16.83 o                         
   5   4   6        386.18        399.43        23.99 o                         
   6   4   6         26.42         12.35        10.79 o                         
   8   4   6          0.54         11.84        11.90 o                         
   9   4   6         12.71         19.60        16.05 o                         
  -2   5   6         13.28          3.41         9.47 o                         
  -1   5   6         44.63         39.33        10.79 o                         
   0   5   6         29.88         51.73        18.70 o                         
   1   5   6        241.32        217.53        29.29 o                         
 -15   1   7         61.69         84.67        14.93 o                         
 -14   1   7         10.74         25.58         9.67 o                         
 -13   1   7        107.72        119.10         9.00 o                         
 -12   1   7         69.06         67.01         6.32 o                         
 -11   1   7          2.69          3.57         5.06 o                         
 -10   1   7         23.06         22.49         4.55 o                         
  -9   1   7        153.45        171.69         7.05 o                         
  -8   1   7          3.81          4.76         2.54 o                         
  -7   1   7        124.21        136.14         6.46 o                         
  -6   1   7       1438.26       1576.94        28.35 o                         
  -5   1   7       1293.87       1506.05        26.86 o                         
  -4   1   7       2951.38       3139.18        48.23 o                         
  -3   1   7        671.06        643.84        11.42 o                         
  -2   1   7          1.17          0.24         1.89 o                         
  -1   1   7        629.14        728.22        16.57 o                         
   0   1   7       6796.41       7650.35       302.30 o                         
   1   1   7        774.47        789.41        15.33 o                         
   2   1   7        213.93        207.79         4.91 o                         
   3   1   7        226.43        227.03         7.90 o                         
   4   1   7       3364.75       3861.26        89.46 o                         
   5   1   7         41.07         77.49         4.53 o                         
   6   1   7        204.84        197.33         4.88 o                         
   7   1   7        103.92         94.32         5.28 o                         
   8   1   7         37.45         27.39         4.23 o                         
   9   1   7         49.80         62.07         6.19 o                         
  10   1   7         42.12         40.33         6.17 o                         
  11   1   7        163.48        187.53        16.18 o                         
  12   1   7          0.77         -2.00         6.14 o                         
  13   1   7        214.02        256.27        24.07 o                         
  14   1   7         10.11          5.01        11.84 o                         
 -14   2   7        233.27        227.60        24.26 o                         
 -13   2   7          0.05         74.31        54.68 o                         
 -12   2   7          3.18         26.35         9.99 o                         
 -11   2   7          1.13         -0.52         4.93 o                         
 -10   2   7          7.29         15.11         4.56 o                         
  -9   2   7         42.38         53.01         9.17 o                         
  -8   2   7         12.49         25.38         4.97 o                         
  -7   2   7       1224.65       1110.65        24.57 o                         
  -6   2   7        674.65        673.26        22.36 o                         
  -5   2   7        123.91        122.33         9.34 o                         
  -4   2   7         76.58         85.47         6.54 o                         
  -3   2   7         60.89         73.18         6.55 o                         
  -2   2   7         35.64         56.32         5.74 o                         
  -1   2   7        283.60        305.24        11.94 o                         
   0   2   7         49.53         26.60         3.15 o                         
   1   2   7        611.07        550.63        13.65 o                         
   2   2   7        360.64        305.47        10.52 o                         
   3   2   7       3561.67       3763.13        87.88 o                         
   4   2   7         11.03         12.07         4.03 o                         
   5   2   7          8.80          6.28         3.30 o                         
   6   2   7        158.30        166.03        19.78 o                         
   7   2   7        503.09        464.94        22.25 o                         
   8   2   7          2.93          6.83         5.59 o                         
   9   2   7         32.53         16.25         8.78 o                         
  10   2   7        343.67        411.38        33.03 o                         
  11   2   7        723.79        917.49        55.47 o                         
  12   2   7        356.43        361.85        30.54 o                         
  13   2   7         31.80         37.67        13.31 o                         
 -12   3   7        898.38       1126.76        73.86 o                         
 -11   3   7        268.90        267.07        20.23 o                         
 -10   3   7          0.31         -4.83         6.87 o                         
  -9   3   7        587.31        627.76        25.78 o                         
  -8   3   7        479.51        476.55        42.39 o                         
  -7   3   7         38.79         61.28         9.13 o                         
  -6   3   7        175.73        195.56        14.73 o                         
  -5   3   7         85.59         85.47         9.90 o                         
  -4   3   7       2379.30       2232.63        43.52 o                         
  -3   3   7       2973.92       2933.83        62.96 o                         
  -2   3   7         85.43         88.50         6.84 o                         
  -1   3   7         99.51        106.10         7.07 o                         
   0   3   7         37.98         41.11         4.61 o                         
   1   3   7          1.15         -2.10         2.31 o                         
   2   3   7        110.04        108.49         4.98 o                         
   3   3   7       1483.25       1416.27        32.66 o                         
   4   3   7         58.24         53.18         4.77 o                         
   5   3   7       1927.09       1900.95        49.57 o                         
   6   3   7        783.23        749.41        32.16 o                         
   7   3   7        213.06        217.88        19.39 o                         
   8   3   7        103.61         90.11        14.08 o                         
   9   3   7          1.24         -0.14         9.03 o                         
  10   3   7         17.26         14.05        11.36 o                         
  11   3   7        860.39        973.52        44.29 o                         
  12   3   7        445.24        573.69        37.27 o                         
  -9   4   7        473.02        501.23        25.91 o                         
  -8   4   7       1140.84       1149.24        39.83 o                         
  -7   4   7          0.11         -7.08         7.08 o                         
  -6   4   7          4.52          8.37         7.10 o                         
  -5   4   7          9.67         31.60        10.03 o                         
  -4   4   7        480.82        441.33        19.58 o                         
  -3   4   7        218.02        202.83        22.12 o                         
  -2   4   7        535.18        478.56        13.08 o                         
  -1   4   7         16.77         11.82         3.94 o                         
   0   4   7        291.35        275.51        17.90 o                         
   1   4   7       1198.30       1176.00        30.20 o                         
   2   4   7        405.50        381.00        16.69 o                         
   3   4   7        809.77        748.64        32.78 o                         
   4   4   7          0.03         15.67         9.66 o                         
   5   4   7         53.56         42.38        11.68 o                         
   6   4   7         92.72        127.63        19.63 o                         
   7   4   7        849.20        831.75        38.52 o                         
   8   4   7         92.09        108.97        17.81 o                         
   9   4   7         42.89         51.88        27.74 o                         
  -2   5   7         15.15         16.69         9.45 o                         
  -1   5   7        165.89        123.82        17.14 o                         
   0   5   7        207.28        196.96        31.16 o                         
   1   5   7          0.07         -7.48        12.47 o                         
 -15   0   8          2.04         -5.09         8.79 o                         
 -14   0   8        549.24        556.67        22.78 o                         
 -13   0   8       2045.35       2027.55        55.66 o                         
 -12   0   8         82.92        110.59        10.86 o                         
 -11   0   8        671.89        656.44        22.78 o                         
 -10   0   8         50.72         56.19        10.16 o                         
  -9   0   8        557.33        536.61        18.47 o                         
  -8   0   8       1295.20       1153.80        33.66 o                         
  -7   0   8       2350.38       2351.71        58.17 o                         
  -6   0   8       3078.90       3315.21        79.05 o                         
  -5   0   8       7723.02       8851.26       202.12 o                         
  -4   0   8       5528.82       5949.25       136.75 o                         
  -3   0   8        911.12        825.46        21.71 o                         
  -2   0   8        482.47        462.11        13.19 o                         
  -1   0   8       1621.09       1753.70        41.74 o                         
   0   0   8        554.57        541.77        18.07 o                         
   1   0   8       2095.57       2107.44        60.82 o                         
   2   0   8       3288.59       3374.53       135.88 o                         
   3   0   8       5834.19       5994.87       238.10 o                         
   4   0   8       4208.23       4643.24       131.78 o                         
   5   0   8      13277.62      15278.53       403.85 o                         
   6   0   8        345.47        293.79        12.76 o                         
   7   0   8        607.59        594.45        21.79 o                         
   8   0   8        805.03        751.97        27.08 o                         
   9   0   8         27.53         45.50         7.45 o                         
  10   0   8       3783.52       3662.68       108.84 o                         
  11   0   8        492.11        403.80        19.96 o                         
  12   0   8          4.94         10.02         7.61 o                         
  13   0   8          9.57          4.36         7.48 o                         
  14   0   8        762.67        720.53        45.50 o                         
 -15   1   8         24.56         40.75         8.94 o                         
 -14   1   8         20.21         29.77         7.65 o                         
 -13   1   8          3.92         20.97         6.71 o                         
 -12   1   8        298.40        302.13        16.07 o                         
 -11   1   8         44.42         47.44         5.27 o                         
 -10   1   8         52.76         59.39         5.05 o                         
  -9   1   8       4210.04       4094.19        69.85 o                         
  -8   1   8       1525.65       1452.57        27.40 o                         
  -7   1   8         80.19        106.80         6.64 o                         
  -6   1   8        129.90        163.45         6.04 o                         
  -5   1   8        138.83        121.68         4.83 o                         
  -4   1   8       3089.23       3070.67        51.42 o                         
  -3   1   8       2418.20       2242.93        38.06 o                         
  -2   1   8       2991.26       2927.45        53.29 o                         
  -1   1   8        372.12        372.62         8.77 o                         
   0   1   8         50.62         38.83         2.95 o                         
   1   1   8        359.68        397.16         9.88 o                         
   2   1   8         50.57         62.58         2.35 o                         
   3   1   8         37.42         56.83         2.42 o                         
   4   1   8        859.40        934.72        24.12 o                         
   5   1   8       1355.87       1176.71        30.04 o                         
   6   1   8       4411.84       4265.40        69.88 o                         
   7   1   8       1575.06       1482.43        32.41 o                         
   8   1   8        563.10        508.28        13.84 o                         
   9   1   8         62.47         70.35         5.54 o                         
  10   1   8          0.03          5.22         3.51 o                         
  11   1   8        173.87        161.65        12.00 o                         
  12   1   8        126.79        136.39        11.96 o                         
  13   1   8        342.62        374.29        19.21 o                         
  14   1   8         77.86         61.69        14.20 o                         
 -14   2   8        121.52        138.50        15.75 o                         
 -13   2   8        580.60        570.25        30.57 o                         
 -12   2   8        101.56        153.47        17.66 o                         
 -11   2   8         28.46         29.17         5.58 o                         
 -10   2   8         58.40         57.67         6.12 o                         
  -9   2   8       1180.17       1126.26        27.05 o                         
  -8   2   8       3647.51       3572.57        68.10 o                         
  -7   2   8       1266.77       1178.46        25.85 o                         
  -6   2   8        183.55        200.54         9.59 o                         
  -5   2   8       1108.53       1070.16        31.04 o                         
  -4   2   8        793.72        758.24        18.82 o                         
  -3   2   8        564.49        601.40        32.15 o                         
  -2   2   8        101.32        123.94         8.21 o                         
  -1   2   8        168.95        167.53         7.69 o                         
   0   2   8         13.26         31.22         3.69 o                         
   1   2   8       9822.12      10546.86       207.47 o                         
   2   2   8       9210.08       9793.91       223.22 o                         
   3   2   8        123.49        145.55         6.98 o                         
   4   2   8        151.31        163.09        11.22 o                         
   5   2   8         55.73         66.23         5.97 o                         
   6   2   8         30.14         26.93         4.66 o                         
   7   2   8        418.60        300.49        25.87 o                         
   8   2   8        396.16        362.33        16.70 o                         
   9   2   8         24.45         44.50        10.55 o                         
  10   2   8        958.03        949.88        39.00 o                         
  11   2   8       1577.08       1602.52        58.84 o                         
  12   2   8         16.26         53.57        16.83 o                         
  13   2   8        171.83        215.83        23.58 o                         
 -12   3   8        587.24        642.62        52.36 o                         
 -11   3   8        154.43        177.17        73.24 o                         
 -10   3   8         53.99         65.45        36.73 o                         
  -9   3   8        447.49        426.64        25.11 o                         
  -8   3   8        201.98        230.52        17.00 o                         
  -7   3   8        165.65        175.30        14.54 o                         
  -6   3   8        118.61        136.43        12.38 o                         
  -5   3   8         51.34         58.95         8.33 o                         
  -4   3   8        329.73        316.92         9.73 o                         
  -3   3   8       1851.41       1818.03        41.37 o                         
  -2   3   8        846.31        853.74        21.98 o                         
  -1   3   8         81.53        105.23         8.19 o                         
   0   3   8        314.16        330.48        10.83 o                         
   1   3   8        349.46        337.70        10.62 o                         
   2   3   8       3824.77       3858.97        78.59 o                         
   3   3   8          8.76         12.33         3.92 o                         
   4   3   8        692.02        669.04        17.66 o                         
   5   3   8        590.77        602.80        19.97 o                         
   6   3   8        553.42        550.61        40.83 o                         
   7   3   8        903.02        867.66        52.98 o                         
   8   3   8         92.97        110.77        15.64 o                         
   9   3   8         17.78         20.97        10.99 o                         
  10   3   8          7.52         -3.07         9.91 o                         
  11   3   8        505.15        544.38        71.37 o                         
  -9   4   8         55.36        248.07        37.40 o                         
  -8   4   8          2.97         57.34        17.45 o                         
  -7   4   8         36.70         62.80        11.93 o                         
  -6   4   8          2.28          1.37        11.28 o                         
  -5   4   8         10.70         19.41         8.40 o                         
  -4   4   8        261.80        294.98        16.29 o                         
  -3   4   8        648.39        624.97        32.72 o                         
  -2   4   8        130.40        134.61         8.37 o                         
  -1   4   8         33.39         35.89         5.55 o                         
   0   4   8        167.82        156.27        10.40 o                         
   1   4   8        716.38        687.67        20.90 o                         
   2   4   8         95.55         99.06        12.69 o                         
   3   4   8         38.06         53.05        10.91 o                         
   4   4   8         96.04         65.50        12.56 o                         
   5   4   8          2.72          3.46         7.90 o                         
   6   4   8          0.11         -2.58        13.71 o                         
   7   4   8          1.98         16.52        26.18 o                         
   8   4   8        110.44         98.07        17.17 o                         
  -1   5   8         28.78         28.05        12.51 o                         
   0   5   8         99.19        104.09        22.44 o                         
 -15   1   9          2.55          7.12         8.28 o                         
 -14   1   9         33.52         34.23         6.91 o                         
 -13   1   9         19.83         12.14         5.48 o                         
 -12   1   9        220.33        220.60        10.69 o                         
 -11   1   9         79.21         89.32         6.56 o                         
 -10   1   9        323.16        307.51         9.78 o                         
  -9   1   9       1416.27       1405.93        27.27 o                         
  -8   1   9         61.28         78.93         5.15 o                         
  -7   1   9          3.03          7.17         2.31 o                         
  -6   1   9          0.23         -0.88         1.82 o                         
  -5   1   9        118.79        133.50         5.44 o                         
  -4   1   9         71.51         81.25         4.13 o                         
  -3   1   9        553.79        512.53        10.76 o                         
  -2   1   9         55.30         64.81         3.76 o                         
  -1   1   9        419.97        431.55        10.01 o                         
   0   1   9         13.23         14.86         2.26 o                         
   1   1   9       1448.92       1571.37        32.92 o                         
   2   1   9        270.39        255.59         6.51 o                         
   3   1   9        302.41        319.51         8.16 o                         
   4   1   9         57.38         66.17         4.66 o                         
   5   1   9       1334.11       1325.28        24.82 o                         
   6   1   9         10.38         16.77         2.78 o                         
   7   1   9         46.38         43.17         3.65 o                         
   8   1   9        117.39        127.25         6.48 o                         
   9   1   9          3.75          6.19         2.96 o                         
  10   1   9        353.83        333.08        11.35 o                         
  11   1   9          8.24         22.17         9.76 o                         
  12   1   9        321.64        305.64        16.86 o                         
  13   1   9         22.42         26.47         8.09 o                         
  14   1   9          3.13         -0.47        10.79 o                         
 -14   2   9         33.51         89.45        13.34 o                         
 -13   2   9        199.81        471.84        42.38 o                         
 -12   2   9        813.42        804.32        25.21 o                         
 -11   2   9        171.14        190.18        11.52 o                         
 -10   2   9         12.61          6.87         4.80 o                         
  -9   2   9        847.95        812.99        20.42 o                         
  -8   2   9       1507.38       1474.19        31.64 o                         
  -7   2   9        254.11        227.66        16.01 o                         
  -6   2   9         16.11         22.94         4.81 o                         
  -5   2   9         74.54         95.24         9.52 o                         
  -4   2   9          0.27          5.20         3.56 o                         
  -3   2   9       2377.12       2490.32        61.75 o                         
  -2   2   9        522.69        468.67        15.51 o                         
  -1   2   9       1305.08       1426.22        36.51 o                         
   0   2   9        197.22        198.43         6.99 o                         
   1   2   9       3611.91       3906.19        78.97 o                         
   2   2   9       3379.47       3521.91        71.07 o                         
   3   2   9        592.32        529.74        15.38 o                         
   4   2   9          0.34          8.46         4.03 o                         
   5   2   9        232.50        213.21        11.01 o                         
   6   2   9         20.08         19.21         4.44 o                         
   7   2   9        201.41        173.27        28.65 o                         
   8   2   9          2.40         -6.30         6.74 o                         
   9   2   9        343.76        312.82        22.69 o                         
  10   2   9        143.04        155.83        16.75 o                         
  11   2   9        724.17        747.00        34.60 o                         
  12   2   9        567.18        603.62        31.72 o                         
  13   2   9        152.74        224.35        24.02 o                         
 -12   3   9         61.85        135.59        19.95 o                         
 -11   3   9          1.91         56.75        26.74 o                         
 -10   3   9         61.96         75.11        12.39 o                         
  -9   3   9        427.33        434.68        20.63 o                         
  -8   3   9         50.18         97.08        27.00 o                         
  -7   3   9        254.65        297.80        17.47 o                         
  -6   3   9        110.17        141.64        17.22 o                         
  -5   3   9        272.92        266.96        21.55 o                         
  -4   3   9        157.79        145.45        11.99 o                         
  -3   3   9        172.97        177.94        13.85 o                         
  -2   3   9          5.57          2.59         3.46 o                         
  -1   3   9         96.06        115.15         7.64 o                         
   0   3   9        292.15        273.84         9.61 o                         
   1   3   9        401.38        356.56        10.94 o                         
   2   3   9       2539.48       2693.58        66.41 o                         
   3   3   9        139.28        163.53        19.89 o                         
   4   3   9         22.51         13.31         3.32 o                         
   5   3   9        398.85        395.92        15.27 o                         
   6   3   9        345.05        382.36        47.37 o                         
   7   3   9        181.38        245.31        20.70 o                         
   8   3   9         60.90         75.08        28.36 o                         
   9   3   9          0.04          9.96        10.91 o                         
  10   3   9         93.22        106.24        31.16 o                         
  11   3   9        176.44        205.55        22.87 o                         
  -9   4   9         76.19         73.81        17.54 o                         
  -8   4   9        214.74        264.77        25.24 o                         
  -7   4   9         60.44         98.24        24.48 o                         
  -6   4   9        227.44        236.29        33.66 o                         
  -5   4   9          1.81         13.50        10.67 o                         
  -4   4   9        829.69        828.32        28.99 o                         
  -3   4   9        704.17        639.66        30.07 o                         
  -2   4   9         32.27         42.59         6.32 o                         
  -1   4   9          3.93          2.98         4.49 o                         
   0   4   9          2.02          1.41         4.68 o                         
   1   4   9        922.82        837.18        23.64 o                         
   2   4   9         61.19         74.26        10.08 o                         
   3   4   9        128.92        119.76        14.64 o                         
   4   4   9        310.76        302.21        23.50 o                         
   5   4   9        817.57        738.21        42.07 o                         
   6   4   9        106.21        121.39        23.37 o                         
   7   4   9          1.34         -1.58         8.38 o                         
   8   4   9         22.13         29.37        17.76 o                         
 -15   0  10        147.39        180.84        16.96 o                         
 -14   0  10        861.55        912.50        31.30 o                         
 -13   0  10        840.13        841.65        29.03 o                         
 -12   0  10        730.09        715.45        25.17 o                         
 -11   0  10          1.23         -2.42         4.89 o                         
 -10   0  10        650.18        534.09        19.66 o                         
  -9   0  10        925.64        899.82        27.11 o                         
  -8   0  10        163.91        182.25        10.69 o                         
  -7   0  10        698.62        577.56        22.09 o                         
  -6   0  10        139.97        187.27         8.75 o                         
  -5   0  10       7355.01       8629.87       197.80 o                         
  -4   0  10      10178.92      11102.79       437.55 o                         
  -3   0  10         45.90         25.23         3.56 o                         
  -2   0  10       1412.69       1376.76        34.18 o                         
  -1   0  10        609.87        760.77        20.15 o                         
   0   0  10       1427.85       1713.69        50.68 o                         
   1   0  10       3073.24       3266.12        93.22 o                         
   2   0  10      11420.28      10854.26       286.51 o                         
   3   0  10       1099.24       1066.94        33.71 o                         
   4   0  10       1818.23       2131.76        63.68 o                         
   5   0  10       2536.19       2757.16        81.53 o                         
   6   0  10        292.44        208.13         8.82 o                         
   7   0  10        107.76         98.71         8.78 o                         
   8   0  10          9.94          9.51         5.07 o                         
   9   0  10          2.45          3.01         5.61 o                         
  10   0  10        200.61        223.95        13.64 o                         
  11   0  10       1914.99       1794.52        58.81 o                         
  12   0  10        957.04        963.46        36.78 o                         
  13   0  10         69.14         78.90        26.49 o                         
  14   0  10         98.47         95.99        21.19 o                         
 -15   1  10         50.69         54.50         9.37 o                         
 -14   1  10         16.65         15.69         6.11 o                         
 -13   1  10        181.97        169.46        11.01 o                         
 -12   1  10         29.70         30.05         5.85 o                         
 -11   1  10        117.58        101.44         7.21 o                         
 -10   1  10          9.97          5.68         3.56 o                         
  -9   1  10         99.22         98.68         6.12 o                         
  -8   1  10       4151.06       3999.75        67.99 o                         
  -7   1  10        485.46        420.85        10.33 o                         
  -6   1  10        644.14        628.39        13.51 o                         
  -5   1  10         19.13         24.12         2.87 o                         
  -4   1  10        185.88        208.09         6.01 o                         
  -3   1  10        722.57        717.14        14.21 o                         
  -2   1  10       1583.18       1594.26        30.53 o                         
  -1   1  10         93.44        115.38         4.57 o                         
   0   1  10         15.66         48.37         3.39 o                         
   1   1  10       2731.74       2605.23       100.52 o                         
   2   1  10       2875.87       2725.14        55.99 o                         
   3   1  10        583.49        586.10        14.84 o                         
   4   1  10        167.09        186.29         5.72 o                         
   5   1  10        173.11        140.65         4.01 o                         
   6   1  10       1927.23       1842.40        31.57 o                         
   7   1  10        988.59        919.42        19.32 o                         
   8   1  10        661.77        556.52        14.73 o                         
   9   1  10        494.83        378.86        11.82 o                         
  10   1  10        343.94        388.99        12.46 o                         
  11   1  10        678.03        698.25        24.26 o                         
  12   1  10        130.82        143.67        14.76 o                         
  13   1  10        225.19        238.60        31.26 o                         
  14   1  10          0.10         -9.41         9.41 o                         
 -14   2  10        370.57        356.73        24.05 o                         
 -13   2  10        235.21        290.81        18.86 o                         
 -12   2  10        565.70        592.62        34.90 o                         
 -11   2  10        273.46        263.95        11.85 o                         
 -10   2  10         61.27         67.95         7.17 o                         
  -9   2  10       1419.52       1413.55        31.25 o                         
  -8   2  10        542.60        564.01        15.68 o                         
  -7   2  10          2.82          5.45         4.23 o                         
  -6   2  10        229.24        221.65        10.11 o                         
  -5   2  10          0.13          3.51         1.65 o                         
  -4   2  10       1655.95       1636.99        43.39 o                         
  -3   2  10       1112.69        998.99        28.15 o                         
  -2   2  10        984.75        910.89        25.61 o                         
  -1   2  10       1738.89       1852.83        46.27 o                         
   0   2  10        146.48        165.13         8.22 o                         
   1   2  10       1283.34       1453.97        39.04 o                         
   2   2  10       2032.76       2013.51        41.95 o                         
   3   2  10        306.36        232.48         8.45 o                         
   4   2  10          0.71         -3.57         3.57 o                         
   5   2  10        375.55        364.26        15.87 o                         
   6   2  10         44.01         44.97         7.18 o                         
   7   2  10         11.86          4.79         4.36 o                         
   8   2  10        208.23        171.19        15.87 o                         
   9   2  10        173.82        162.04        16.83 o                         
  10   2  10        209.10        224.00        32.72 o                         
  11   2  10        841.91        853.61        86.33 o                         
  12   2  10         85.93        112.76        17.61 o                         
  13   2  10         95.97        127.93        21.10 o                         
 -12   3  10        205.76        217.32        19.43 o                         
 -11   3  10        103.81        102.00        13.67 o                         
 -10   3  10         33.76         48.36        14.34 o                         
  -9   3  10        220.69        255.47        18.77 o                         
  -8   3  10        927.38        916.30        31.84 o                         
  -7   3  10       1383.38       1302.58        45.57 o                         
  -6   3  10        604.91        613.51        23.06 o                         
  -5   3  10        132.63        149.27        12.26 o                         
  -4   3  10        419.51        389.46        16.43 o                         
  -3   3  10        208.23        203.52         9.73 o                         
  -2   3  10        215.66        220.15         9.63 o                         
  -1   3  10        144.43        158.44         8.41 o                         
   0   3  10         18.77         27.46         4.07 o                         
   1   3  10       1405.70       1455.49        32.81 o                         
   2   3  10       4136.57       4272.72       101.93 o                         
   3   3  10       1606.98       1609.79        41.83 o                         
   4   3  10        313.71        285.00        16.55 o                         
   5   3  10         10.94         14.17         4.83 o                         
   6   3  10        967.59        920.96        37.67 o                         
   7   3  10         34.18         78.87        12.42 o                         
   8   3  10         36.33         46.05        11.18 o                         
   9   3  10          7.34          7.29        10.11 o                         
  10   3  10         45.23         65.67        19.01 o                         
  11   3  10        876.66        931.98        44.28 o                         
  -9   4  10          1.30         13.46        10.52 o                         
  -8   4  10         62.40        120.92        26.18 o                         
  -7   4  10        310.27        327.31        24.22 o                         
  -6   4  10        913.48        856.56        31.33 o                         
  -5   4  10        126.59        115.08        12.73 o                         
  -4   4  10        148.27        164.15        15.60 o                         
  -3   4  10         31.45         54.54         8.32 o                         
  -2   4  10         72.85         76.55         6.51 o                         
  -1   4  10         89.14         87.21         9.63 o                         
   0   4  10         17.34         12.85         5.87 o                         
   1   4  10         38.01         49.94         6.84 o                         
   2   4  10       1468.27       1357.37        39.81 o                         
   3   4  10       2496.66       2302.71        97.86 o                         
   4   4  10        284.03        282.78        20.94 o                         
   5   4  10        418.44        424.48        44.25 o                         
   6   4  10          0.20          1.35        15.89 o                         
   7   4  10          0.94         -2.24         9.85 o                         
   8   4  10         13.93         13.66        12.32 o                         
 -15   1  11         20.44         34.90         8.89 o                         
 -14   1  11         18.91          8.47         6.51 o                         
 -13   1  11         10.86         20.88         5.83 o                         
 -12   1  11          1.46          6.83         4.21 o                         
 -11   1  11         21.93         26.54         4.61 o                         
 -10   1  11        410.36        376.34        11.09 o                         
  -9   1  11          0.37          4.74         3.08 o                         
  -8   1  11       1146.61       1124.07        26.11 o                         
  -7   1  11        166.32        180.51         6.68 o                         
  -6   1  11         52.00         52.63         4.07 o                         
  -5   1  11       1018.34       1167.98        22.09 o                         
  -4   1  11        834.91       1032.31        19.63 o                         
  -3   1  11         49.94         63.23         3.85 o                         
  -2   1  11          0.04         -1.69         1.69 o                         
  -1   1  11        122.90        131.47         4.89 o                         
   0   1  11        109.93        125.01         5.05 o                         
   1   1  11        244.80        224.98         9.84 o                         
   2   1  11       1065.98       1194.23        30.38 o                         
   3   1  11          4.74          5.22         3.69 o                         
   4   1  11         85.72         77.21         6.75 o                         
   5   1  11       1737.91       1848.69        34.36 o                         
   6   1  11       1067.70       1137.18        22.18 o                         
   7   1  11          1.13         -2.26         2.26 o                         
   8   1  11        101.00         90.88         5.25 o                         
   9   1  11        146.01        122.80         6.67 o                         
  10   1  11        177.53        175.24        14.71 o                         
  11   1  11        188.62        271.10        40.51 o                         
  12   1  11          9.14          8.38        18.28 o                         
  13   1  11          6.61         -4.46         8.20 o                         
  14   1  11         49.35         60.66        21.50 o                         
 -14   2  11        108.27        148.70        16.22 o                         
 -13   2  11        114.67        129.38        20.51 o                         
 -12   2  11        802.91        838.71        37.70 o                         
 -11   2  11        214.78        256.60        23.23 o                         
 -10   2  11         80.88         75.66         7.34 o                         
  -9   2  11        765.20        729.42        21.12 o                         
  -8   2  11         91.77        115.52         7.85 o                         
  -7   2  11         55.12         69.36        11.57 o                         
  -6   2  11         19.81         20.82         4.58 o                         
  -5   2  11         86.80        112.91         8.02 o                         
  -4   2  11        144.39        136.44         9.96 o                         
  -3   2  11       4145.07       4144.73        99.06 o                         
  -2   2  11        554.87        515.75        16.70 o                         
  -1   2  11        258.55        285.82        10.77 o                         
   0   2  11        217.21        215.03         9.40 o                         
   1   2  11       2373.55       2636.94        54.80 o                         
   2   2  11       1184.66       1119.64        24.77 o                         
   3   2  11        169.20        171.37        10.86 o                         
   4   2  11        226.31        235.88        13.40 o                         
   5   2  11        248.67        224.63        13.02 o                         
   6   2  11        694.94        657.71        21.25 o                         
   7   2  11        150.34        150.03         9.64 o                         
   8   2  11          2.89         16.14         8.14 o                         
   9   2  11        322.64        290.49        20.32 o                         
  10   2  11         55.89         39.85        15.58 o                         
  11   2  11        106.18        150.09        17.19 o                         
  12   2  11        228.58        255.01        23.55 o                         
  13   2  11          1.65         -8.56        11.88 o                         
 -12   3  11          5.84        147.72        31.16 o                         
 -11   3  11         14.93         31.97        13.56 o                         
 -10   3  11        137.32        169.20        16.45 o                         
  -9   3  11         52.70        104.76        26.01 o                         
  -8   3  11        475.00        499.85        32.92 o                         
  -7   3  11        792.67        773.46        28.05 o                         
  -6   3  11        750.85        713.97        25.81 o                         
  -5   3  11          1.04          2.21         7.72 o                         
  -4   3  11         74.50         96.26        19.92 o                         
  -3   3  11         79.85         79.52         8.78 o                         
  -2   3  11        203.66        202.51         9.99 o                         
  -1   3  11          2.03          0.29         3.42 o                         
   0   3  11          0.92         -0.72         3.02 o                         
   1   3  11       2462.09       2348.46        50.39 o                         
   2   3  11       1648.86       1593.99        42.01 o                         
   3   3  11       1772.39       1685.15        43.62 o                         
   4   3  11       2185.80       2094.36        66.00 o                         
   5   3  11        420.74        413.56        19.03 o                         
   6   3  11          1.19          5.13         9.04 o                         
   7   3  11        108.26        106.21        17.76 o                         
   8   3  11        502.62        440.04        25.34 o                         
   9   3  11          8.28         16.51        10.35 o                         
  10   3  11        260.18        263.19        24.43 o                         
  11   3  11        795.72        809.66        39.88 o                         
  -9   4  11        272.08        253.11        20.44 o                         
  -8   4  11        815.72        799.19        34.70 o                         
  -7   4  11        950.24        979.52        47.38 o                         
  -6   4  11        224.73        242.54        17.89 o                         
  -5   4  11        194.24        202.05        15.83 o                         
  -4   4  11        611.29        613.01        23.92 o                         
  -3   4  11       1131.02       1023.24        27.80 o                         
  -2   4  11       1295.54       1215.39        31.37 o                         
  -1   4  11         41.37         34.84         7.24 o                         
   0   4  11         51.39         40.79         7.65 o                         
   1   4  11        278.90        250.28        13.85 o                         
   2   4  11         73.51         68.91         9.08 o                         
   3   4  11          2.31         15.12        19.95 o                         
   4   4  11        841.07        788.29        43.63 o                         
   5   4  11        348.11        376.25        25.71 o                         
   6   4  11        909.21        878.04        40.33 o                         
   7   4  11        173.21        211.33        22.72 o                         
   8   4  11         44.29         18.05        21.19 o                         
 -15   0  12         29.98         22.73        14.03 o                         
 -14   0  12        157.49        199.33        15.83 o                         
 -13   0  12          9.41          9.72         7.70 o                         
 -12   0  12         97.09        157.14        19.11 o                         
 -11   0  12        125.02        115.69        16.36 o                         
 -10   0  12         11.01         33.86         6.87 o                         
  -9   0  12          0.26          1.11         4.38 o                         
  -8   0  12       3377.53       3312.55        81.33 o                         
  -7   0  12        927.78        826.94        24.70 o                         
  -6   0  12         25.19         44.40         5.47 o                         
  -5   0  12       4486.15       5234.27       122.35 o                         
  -4   0  12        418.05        347.36        12.22 o                         
  -3   0  12       8318.85       8952.42       354.03 o                         
  -2   0  12       6252.99       6394.52       147.06 o                         
  -1   0  12       3852.28       4073.27        94.76 o                         
   0   0  12       1494.61       1461.10        44.51 o                         
   1   0  12       5671.74       6130.75       243.09 o                         
   2   0  12        279.80        298.56        18.70 o                         
   3   0  12        397.02        436.31        24.31 o                         
   4   0  12        295.54        288.34        13.20 o                         
   5   0  12       1256.56       1457.02        46.48 o                         
   6   0  12        948.53        817.40        29.29 o                         
   7   0  12       4926.72       4674.32       134.42 o                         
   8   0  12        836.51        795.39        28.61 o                         
   9   0  12        323.71        265.60        14.46 o                         
  10   0  12          9.96          4.72         6.44 o                         
  11   0  12         48.90         35.26         8.34 o                         
  12   0  12        980.50        855.39        33.61 o                         
  13   0  12        262.64        244.96        31.79 o                         
  14   0  12        145.16        182.00        28.67 o                         
 -15   1  12        310.27        303.69        18.18 o                         
 -14   1  12        496.76        475.17        16.80 o                         
 -13   1  12       1523.10       1508.03        34.92 o                         
 -12   1  12       1001.47       1021.00        22.97 o                         
 -11   1  12         13.77          9.87         4.13 o                         
 -10   1  12        221.49        247.20        10.27 o                         
  -9   1  12         34.59         32.44         4.43 o                         
  -8   1  12         82.16         86.90         5.68 o                         
  -7   1  12       1303.42       1197.28        23.43 o                         
  -6   1  12       2199.89       2244.84        39.70 o                         
  -5   1  12        140.10        138.99         5.79 o                         
  -4   1  12      10043.18      11372.81       224.53 o                         
  -3   1  12       1362.06       1324.23        26.51 o                         
  -2   1  12        115.19        138.57         5.44 o                         
  -1   1  12          0.79         -0.05         2.49 o                         
   0   1  12         91.54        133.73         5.54 o                         
   1   1  12        550.29        479.17        14.59 o                         
   2   1  12       3763.99       3791.41        88.85 o                         
   3   1  12       2994.57       3036.50        62.67 o                         
   4   1  12        337.82        313.86         9.56 o                         
   5   1  12       2590.64       2777.47        50.61 o                         
   6   1  12        624.53        668.60        16.23 o                         
   7   1  12        599.28        571.27        13.42 o                         
   8   1  12        875.11        750.19        18.89 o                         
   9   1  12        181.37        172.61         7.83 o                         
  10   1  12        163.05        168.64        13.29 o                         
  11   1  12       2781.85       2610.57        67.34 o                         
  12   1  12        505.82        495.47        20.05 o                         
  13   1  12          8.26         -3.03         7.78 o                         
  14   1  12        147.11        179.43        39.27 o                         
 -14   2  12        108.28        110.08        14.89 o                         
 -13   2  12         23.29         30.40         7.89 o                         
 -12   2  12        654.78        624.66        26.19 o                         
 -11   2  12        505.39        508.83        16.17 o                         
 -10   2  12        164.74        170.60        16.93 o                         
  -9   2  12         73.26         94.21         9.61 o                         
  -8   2  12       2494.58       2409.02        48.61 o                         
  -7   2  12        279.41        263.11        12.16 o                         
  -6   2  12        113.03        127.72         8.99 o                         
  -5   2  12          1.02         -0.77         3.48 o                         
  -4   2  12        493.26        476.91        21.47 o                         
  -3   2  12       3299.98       3403.64        82.74 o                         
  -2   2  12       4059.02       4240.37       100.73 o                         
  -1   2  12        481.17        471.40        15.22 o                         
   0   2  12         45.63         77.73         5.93 o                         
   1   2  12          6.01          3.65         2.16 o                         
   2   2  12          0.09          6.29         3.98 o                         
   3   2  12         17.02         23.06         6.90 o                         
   4   2  12        146.34        145.38        13.71 o                         
   5   2  12        726.16        732.47        27.33 o                         
   6   2  12       4064.08       4021.41        97.34 o                         
   7   2  12       1950.89       1753.90        46.71 o                         
   8   2  12        612.98        540.25        19.35 o                         
   9   2  12          3.97         -0.31         7.93 o                         
  10   2  12         22.86         30.12        26.18 o                         
  11   2  12        188.57        214.72        20.70 o                         
  12   2  12         45.88         47.23        12.42 o                         
  13   2  12        167.66        212.11        25.87 o                         
 -12   3  12        831.52        884.49        68.62 o                         
 -11   3  12         70.81         88.52        12.93 o                         
 -10   3  12         29.74        208.18        31.79 o                         
  -9   3  12        565.44        554.13        24.21 o                         
  -8   3  12       1052.85       1067.44        45.33 o                         
  -7   3  12        649.39        631.04        43.01 o                         
  -6   3  12         76.57         89.11        10.49 o                         
  -5   3  12        147.68        175.61        13.43 o                         
  -4   3  12         29.93         36.76         9.40 o                         
  -3   3  12        598.11        598.54        20.92 o                         
  -2   3  12        167.51        185.88        10.57 o                         
  -1   3  12         29.89         39.55         5.17 o                         
   0   3  12        345.55        365.56        11.97 o                         
   1   3  12         42.17         43.23         4.40 o                         
   2   3  12       1928.08       1864.47        48.26 o                         
   3   3  12       2365.10       2388.05        61.80 o                         
   4   3  12         29.34         38.01         9.04 o                         
   5   3  12        168.29        177.57        16.00 o                         
   6   3  12        123.63        132.36        22.13 o                         
   7   3  12          6.94         -7.26         7.26 o                         
   8   3  12        252.80        250.35        38.96 o                         
   9   3  12         41.15         44.88        12.78 o                         
  10   3  12         65.03         88.14        16.42 o                         
  11   3  12        215.03        223.36        62.64 o                         
  -9   4  12         91.87        368.37        44.25 o                         
  -8   4  12         15.93        106.58        27.43 o                         
  -7   4  12          5.21         26.18        14.34 o                         
  -6   4  12          2.57         30.72        38.96 o                         
  -5   4  12         66.83         94.09        18.06 o                         
  -4   4  12        389.00        396.83        18.63 o                         
  -3   4  12         20.41         41.05         7.18 o                         
  -2   4  12        325.29        366.32        21.41 o                         
  -1   4  12         36.03         42.68         8.04 o                         
   0   4  12          1.59         10.58         9.85 o                         
   1   4  12        140.91        141.07        11.32 o                         
   2   4  12         15.08         24.22         7.10 o                         
   3   4  12          9.88         19.95        12.47 o                         
   4   4  12        308.89        279.35        22.62 o                         
   5   4  12        309.97        335.54        25.99 o                         
   6   4  12        184.99        245.93        22.69 o                         
   7   4  12         31.04         24.89        12.32 o                         
   8   4  12         29.29         21.04        11.43 o                         
 -15   1  13         44.02         55.27         9.70 o                         
 -14   1  13         16.16         20.62         6.34 o                         
 -13   1  13          1.50         22.90         5.82 o                         
 -12   1  13        251.23        252.60        10.95 o                         
 -11   1  13        811.51        724.19        17.68 o                         
 -10   1  13        785.42        719.04        17.28 o                         
  -9   1  13        101.40        122.21         7.11 o                         
  -8   1  13         75.63         93.35         5.88 o                         
  -7   1  13         11.53         19.61         3.18 o                         
  -6   1  13         36.43         37.21         3.58 o                         
  -5   1  13         87.52        101.82         5.16 o                         
  -4   1  13          0.68          4.44         2.10 o                         
  -3   1  13        269.09        280.78         8.27 o                         
  -2   1  13       2312.38       2510.11        47.09 o                         
  -1   1  13       1156.28       1332.82        26.46 o                         
   0   1  13       2394.15       2801.97        57.80 o                         
   1   1  13         86.47        124.22        10.68 o                         
   2   1  13         20.54         23.96         4.32 o                         
   3   1  13        135.62        131.48         6.13 o                         
   4   1  13        567.06        583.80        15.42 o                         
   5   1  13        495.17        477.64        21.99 o                         
   6   1  13       1856.30       1931.84        41.16 o                         
   7   1  13         13.69         15.01         3.31 o                         
   8   1  13         42.48         28.14         3.56 o                         
   9   1  13          0.03          0.29         2.88 o                         
  10   1  13          3.59         -2.17         5.21 o                         
  11   1  13        151.56        201.95        14.11 o                         
  12   1  13         80.09         92.29        11.91 o                         
  13   1  13         31.12         15.71        11.52 o                         
  14   1  13         62.87         79.38        16.15 o                         
 -14   2  13          4.39         25.73        10.42 o                         
 -13   2  13         71.85         74.41        10.06 o                         
 -12   2  13          0.65          7.89         6.02 o                         
 -11   2  13        170.65        149.78        12.06 o                         
 -10   2  13          0.34         -5.89         5.89 o                         
  -9   2  13        197.04        213.94        10.78 o                         
  -8   2  13       2122.17       2166.20        44.48 o                         
  -7   2  13        447.05        432.84        15.19 o                         
  -6   2  13        217.93        215.90        11.12 o                         
  -5   2  13        572.21        580.70        14.75 o                         
  -4   2  13         44.10         56.10         5.20 o                         
  -3   2  13        834.60        839.62        21.08 o                         
  -2   2  13          8.29          4.22         2.69 o                         
  -1   2  13        107.07        162.28         8.27 o                         
   0   2  13         62.53         87.75         6.32 o                         
   1   2  13        514.53        448.60        13.49 o                         
   2   2  13       1656.00       1759.91        44.53 o                         
   3   2  13        563.82        552.84        13.51 o                         
   4   2  13          8.62          7.89        12.15 o                         
   5   2  13        341.63        370.08        17.21 o                         
   6   2  13       1888.87       1795.36        57.61 o                         
   7   2  13        245.78        281.24        12.93 o                         
   8   2  13        111.90        146.83        14.48 o                         
   9   2  13         83.38         64.66        12.11 o                         
  10   2  13         23.58         18.73        10.35 o                         
  11   2  13          3.70          7.26        17.76 o                         
  12   2  13         48.56         41.62        14.96 o                         
  13   2  13        187.89        165.03        21.58 o                         
 -12   3  13        202.65        799.69        59.84 o                         
 -11   3  13         46.95         54.05        11.84 o                         
 -10   3  13        288.35        310.40        21.68 o                         
  -9   3  13          0.16         -4.99         8.73 o                         
  -8   3  13        502.52        563.69        35.53 o                         
  -7   3  13        738.05        755.14        27.61 o                         
  -6   3  13        312.30        298.30        25.48 o                         
  -5   3  13        142.80        161.87        16.20 o                         
  -4   3  13        200.74        189.53        12.50 o                         
  -3   3  13        559.79        561.19        20.26 o                         
  -2   3  13        974.00        953.07        24.69 o                         
  -1   3  13         45.42         52.74         5.71 o                         
   0   3  13          0.49         -0.36         3.08 o                         
   1   3  13          4.77          4.68         3.06 o                         
   2   3  13       1970.04       2030.75        52.10 o                         
   3   3  13        387.75        385.52        20.79 o                         
   4   3  13        704.17        632.28        26.09 o                         
   5   3  13          9.43          0.80         8.63 o                         
   6   3  13        612.26        549.92        27.32 o                         
   7   3  13         68.80         60.44        11.68 o                         
   8   3  13          0.07          9.36        19.95 o                         
   9   3  13         99.70        110.78        16.96 o                         
  10   3  13         81.74         98.81        43.63 o                         
  11   3  13        103.76        139.05        20.05 o                         
  -9   4  13        411.27        588.48        72.11 o                         
  -8   4  13        223.94        273.66        27.74 o                         
  -6   4  13          0.62         28.17        10.29 o                         
  -5   4  13         15.30          8.61         8.11 o                         
  -4   4  13         18.07         35.59         9.71 o                         
  -3   4  13         28.10         38.21         6.66 o                         
  -2   4  13       1211.96       1162.61        30.22 o                         
  -1   4  13         61.88         68.37         9.35 o                         
   0   4  13        255.74        271.90        15.32 o                         
   1   4  13        508.16        451.07        18.37 o                         
   2   4  13        120.35        108.30        13.39 o                         
   3   4  13       1990.96       1810.09        63.63 o                         
   4   4  13        155.60        136.60        24.00 o                         
   5   4  13        453.33        385.35        24.39 o                         
   6   4  13        105.06        112.48        17.04 o                         
   7   4  13        268.21        319.50        26.66 o                         
   8   4  13        792.67        759.75        96.61 o                         
 -15   0  14        169.25        160.08        16.90 o                         
 -14   0  14         91.45        149.79        15.23 o                         
 -13   0  14         89.28         77.32        11.38 o                         
 -12   0  14        546.56        496.22        20.73 o                         
 -11   0  14        495.51        413.62        17.99 o                         
 -10   0  14        279.71        255.80        13.97 o                         
  -9   0  14        110.08        138.78        11.12 o                         
  -8   0  14       1570.33       1568.86        42.58 o                         
  -7   0  14       2546.78       2353.84        59.71 o                         
  -6   0  14       1612.81       1561.30        41.02 o                         
  -5   0  14        844.79        966.31        27.11 o                         
  -4   0  14       2241.00       2530.61        61.89 o                         
  -3   0  14         76.36         82.23         6.59 o                         
  -2   0  14       1429.50       1530.35        38.74 o                         
  -1   0  14       2407.76       2525.33        60.94 o                         
   0   0  14       3519.76       4085.94       117.24 o                         
   1   0  14        160.99        122.95         8.38 o                         
   2   0  14       4596.53       4659.77       189.48 o                         
   3   0  14       2139.99       1891.71        82.28 o                         
   4   0  14       1588.78       1792.24        55.74 o                         
   5   0  14         66.51         82.15        11.84 o                         
   6   0  14         41.73         29.35         6.38 o                         
   7   0  14        798.20        745.22        24.33 o                         
   8   0  14       1045.40        958.62        33.46 o                         
   9   0  14        958.27        798.42        29.69 o                         
  10   0  14        909.99        683.63        27.04 o                         
  11   0  14        251.98        270.59        16.05 o                         
  12   0  14        330.56        292.68        19.12 o                         
  13   0  14         38.67         52.98        20.57 o                         
  14   0  14        438.62        478.07        37.40 o                         
 -15   1  14         53.28         54.76         9.68 o                         
 -14   1  14         36.87         40.56        10.41 o                         
 -13   1  14        368.77        362.26        14.59 o                         
 -12   1  14        437.79        440.24        14.39 o                         
 -11   1  14        748.36        714.44        17.45 o                         
 -10   1  14        243.23        194.31         8.94 o                         
  -9   1  14        152.38        135.89         7.55 o                         
  -8   1  14        410.51        405.87        11.19 o                         
  -7   1  14         29.33         31.40         3.77 o                         
  -6   1  14          0.27          6.65         2.63 o                         
  -5   1  14        228.66        191.83         6.70 o                         
  -4   1  14       1328.86       1395.70        25.92 o                         
  -3   1  14       1485.25       1308.50        26.62 o                         
  -2   1  14       1257.37       1145.90        23.63 o                         
  -1   1  14       5935.25       6372.37       114.06 o                         
   0   1  14       1857.80       2155.03        45.57 o                         
   1   1  14        360.09        413.93        13.61 o                         
   2   1  14       1500.39       1608.31        40.49 o                         
   3   1  14       3513.03       3549.69        73.12 o                         
   4   1  14       1302.28       1175.75        27.34 o                         
   5   1  14        351.82        312.21        10.37 o                         
   6   1  14        614.31        607.43        15.40 o                         
   7   1  14        227.22        191.06         6.69 o                         
   8   1  14        734.20        602.46        14.59 o                         
   9   1  14        288.16        217.51         8.52 o                         
  10   1  14         65.78         59.30         8.06 o                         
  11   1  14        259.14        259.49        14.79 o                         
  12   1  14       1406.98       1347.84        46.34 o                         
  13   1  14        570.10        577.57        29.73 o                         
 -14   2  14          5.55         -8.38         8.38 o                         
 -13   2  14         45.55         53.85        12.06 o                         
 -12   2  14        172.00        195.20        13.04 o                         
 -11   2  14        353.60        336.57        13.68 o                         
 -10   2  14          9.66         -0.02         4.34 o                         
  -9   2  14        284.20        276.04        12.06 o                         
  -8   2  14       1084.42       1032.19        24.63 o                         
  -7   2  14       2165.97       2059.29        41.35 o                         
  -6   2  14        168.31        174.40         7.79 o                         
  -5   2  14         65.00         75.92         5.53 o                         
  -4   2  14         68.36         89.70         6.50 o                         
  -3   2  14        207.44        212.33         8.61 o                         
  -2   2  14          8.07         18.68         3.85 o                         
  -1   2  14         53.93         94.30         6.33 o                         
   0   2  14        223.04        218.42         9.11 o                         
   1   2  14        446.74        373.79        12.31 o                         
   2   2  14       1260.34       1220.55        32.63 o                         
   3   2  14        554.12        518.91        13.44 o                         
   4   2  14          0.47         -4.36         4.36 o                         
   5   2  14        191.16        176.77        12.34 o                         
   6   2  14        539.40        506.67        21.83 o                         
   7   2  14        446.79        433.83        16.97 o                         
   8   2  14        191.41        238.03        13.67 o                         
   9   2  14        100.09        119.95        14.72 o                         
  10   2  14         19.82         12.07         9.41 o                         
  11   2  14        469.79        448.20        25.96 o                         
  12   2  14        142.27        147.16        20.05 o                         
 -12   3  14        141.39        216.70        32.57 o                         
 -11   3  14          1.83          6.42        11.18 o                         
 -10   3  14         96.87        119.83        18.69 o                         
  -9   3  14          3.24          8.85         7.61 o                         
  -8   3  14       1129.59       1103.35        44.60 o                         
  -7   3  14          1.06         14.91         7.31 o                         
  -6   3  14        365.67        359.13        20.25 o                         
  -5   3  14         87.22        105.87        17.17 o                         
  -4   3  14        124.57        134.05        16.30 o                         
  -3   3  14        769.94        736.15        24.45 o                         
  -2   3  14        581.60        566.81        25.03 o                         
  -1   3  14          7.39          8.56         3.74 o                         
   0   3  14        207.87        195.94         8.88 o                         
   1   3  14        129.52        155.68         7.65 o                         
   2   3  14         22.17         27.33         5.43 o                         
   3   3  14       1115.92       1013.83        28.86 o                         
   4   3  14        217.83        235.20        15.45 o                         
   5   3  14          0.10          8.43         5.39 o                         
   6   3  14        471.11        428.20        23.80 o                         
   7   3  14        154.75        182.11        18.51 o                         
   8   3  14         12.01         -6.57         6.57 o                         
   9   3  14          0.05          2.64        10.55 o                         
  10   3  14         38.83         39.68        13.84 o                         
  11   3  14        330.02        312.92        30.85 o                         
  -9   4  14        372.66        410.22        29.01 o                         
  -8   4  14       1225.90       1104.90        38.87 o                         
  -7   4  14       1479.77       1559.84        48.69 o                         
  -6   4  14       1060.81       1009.60        35.39 o                         
  -5   4  14          0.05         10.88        10.20 o                         
  -4   4  14         12.34         28.17        11.64 o                         
  -3   4  14         34.06         29.62         6.23 o                         
  -2   4  14        108.53        139.41        13.42 o                         
  -1   4  14          8.80         20.79         6.82 o                         
   0   4  14        458.85        433.11        18.17 o                         
   1   4  14        437.68        471.30        22.35 o                         
   2   4  14       1283.90       1113.71        42.49 o                         
   3   4  14        577.40        639.62        33.03 o                         
   4   4  14        340.90        383.14        25.29 o                         
   5   4  14          6.14         -0.62         7.93 o                         
   6   4  14         23.23         33.12        12.58 o                         
   7   4  14        130.60        156.66        20.02 o                         
 -15   1  15         41.97         83.58        11.31 o                         
 -14   1  15        120.71        149.24        14.93 o                         
 -13   1  15         38.97         28.87         7.29 o                         
 -12   1  15        238.10        216.67        11.96 o                         
 -11   1  15         47.76         67.92         6.35 o                         
 -10   1  15         57.39         42.49         7.76 o                         
  -9   1  15         64.89         73.26         6.50 o                         
  -8   1  15        216.17        216.20        12.36 o                         
  -7   1  15          0.36          1.36         2.55 o                         
  -6   1  15          5.48          8.30         2.96 o                         
  -5   1  15        314.62        335.82         9.66 o                         
  -4   1  15        475.36        536.73        12.30 o                         
  -3   1  15        321.58        330.95         9.48 o                         
  -2   1  15       1094.69       1217.01        25.07 o                         
  -1   1  15        489.92        577.61        13.68 o                         
   0   1  15       1836.38       2073.00        44.17 o                         
   1   1  15          2.85         -0.50         3.94 o                         
   2   1  15         38.56         36.50         6.68 o                         
   3   1  15          3.27          2.42         2.79 o                         
   4   1  15          3.59          0.46         3.51 o                         
   5   1  15        243.74        226.77         8.79 o                         
   6   1  15       1081.68       1127.27        25.92 o                         
   7   1  15        319.30        281.51         9.12 o                         
   8   1  15          8.07         12.78         4.02 o                         
   9   1  15         69.70         41.13         5.07 o                         
  10   1  15        344.15        290.15        14.00 o                         
  11   1  15          4.83         -5.28         6.19 o                         
  12   1  15         20.52         26.28        13.10 o                         
  13   1  15          0.23          7.49        13.40 o                         
 -14   2  15          7.63          6.87         9.71 o                         
 -13   2  15          0.95          7.62         9.47 o                         
 -12   2  15        188.06        205.38        17.99 o                         
 -11   2  15         31.13         39.89        15.58 o                         
 -10   2  15         14.03         16.33         5.41 o                         
  -9   2  15          2.47         10.95         4.94 o                         
  -8   2  15        391.22        384.01        10.34 o                         
  -7   2  15        800.45        809.58        19.41 o                         
  -6   2  15        429.34        405.84        11.90 o                         
  -5   2  15        237.72        224.17         8.87 o                         
  -4   2  15        253.57        302.52        12.19 o                         
  -3   2  15        281.20        356.94        13.67 o                         
  -2   2  15        472.10        476.77        14.09 o                         
  -1   2  15        373.76        413.35        14.03 o                         
   0   2  15         32.06         36.27         4.18 o                         
   1   2  15        103.11        103.09         6.92 o                         
   2   2  15        737.44        675.02        20.37 o                         
   3   2  15        536.70        488.56        24.27 o                         
   4   2  15       1238.43       1169.82        25.74 o                         
   5   2  15        728.51        671.47        18.95 o                         
   6   2  15         55.24         55.34         3.73 o                         
   7   2  15         25.53         32.09         6.40 o                         
   8   2  15          1.03         -0.03         5.43 o                         
   9   2  15        354.30        331.98        22.62 o                         
  10   2  15         42.52         36.77        11.46 o                         
  11   2  15        160.46        161.82        19.14 o                         
  12   2  15        143.29        192.54        20.93 o                         
 -12   3  15         63.23         77.73        14.06 o                         
 -11   3  15        540.71        503.12        25.11 o                         
 -10   3  15        347.12        387.25        24.11 o                         
  -9   3  15        322.97        390.07        21.41 o                         
  -8   3  15       2386.76       2288.08        63.98 o                         
  -7   3  15        468.15        470.95        25.02 o                         
  -6   3  15        831.41        911.01        54.45 o                         
  -5   3  15         57.56         53.33         8.73 o                         
  -4   3  15         19.66         19.27         6.48 o                         
  -3   3  15        382.95        385.15        16.38 o                         
  -2   3  15       1340.10       1318.60        46.64 o                         
  -1   3  15        744.51        699.06        29.60 o                         
   0   3  15          0.20          2.60         3.35 o                         
   1   3  15       1215.10       1168.18        27.85 o                         
   2   3  15       1602.69       1518.32        40.89 o                         
   3   3  15          0.06         25.62         6.74 o                         
   4   3  15         59.93         65.94        13.71 o                         
   5   3  15         37.20         44.60         8.19 o                         
   6   3  15        413.84        390.87        22.92 o                         
   7   3  15        201.52        253.68        29.92 o                         
   8   3  15        172.74        208.79        20.93 o                         
   9   3  15         34.34         27.77        10.99 o                         
  10   3  15         63.84         74.89        15.85 o                         
  -8   4  15         11.84         34.28        18.08 o                         
  -6   4  15        331.04        403.69        34.72 o                         
  -5   4  15        538.69        571.75        24.18 o                         
  -4   4  15        158.23        159.45        12.23 o                         
  -3   4  15          0.29          4.71         5.08 o                         
  -2   4  15         16.34         11.98         6.63 o                         
  -1   4  15        187.68        159.38        13.19 o                         
   0   4  15         19.49         19.82         6.78 o                         
   1   4  15        273.38        281.80        21.37 o                         
   2   4  15       1751.66       1666.92        58.39 o                         
   3   4  15        675.41        638.56        54.85 o                         
   4   4  15        621.75        576.88        29.73 o                         
   5   4  15        100.46         63.59        14.65 o                         
   6   4  15        149.80        104.58        16.52 o                         
   7   4  15         40.78         37.93        13.44 o                         
 -15   0  16        210.75        209.41        21.75 o                         
 -14   0  16         47.12         45.17         9.60 o                         
 -13   0  16       1597.02       1434.39        67.18 o                         
 -12   0  16       2089.96       2026.58        56.25 o                         
 -11   0  16         86.02        138.19        12.29 o                         
 -10   0  16        227.72        210.72        19.26 o                         
  -9   0  16          6.45         -3.42         7.71 o                         
  -8   0  16         57.17         49.29         7.00 o                         
  -7   0  16       1935.85       1807.06        47.62 o                         
  -6   0  16        498.76        428.98        15.57 o                         
  -5   0  16       1984.39       1988.35        71.10 o                         
  -4   0  16          8.62          3.12         3.30 o                         
  -3   0  16       5753.73       6531.23       151.38 o                         
  -2   0  16         32.08         85.16         6.84 o                         
  -1   0  16       1215.15       1498.89        47.15 o                         
   0   0  16       1101.37       1283.76        41.21 o                         
   1   0  16         26.23         16.68         7.17 o                         
   2   0  16       3712.31       3796.39       280.80 o                         
   3   0  16       2124.92       2298.10        99.10 o                         
   4   0  16       2449.60       2449.45        74.26 o                         
   5   0  16          1.16          4.90         4.61 o                         
   6   0  16          2.86          2.95         4.79 o                         
   7   0  16        560.97        566.98        45.19 o                         
   8   0  16        421.48        343.08        18.39 o                         
   9   0  16        316.98        290.50        27.11 o                         
  10   0  16        388.61        345.67        17.75 o                         
  11   0  16        948.35        885.18        33.90 o                         
  12   0  16       1801.58       1527.08        77.91 o                         
  13   0  16        380.94        388.94        32.41 o                         
 -15   1  16        495.80        500.34        29.92 o                         
 -14   1  16        107.67        101.89        10.06 o                         
 -13   1  16         62.29         79.60         8.78 o                         
 -12   1  16        203.34        200.58        12.80 o                         
 -11   1  16        842.11        810.30        19.49 o                         
 -10   1  16        211.20        176.81        10.47 o                         
  -9   1  16         58.34         48.58         5.25 o                         
  -8   1  16        270.52        236.07         8.59 o                         
  -7   1  16       1964.29       1914.42        35.49 o                         
  -6   1  16        333.41        288.45         8.68 o                         
  -5   1  16          0.31          3.72         2.93 o                         
  -4   1  16        377.89        470.75        11.41 o                         
  -3   1  16       1005.41        951.90        20.76 o                         
  -2   1  16       7109.72       7493.78       134.07 o                         
  -1   1  16       3345.47       3400.45        63.05 o                         
   0   1  16        187.90        175.33         7.20 o                         
   1   1  16        943.78        947.91        26.10 o                         
   2   1  16        968.24        993.38        27.29 o                         
   3   1  16        227.38        264.12         9.06 o                         
   4   1  16        133.90        138.40         7.43 o                         
   5   1  16        341.75        318.23        14.66 o                         
   6   1  16        490.53        466.28        16.02 o                         
   7   1  16       1655.41       1509.32        34.01 o                         
   8   1  16       2277.75       2168.09        42.41 o                         
   9   1  16         34.66         42.29         6.94 o                         
  10   1  16          0.39         -4.45         5.31 o                         
  11   1  16          1.05         -5.68         5.68 o                         
  12   1  16        150.56        140.46        16.99 o                         
  13   1  16        287.42        226.71        22.25 o                         
 -14   2  16          7.81         32.41        19.32 o                         
 -13   2  16        729.90        686.28        24.33 o                         
 -12   2  16       1221.36       1258.32        31.07 o                         
 -11   2  16        677.51        655.82        19.64 o                         
 -10   2  16         11.67         14.81         6.19 o                         
  -9   2  16        289.18        302.28        12.61 o                         
  -8   2  16         99.14        103.00         9.80 o                         
  -7   2  16        316.23        296.71        10.97 o                         
  -6   2  16       1193.90       1142.01        25.48 o                         
  -5   2  16        575.32        538.19        14.48 o                         
  -4   2  16       1289.77       1371.13        29.07 o                         
  -3   2  16       1920.92       2021.46        44.89 o                         
  -2   2  16        301.78        286.74        10.33 o                         
  -1   2  16        139.94        164.81         8.29 o                         
   0   2  16         10.68         14.92         4.14 o                         
   1   2  16        273.53        258.08         9.08 o                         
   2   2  16       1013.79        959.95        27.11 o                         
   3   2  16       2899.78       2787.69        68.02 o                         
   4   2  16       4513.41       4511.24       106.14 o                         
   5   2  16         65.98         70.13         8.45 o                         
   6   2  16       1814.89       1879.58        47.22 o                         
   7   2  16         10.24          7.20         4.94 o                         
   8   2  16        257.36        265.43        14.82 o                         
   9   2  16        205.99        180.94        13.65 o                         
  10   2  16         31.88         34.76        27.43 o                         
  11   2  16        156.35        128.98        17.14 o                         
  12   2  16       1781.31       1909.47        86.01 o                         
 -12   3  16         66.67        103.74        14.83 o                         
 -11   3  16         12.69         62.95        20.57 o                         
 -10   3  16         49.73        116.40        31.79 o                         
  -9   3  16        443.86        426.38        22.55 o                         
  -8   3  16        423.65        567.98        38.64 o                         
  -7   3  16       2773.81       2824.28        75.40 o                         
  -6   3  16       1642.82       1719.65        52.59 o                         
  -5   3  16         28.25         37.67         8.07 o                         
  -4   3  16          3.90          1.56         6.69 o                         
  -3   3  16       1728.17       1777.95        48.59 o                         
  -2   3  16        626.25        638.36        21.76 o                         
  -1   3  16        541.90        532.67        16.24 o                         
   0   3  16        339.18        366.14        17.81 o                         
   1   3  16         11.22         11.17         3.52 o                         
   2   3  16        976.85        944.91        27.98 o                         
   3   3  16       1369.81       1309.72        35.92 o                         
   4   3  16        342.76        332.12        24.62 o                         
   5   3  16        317.64        277.45        16.62 o                         
   6   3  16       1053.65       1012.38        41.63 o                         
   7   3  16       2084.98       1992.52        70.08 o                         
   8   3  16        109.55        138.39        17.56 o                         
   9   3  16         33.95         30.13        18.39 o                         
  10   3  16         14.27          7.99        11.18 o                         
  -8   4  16        154.78        169.17        17.14 o                         
  -7   4  16         78.10         99.89        19.01 o                         
  -6   4  16          5.54         26.96        10.91 o                         
  -5   4  16        114.77        117.81        12.56 o                         
  -4   4  16        150.60        139.22        10.97 o                         
  -3   4  16          4.73         10.18         5.49 o                         
  -2   4  16          9.90         15.83         6.80 o                         
  -1   4  16         16.29         28.59        14.23 o                         
   0   4  16        184.22        214.64        15.01 o                         
   1   4  16        160.93        165.45        30.54 o                         
   2   4  16        834.43        744.35        32.37 o                         
   3   4  16         57.00         47.99        15.58 o                         
   4   4  16        215.72        237.56        21.98 o                         
   5   4  16          0.57          5.30        10.91 o                         
   6   4  16         34.34         20.38        11.52 o                         
   7   4  16        156.93        154.91        20.59 o                         
 -14   1  17          6.17         21.63         6.86 o                         
 -13   1  17         12.73         22.32         9.81 o                         
 -12   1  17         12.43         27.01         5.67 o                         
 -11   1  17         48.22         37.59         5.74 o                         
 -10   1  17        824.04        696.42        17.17 o                         
  -9   1  17          3.49          1.42         3.25 o                         
  -8   1  17        191.22        209.26        10.08 o                         
  -7   1  17        939.97        907.90        19.56 o                         
  -6   1  17         36.53         52.08         4.46 o                         
  -5   1  17        157.92        184.43         8.41 o                         
  -4   1  17       1012.48       1099.37        21.78 o                         
  -3   1  17        652.18        699.67        20.97 o                         
  -2   1  17        142.51        138.07         6.71 o                         
  -1   1  17        104.64        154.43         6.73 o                         
   0   1  17         27.27         55.20         4.48 o                         
   1   1  17        589.83        586.71        18.30 o                         
   2   1  17        812.29        801.24        23.17 o                         
   3   1  17         76.17         96.24         7.21 o                         
   4   1  17         95.57         92.84         8.30 o                         
   5   1  17         11.94         13.77         3.62 o                         
   6   1  17        131.71        132.18         9.34 o                         
   7   1  17        157.46        145.56         6.97 o                         
   8   1  17          3.35         15.33         6.21 o                         
   9   1  17         40.20         56.17         7.77 o                         
  10   1  17          6.76          1.23         5.74 o                         
  11   1  17         54.64         53.57         9.05 o                         
  12   1  17          8.10         -7.15         9.48 o                         
  13   1  17          5.59         -4.05        11.53 o                         
 -13   2  17         10.29         45.13        10.16 o                         
 -12   2  17        260.57        293.98        25.91 o                         
 -11   2  17        156.15        165.04        12.27 o                         
 -10   2  17         93.95        101.92         8.79 o                         
  -9   2  17        411.76        439.16        22.66 o                         
  -8   2  17        773.92        753.66        19.10 o                         
  -7   2  17         11.47         20.81         4.01 o                         
  -6   2  17         56.86         73.72         5.85 o                         
  -5   2  17        125.51        137.97         7.54 o                         
  -4   2  17         32.37         35.52         5.74 o                         
  -3   2  17        961.17        931.79        23.74 o                         
  -2   2  17       1145.99       1192.27        28.54 o                         
  -1   2  17        302.70        298.85        10.49 o                         
   0   2  17          0.87          3.57         3.01 o                         
   1   2  17          9.31         15.53         4.52 o                         
   2   2  17          3.97          3.90         3.23 o                         
   3   2  17         74.21         80.05         6.45 o                         
   4   2  17        257.94        247.16        19.18 o                         
   5   2  17        120.54        128.04         9.19 o                         
   6   2  17        660.56        661.51        19.78 o                         
   7   2  17       1544.50       1451.77        50.10 o                         
   8   2  17          8.70         10.60         5.81 o                         
   9   2  17        106.96        105.70        10.96 o                         
  10   2  17         81.07         85.99        18.70 o                         
  11   2  17         92.10        122.77        17.04 o                         
  12   2  17        194.72        173.23        20.66 o                         
 -12   3  17        133.62        149.36        20.66 o                         
 -11   3  17        407.40        410.69        24.75 o                         
 -10   3  17        111.40        152.79        18.38 o                         
  -9   3  17         91.90         82.28        23.06 o                         
  -8   3  17        667.88        661.31        43.48 o                         
  -7   3  17        471.66        502.12        26.09 o                         
  -6   3  17         87.19        132.65        12.55 o                         
  -5   3  17        308.32        318.38        16.11 o                         
  -4   3  17        214.67        221.04        16.55 o                         
  -3   3  17         67.33         93.90         9.63 o                         
  -2   3  17        933.88        883.89        27.59 o                         
  -1   3  17       1167.66       1115.35        28.11 o                         
   0   3  17         57.12         62.96         6.25 o                         
   1   3  17         45.25         50.24         5.28 o                         
   2   3  17        147.25        142.70        10.36 o                         
   3   3  17         46.81         67.62        10.33 o                         
   4   3  17         31.07         33.14        11.53 o                         
   5   3  17         87.87         78.99        10.60 o                         
   6   3  17        179.83        177.82        18.73 o                         
   7   3  17       1218.31       1146.89        46.04 o                         
   8   3  17        619.26        643.74        33.05 o                         
   9   3  17        427.94        407.15        28.98 o                         
  10   3  17         58.71         56.71        14.76 o                         
  -8   4  17         37.30         55.59        23.24 o                         
  -7   4  17       1169.19       1222.93        56.86 o                         
  -6   4  17          6.41         51.32        20.76 o                         
  -5   4  17         33.20         60.11        17.56 o                         
  -4   4  17          0.76          3.64        11.40 o                         
  -3   4  17        184.87        187.00        12.04 o                         
  -2   4  17        871.94        867.29        29.76 o                         
  -1   4  17       1062.68       1101.69        34.86 o                         
   0   4  17         45.95         46.47        10.95 o                         
   1   4  17         26.11         19.56         9.22 o                         
   2   4  17        520.26        520.79        25.96 o                         
   3   4  17       1060.43       1067.08        61.08 o                         
   4   4  17        427.26        431.27        25.90 o                         
   5   4  17        159.65        129.28        32.10 o                         
   6   4  17        286.29        224.49        23.37 o                         
   7   4  17        125.67        172.31        21.60 o                         
 -15   0  18        392.45        407.95        26.00 o                         
 -14   0  18         59.45         86.90        13.87 o                         
 -13   0  18          2.00          5.88         7.15 o                         
 -12   0  18        507.25        529.54        22.31 o                         
 -11   0  18        896.61        874.76        29.62 o                         
 -10   0  18       4450.03       3946.59        98.35 o                         
  -9   0  18       1574.02       1217.96        36.10 o                         
  -8   0  18        174.18        196.15        12.94 o                         
  -7   0  18         63.82         80.71         8.26 o                         
  -6   0  18         23.56         31.06         5.85 o                         
  -5   0  18         11.89         12.06         4.14 o                         
  -4   0  18        303.90        290.25        12.10 o                         
  -3   0  18       1518.93       1522.66        39.94 o                         
  -2   0  18       1183.35        981.53        28.32 o                         
  -1   0  18       6922.59       7261.91       205.82 o                         
   0   0  18      18634.69      21353.51       535.53 o                         
   1   0  18       1622.76       1859.53        57.73 o                         
   2   0  18        444.88        586.75        22.67 o                         
   3   0  18       2097.12       2196.50        96.61 o                         
   4   0  18       3690.39       3726.69       157.07 o                         
   5   0  18        826.23        801.75        38.02 o                         
   6   0  18       2626.79       2643.25        81.73 o                         
   7   0  18        596.75        609.16        25.71 o                         
   8   0  18       1123.08       1040.04        33.85 o                         
   9   0  18       1127.54        924.06        34.10 o                         
  10   0  18        170.88        126.64        13.71 o                         
  11   0  18          0.28          0.99         7.01 o                         
  12   0  18        590.58        617.69        40.51 o                         
  13   0  18       1473.32       1386.21        75.42 o                         
 -14   1  18        284.96        312.97        16.51 o                         
 -13   1  18        202.88        242.27        13.93 o                         
 -12   1  18        557.25        538.92        15.99 o                         
 -11   1  18        682.65        602.05        16.28 o                         
 -10   1  18         47.79         48.29         5.44 o                         
  -9   1  18        251.03        228.90         9.87 o                         
  -8   1  18         26.11         31.27         4.51 o                         
  -7   1  18       4112.66       4023.07        69.32 o                         
  -6   1  18       2330.52       2179.33        39.88 o                         
  -5   1  18        787.60        821.91        17.68 o                         
  -4   1  18         93.79         96.46         5.85 o                         
  -3   1  18        827.62        989.73        21.93 o                         
  -2   1  18          2.61          2.68         2.63 o                         
  -1   1  18        548.38        540.28        13.64 o                         
   0   1  18        324.09        267.64         8.60 o                         
   1   1  18        590.23        728.91        21.77 o                         
   2   1  18       2813.26       2672.12        65.57 o                         
   3   1  18       2335.11       2416.77        59.92 o                         
   4   1  18       1340.85       1323.86        38.05 o                         
   5   1  18          2.66          5.12         3.62 o                         
   6   1  18        178.22        198.21        13.05 o                         
   7   1  18        901.97        858.25        21.53 o                         
   8   1  18        826.51        836.47        19.38 o                         
   9   1  18        805.49        820.26        22.97 o                         
  10   1  18        218.23        225.73        14.57 o                         
  11   1  18         32.49         21.45         7.43 o                         
  12   1  18        581.20        523.54        37.09 o                         
  13   1  18        142.06        111.19        20.57 o                         
 -13   2  18         13.15         18.76         7.39 o                         
 -12   2  18        148.59        160.10        11.32 o                         
 -11   2  18        482.99        486.15        16.85 o                         
 -10   2  18        137.94        121.35         9.95 o                         
  -9   2  18         59.70         64.20         7.20 o                         
  -8   2  18        380.65        355.33        11.96 o                         
  -7   2  18         61.39         68.84         6.07 o                         
  -6   2  18          4.33          5.06         3.49 o                         
  -5   2  18        227.22        236.96        10.46 o                         
  -4   2  18         47.71         63.08         5.59 o                         
  -3   2  18        765.13        713.32        19.44 o                         
  -2   2  18       1999.05       1925.84        43.19 o                         
  -1   2  18        786.49        735.38        19.59 o                         
   0   2  18        197.34        183.09         8.47 o                         
   1   2  18        138.44        153.58        11.52 o                         
   2   2  18          3.47          5.74         3.38 o                         
   3   2  18        612.08        565.38        28.34 o                         
   4   2  18        221.07        224.71         9.69 o                         
   5   2  18        796.87        751.51        22.21 o                         
   6   2  18         33.54         47.23         4.97 o                         
   7   2  18        578.61        572.17        25.71 o                         
   8   2  18        570.38        509.21        20.13 o                         
   9   2  18         47.38         58.63        12.64 o                         
  10   2  18          1.18         -2.74        23.06 o                         
  11   2  18         36.95         48.34        13.31 o                         
  12   2  18        266.07        278.71        25.34 o                         
 -11   3  18        107.33        124.34        16.09 o                         
 -10   3  18         49.59         70.13        12.34 o                         
  -9   3  18        198.58        209.60        17.52 o                         
  -8   3  18        401.55        488.07        33.21 o                         
  -7   3  18        395.11        426.35        20.07 o                         
  -6   3  18        440.17        426.22        19.55 o                         
  -5   3  18        362.79        332.89        16.29 o                         
  -4   3  18          0.29         10.36         5.95 o                         
  -3   3  18          3.91         15.10         6.10 o                         
  -2   3  18         97.50        120.43        12.96 o                         
  -1   3  18        294.80        312.78        16.92 o                         
   0   3  18         59.57         78.14         6.71 o                         
   1   3  18       1567.15       1518.60        41.91 o                         
   2   3  18        251.51        253.82        13.03 o                         
   3   3  18         87.30         78.33        10.99 o                         
   4   3  18          0.32         -2.80         5.73 o                         
   5   3  18        149.54        152.43        23.69 o                         
   6   3  18         27.66         25.56        14.34 o                         
   7   3  18          7.15         22.80        10.60 o                         
   8   3  18        156.41        223.60        22.46 o                         
   9   3  18        506.35        496.04        29.52 o                         
  10   3  18         11.15         33.47        13.58 o                         
  -8   4  18        119.21        146.15        31.22 o                         
  -7   4  18         48.57        110.60        16.31 o                         
  -6   4  18        178.54        160.31        17.31 o                         
  -5   4  18         29.01         25.26        13.59 o                         
  -4   4  18         13.65         19.01         6.35 o                         
  -3   4  18         82.44         92.39         9.36 o                         
  -2   4  18        201.01        188.69        16.27 o                         
  -1   4  18        515.65        568.96        58.44 o                         
   0   4  18          0.05         -1.30         5.98 o                         
   1   4  18          9.74          7.32         8.41 o                         
   2   4  18          1.68         12.03         8.07 o                         
   3   4  18         36.40         39.27        15.58 o                         
   4   4  18         50.02         68.83        16.52 o                         
   5   4  18         32.80         28.12        20.88 o                         
   6   4  18         83.20         77.03        15.43 o                         
 -14   1  19         16.49         22.27         7.08 o                         
 -13   1  19         12.02         12.89         7.37 o                         
 -12   1  19          0.43         12.48         4.88 o                         
 -11   1  19         66.43         83.42         7.16 o                         
 -10   1  19        172.01        167.12         9.30 o                         
  -9   1  19         89.48         87.70         6.68 o                         
  -8   1  19         78.46        100.96        12.82 o                         
  -7   1  19         65.67         83.84         6.13 o                         
  -6   1  19        112.57        125.33         7.15 o                         
  -5   1  19       1776.84       1753.96        32.83 o                         
  -4   1  19         20.56         20.38         5.19 o                         
  -3   1  19        279.94        249.00         9.13 o                         
  -2   1  19          0.48          7.69         2.97 o                         
  -1   1  19        283.80        267.28         8.77 o                         
   0   1  19       1705.30       1880.84        41.82 o                         
   1   1  19        887.77        960.56        34.07 o                         
   2   1  19         24.38         37.17         5.13 o                         
   3   1  19        442.26        437.85        15.30 o                         
   4   1  19        499.41        458.33        18.27 o                         
   5   1  19        801.12        837.22        28.56 o                         
   6   1  19         19.97         14.09         4.19 o                         
   7   1  19        189.98        210.65        13.58 o                         
   8   1  19         16.36         16.62         5.28 o                         
   9   1  19         29.13         24.11         5.79 o                         
  10   1  19        417.71        346.91        15.83 o                         
  11   1  19         95.97         65.41         9.90 o                         
  12   1  19         74.22         76.74        16.21 o                         
  13   1  19        116.09        176.79        21.71 o                         
 -13   2  19         36.42         44.79         8.34 o                         
 -12   2  19          7.81          9.22         6.38 o                         
 -11   2  19        140.04        108.41        12.43 o                         
 -10   2  19        132.68        155.84        12.84 o                         
  -9   2  19        199.88        245.59        13.71 o                         
  -8   2  19        370.88        378.60        15.68 o                         
  -7   2  19       1818.17       1816.81        38.23 o                         
  -6   2  19        709.97        685.64        17.86 o                         
  -5   2  19        784.43        805.13        24.33 o                         
  -4   2  19        324.40        306.26        15.19 o                         
  -3   2  19        344.57        351.57        12.34 o                         
  -2   2  19        314.74        300.87        11.21 o                         
  -1   2  19        489.69        460.96        14.33 o                         
   0   2  19        530.63        516.29        15.24 o                         
   1   2  19        279.45        276.01        12.10 o                         
   2   2  19       1377.19       1333.15        31.89 o                         
   3   2  19        215.16        196.54         9.81 o                         
   4   2  19          1.87         -2.72         3.12 o                         
   5   2  19        129.02        134.02         8.52 o                         
   6   2  19         33.33         43.93         5.15 o                         
   7   2  19       1240.41       1174.64        43.08 o                         
   8   2  19        116.76        162.04        13.23 o                         
   9   2  19        173.31        174.71        23.11 o                         
  10   2  19         13.64          8.73        10.14 o                         
  11   2  19        419.43        393.51        27.74 o                         
  12   2  19         42.49         20.93        12.58 o                         
 -11   3  19        115.06        126.61        27.64 o                         
 -10   3  19        118.61        171.52        16.86 o                         
  -9   3  19        140.11        150.37        15.40 o                         
  -8   3  19       1186.99       1258.62        78.79 o                         
  -7   3  19         46.93         64.19        10.78 o                         
  -6   3  19        184.22        199.58        15.62 o                         
  -5   3  19        171.04        200.31        15.09 o                         
  -4   3  19        202.93        218.65        14.11 o                         
  -3   3  19          1.42         18.29         6.14 o                         
  -2   3  19         12.68         13.81         5.74 o                         
  -1   3  19        258.25        256.78        12.60 o                         
   0   3  19        152.06        161.02         9.02 o                         
   1   3  19        147.64        171.08        11.92 o                         
   2   3  19         83.64         82.14         8.09 o                         
   3   3  19        970.16        890.13        35.63 o                         
   4   3  19        338.86        332.14        19.95 o                         
   5   3  19        122.22        134.82        13.92 o                         
   6   3  19         11.31         14.96        10.11 o                         
   7   3  19          1.07         19.24        10.47 o                         
   8   3  19         26.69         29.69        12.78 o                         
   9   3  19          7.10         -6.75        18.08 o                         
  10   3  19        313.15        356.21        47.37 o                         
  -8   4  19        322.63        335.51        23.32 o                         
  -7   4  19        917.75        910.43        49.71 o                         
  -6   4  19          2.40         48.50        22.74 o                         
  -5   4  19         25.20         35.03         9.62 o                         
  -4   4  19          8.09          7.61         6.08 o                         
  -3   4  19          8.62          2.97         6.51 o                         
  -2   4  19        258.87        298.39        17.84 o                         
  -1   4  19       1774.24       1707.95        50.11 o                         
   0   4  19        101.65        123.46        15.42 o                         
   1   4  19         12.62         14.48         8.52 o                         
   2   4  19        325.57        297.24        20.94 o                         
   3   4  19        110.87        100.35        21.82 o                         
   4   4  19        240.62        231.24        30.54 o                         
   5   4  19         96.14         86.93        19.01 o                         
   6   4  19          1.85         -9.22         9.22 o                         
 -14   0  20        748.46        814.21        32.72 o                         
 -13   0  20         75.85         78.58        11.27 o                         
 -12   0  20          2.39          7.61         7.24 o                         
 -11   0  20        355.86        344.89        18.03 o                         
 -10   0  20        442.36        381.64        17.60 o                         
  -9   0  20         22.76         18.13         6.82 o                         
  -8   0  20         30.89         27.43         6.28 o                         
  -7   0  20        205.21        205.91        12.65 o                         
  -6   0  20       2214.75       1973.51        51.93 o                         
  -5   0  20       1163.28       1049.55        30.46 o                         
  -4   0  20          3.33         17.11         4.55 o                         
  -3   0  20         77.80         60.39         6.57 o                         
  -2   0  20        465.15        411.16        14.99 o                         
  -1   0  20       6440.85       6770.69       193.48 o                         
   0   0  20         44.24         23.98         5.50 o                         
   1   0  20        139.99        173.44        12.78 o                         
   2   0  20        703.72        684.76        35.84 o                         
   3   0  20        531.34        549.12        33.03 o                         
   4   0  20         17.04         30.54         9.97 o                         
   5   0  20       1223.46       1152.58        40.52 o                         
   6   0  20        651.86        650.01        27.04 o                         
   7   0  20       2109.68       2141.93        69.41 o                         
   8   0  20       1665.24       1619.01        44.52 o                         
   9   0  20       1434.80       1373.93        47.10 o                         
  10   0  20        131.77         89.38        11.68 o                         
  11   0  20         42.14         32.33         9.22 o                         
  12   0  20          0.03        -13.09        13.09 o                         
  13   0  20        128.02        163.30        25.56 o                         
 -14   1  20        198.40        240.35        19.17 o                         
 -13   1  20          5.26         10.38         6.21 o                         
 -12   1  20       1339.29       1194.93        26.82 o                         
 -11   1  20       1055.66       1041.96        23.90 o                         
 -10   1  20        106.96        143.91         8.67 o                         
  -9   1  20          5.05         12.56         4.26 o                         
  -8   1  20         17.93         16.19         4.92 o                         
  -7   1  20       1151.89       1111.39        23.40 o                         
  -6   1  20       1612.43       1501.67        29.36 o                         
  -5   1  20       1874.17       1731.77        32.76 o                         
  -4   1  20        853.88        856.78        20.15 o                         
  -3   1  20        710.30        713.18        17.37 o                         
  -2   1  20        967.41        920.61        20.87 o                         
  -1   1  20         10.91         45.04         4.53 o                         
   0   1  20          5.81         11.88         3.65 o                         
   1   1  20       1088.16       1228.72        33.78 o                         
   2   1  20        838.02        777.46        23.54 o                         
   3   1  20       3127.98       3004.94        73.84 o                         
   4   1  20       3876.80       3813.74        93.56 o                         
   5   1  20       5391.06       5495.63       113.25 o                         
   6   1  20        168.57        186.94         9.93 o                         
   7   1  20          6.61          8.60         3.71 o                         
   8   1  20        180.16        180.37         8.59 o                         
   9   1  20         25.35         23.46         6.05 o                         
  10   1  20          1.68          7.98         6.28 o                         
  11   1  20        217.99        220.83        28.40 o                         
  12   1  20        618.42        540.32        43.94 o                         
 -13   2  20         29.97         32.23         8.00 o                         
 -12   2  20          7.73         12.60         6.70 o                         
 -11   2  20        166.81        168.87        13.34 o                         
 -10   2  20         13.09         23.50         6.50 o                         
  -9   2  20        277.73        278.85        16.12 o                         
  -8   2  20         22.23         19.85         4.67 o                         
  -7   2  20       3230.63       3153.15        61.87 o                         
  -6   2  20       4014.79       3900.09        74.63 o                         
  -5   2  20       1356.97       1317.48        29.16 o                         
  -4   2  20        439.52        431.80        13.02 o                         
  -3   2  20          9.83         12.76         4.36 o                         
  -2   2  20       1271.41       1202.76        29.46 o                         
  -1   2  20        734.40        697.15        19.88 o                         
   0   2  20       1350.35       1286.34        30.78 o                         
   1   2  20        766.60        794.26        24.73 o                         
   2   2  20       2721.82       2729.24        59.52 o                         
   3   2  20       2315.62       2307.57        51.12 o                         
   4   2  20        339.37        325.69        13.30 o                         
   5   2  20          1.97         -2.90         2.90 o                         
   6   2  20        121.40        105.42         7.37 o                         
   7   2  20        771.21        749.53        35.53 o                         
   8   2  20        617.32        608.37        23.13 o                         
   9   2  20        394.00        451.29        19.85 o                         
  10   2  20         37.29         29.87        11.43 o                         
  11   2  20         27.71         18.82        10.91 o                         
 -11   3  20        395.75        401.88        24.37 o                         
 -10   3  20         22.23         91.18        15.53 o                         
  -9   3  20         42.82        100.35        23.06 o                         
  -8   3  20         33.43         67.94        18.70 o                         
  -7   3  20        396.33        368.54        19.70 o                         
  -6   3  20          6.41         21.63         8.12 o                         
  -5   3  20        332.58        349.63        17.25 o                         
  -4   3  20          9.06         19.35         6.57 o                         
  -3   3  20       1029.03       1009.25        31.68 o                         
  -2   3  20        333.55        335.68        21.68 o                         
  -1   3  20         58.79         58.25         7.47 o                         
   0   3  20         12.39         14.82         4.47 o                         
   1   3  20         84.50         82.88         8.78 o                         
   2   3  20         82.28         76.31         8.39 o                         
   3   3  20        207.34        198.24        17.17 o                         
   4   3  20        503.85        455.79        23.25 o                         
   5   3  20        184.21        204.20        18.08 o                         
   6   3  20         18.61         23.65         8.52 o                         
   7   3  20        363.64        344.19        24.76 o                         
   8   3  20          5.14         11.52         9.44 o                         
   9   3  20        248.01        254.00        24.24 o                         
  -7   4  20         16.91        117.18        27.43 o                         
  -6   4  20        364.86        389.92        22.14 o                         
  -5   4  20        121.34        120.32        13.27 o                         
  -4   4  20         12.34         25.96         7.00 o                         
  -3   4  20        123.17        139.45        15.46 o                         
  -2   4  20        534.33        506.75        21.65 o                         
  -1   4  20        572.32        601.71        23.42 o                         
   0   4  20         31.85         58.64        12.32 o                         
   1   4  20         69.40         57.83        11.80 o                         
   2   4  20         26.25         16.62         9.03 o                         
   3   4  20         70.05         93.49        20.57 o                         
   4   4  20         25.11        -11.22        11.22 o                         
   5   4  20         87.20         99.91        17.56 o                         
   6   4  20         14.78          0.67        14.34 o                         
 -14   1  21         40.94         50.95        11.02 o                         
 -13   1  21         90.52        114.83        10.61 o                         
 -12   1  21          5.94         18.47         5.72 o                         
 -11   1  21        227.81        206.69        10.61 o                         
 -10   1  21         93.07         88.09         8.04 o                         
  -9   1  21        385.38        317.99        11.18 o                         
  -8   1  21        178.74        190.85         9.52 o                         
  -7   1  21        146.60        179.53         9.03 o                         
  -6   1  21        320.23        315.28         9.93 o                         
  -5   1  21        234.85        238.51         8.39 o                         
  -4   1  21        110.70        123.71         7.63 o                         
  -3   1  21         21.73         21.54         3.75 o                         
  -2   1  21        516.56        514.38        13.81 o                         
  -1   1  21        267.08        287.37         9.55 o                         
   0   1  21        253.62        288.17        10.73 o                         
   1   1  21         10.41          2.86         3.45 o                         
   2   1  21         57.88         71.85         7.24 o                         
   3   1  21         70.93         71.30         6.96 o                         
   4   1  21        792.62        795.12        26.35 o                         
   5   1  21        868.74        849.21        22.84 o                         
   6   1  21        184.24        192.54        10.44 o                         
   7   1  21          0.36         -0.34         6.09 o                         
   8   1  21        224.98        201.85         9.68 o                         
   9   1  21         26.81         19.43         7.62 o                         
  10   1  21         43.42         41.09        12.50 o                         
  11   1  21         89.49         84.15        11.53 o                         
  12   1  21         52.02         45.30        16.21 o                         
 -13   2  21         35.00         44.14         8.51 o                         
 -12   2  21         25.25         46.76         8.92 o                         
 -11   2  21         11.95         23.20         8.82 o                         
 -10   2  21        262.14        253.18        14.20 o                         
  -9   2  21        153.07        156.24        14.75 o                         
  -8   2  21        288.10        292.09        11.95 o                         
  -7   2  21         30.13         52.43         6.39 o                         
  -6   2  21        370.27        368.42        12.41 o                         
  -5   2  21         20.92         22.11         7.07 o                         
  -4   2  21         46.54         47.07         5.45 o                         
  -3   2  21        331.48        350.48        14.66 o                         
  -2   2  21        175.02        199.58        10.36 o                         
  -1   2  21        432.32        420.55        13.81 o                         
   0   2  21        344.09        334.18        13.25 o                         
   1   2  21        368.24        344.32        16.25 o                         
   2   2  21        157.66        173.86        11.16 o                         
   3   2  21        510.11        512.04        15.83 o                         
   4   2  21        514.11        499.74        25.87 o                         
   5   2  21          2.81         -0.79         3.87 o                         
   6   2  21         50.41         44.58         8.30 o                         
   7   2  21          0.62         -0.75        15.89 o                         
   8   2  21         39.81         51.05        14.24 o                         
   9   2  21        306.71        362.12        26.30 o                         
  10   2  21        112.08        121.46        28.36 o                         
  11   2  21         22.95         15.54        13.71 o                         
 -11   3  21        393.07        577.89        28.48 o                         
 -10   3  21        325.27        303.78        27.28 o                         
  -9   3  21        339.29        373.72        27.70 o                         
  -8   3  21          0.00         -0.53         7.57 o                         
  -7   3  21          0.58         11.86         9.10 o                         
  -6   3  21        528.49        499.50        21.97 o                         
  -5   3  21         46.72         64.96        10.32 o                         
  -4   3  21         28.44         29.26         7.17 o                         
  -3   3  21        418.18        439.13        18.54 o                         
  -2   3  21        684.88        642.08        22.83 o                         
  -1   3  21       1174.54       1158.29        33.76 o                         
   0   3  21        501.68        504.73        16.08 o                         
   1   3  21        159.28        157.13        12.02 o                         
   2   3  21         61.34         65.29         7.82 o                         
   3   3  21        754.76        778.04        32.78 o                         
   4   3  21        300.04        295.88        18.01 o                         
   5   3  21        232.84        249.99        17.95 o                         
   6   3  21          0.21         -0.55         6.89 o                         
   7   3  21        827.80        837.91        38.78 o                         
   8   3  21        471.87        480.01        28.64 o                         
   9   3  21        188.18        229.92        23.79 o                         
  -7   4  21        941.93        899.22        34.51 o                         
  -6   4  21        796.61        847.98        59.86 o                         
  -5   4  21        139.43        173.94        18.61 o                         
  -4   4  21          7.33         12.60         6.40 o                         
  -3   4  21        117.13        126.30        12.99 o                         
  -2   4  21        282.48        337.41        38.83 o                         
  -1   4  21        446.89        478.40        21.92 o                         
   0   4  21        101.79        140.33        17.19 o                         
   1   4  21         75.90         67.32        13.00 o                         
   2   4  21          1.97          4.99         7.90 o                         
   3   4  21        663.13        595.87        43.63 o                         
   4   4  21        284.88        267.39        34.28 o                         
   5   4  21         23.96         13.35        11.62 o                         
 -14   0  22        156.61        177.16        16.63 o                         
 -13   0  22        235.94        251.13        27.46 o                         
 -12   0  22        664.33        646.13        25.77 o                         
 -11   0  22       1323.51       1193.53        37.76 o                         
 -10   0  22        814.90        674.41        25.17 o                         
  -9   0  22       1201.10       1018.57        32.50 o                         
  -8   0  22        360.10        310.36        15.11 o                         
  -7   0  22        599.13        543.27        24.48 o                         
  -6   0  22       7971.46       8010.78       187.85 o                         
  -5   0  22       1599.14       1517.31        41.74 o                         
  -4   0  22          6.35          9.48         4.16 o                         
  -3   0  22        236.02        276.44        12.86 o                         
  -2   0  22        458.89        557.38        18.95 o                         
  -1   0  22        415.64        411.06        18.73 o                         
   0   0  22        923.20        898.45        51.73 o                         
   1   0  22         89.80        132.01        15.89 o                         
   2   0  22        177.35        162.96        19.32 o                         
   3   0  22       4782.93       4764.48       198.83 o                         
   4   0  22       1593.67       1573.20        75.42 o                         
   5   0  22       3307.39       3227.41        98.49 o                         
   6   0  22         32.07         37.04         8.78 o                         
   7   0  22          0.00          5.49         6.74 o                         
   8   0  22       1460.42       1384.43        49.95 o                         
   9   0  22       1198.94       1167.61        42.01 o                         
  10   0  22        322.96        313.70        22.44 o                         
  11   0  22         26.63         17.45        13.09 o                         
  12   0  22         50.16         27.43        15.58 o                         
 -14   1  22        141.77        160.28        16.40 o                         
 -13   1  22          1.56          0.92         5.98 o                         
 -12   1  22         16.28         27.86         6.79 o                         
 -11   1  22        994.49        946.00        22.67 o                         
 -10   1  22       1015.41        975.71        22.74 o                         
  -9   1  22        641.53        559.48        15.37 o                         
  -8   1  22        396.90        299.23        10.44 o                         
  -7   1  22         15.54         18.27         4.38 o                         
  -6   1  22         19.50         29.55         4.61 o                         
  -5   1  22        261.52        253.09         8.73 o                         
  -4   1  22         63.15         73.67         7.49 o                         
  -3   1  22        182.67        176.47         8.70 o                         
  -2   1  22       1440.82       1426.79        30.35 o                         
  -1   1  22       3602.47       3552.89        67.23 o                         
   0   1  22       1760.01       1773.94        40.65 o                         
   1   1  22       2207.86       2398.32        60.79 o                         
   2   1  22        226.84        213.56        10.44 o                         
   3   1  22          0.00          3.95         4.08 o                         
   4   1  22          0.16          7.10         6.70 o                         
   5   1  22        113.23        134.14         9.11 o                         
   6   1  22        278.62        273.87        13.22 o                         
   7   1  22       1115.57       1100.61        32.74 o                         
   8   1  22        702.68        674.48        23.59 o                         
   9   1  22       1148.88       1100.08        53.43 o                         
  10   1  22          0.30          5.16         6.36 o                         
  11   1  22          6.65          3.99        14.02 o                         
  12   1  22         34.06         32.60        11.88 o                         
 -13   2  22          1.57         11.69         6.84 o                         
 -12   2  22        419.26        396.53        17.09 o                         
 -11   2  22        688.46        658.20        20.68 o                         
 -10   2  22         59.99         71.58         8.31 o                         
  -9   2  22        497.05        447.00        17.88 o                         
  -8   2  22          3.76          7.59         4.32 o                         
  -7   2  22        780.01        725.74        19.46 o                         
  -6   2  22        180.73        182.16         9.48 o                         
  -5   2  22       1464.48       1394.01        30.88 o                         
  -4   2  22       1126.54       1048.46        24.62 o                         
  -3   2  22        383.22        371.01        15.70 o                         
  -2   2  22        242.44        256.59        10.75 o                         
  -1   2  22          6.93          2.57         3.91 o                         
   0   2  22       1990.74       2002.67        45.30 o                         
   1   2  22        483.60        548.95        19.60 o                         
   2   2  22        406.63        378.33        17.78 o                         
   3   2  22        426.95        430.15        14.49 o                         
   4   2  22         15.83         19.32         7.05 o                         
   5   2  22        335.35        328.19        13.52 o                         
   6   2  22         48.90         65.68         7.47 o                         
   7   2  22        105.10        101.67        14.34 o                         
   8   2  22        407.13        417.28        22.80 o                         
   9   2  22       1322.37       1427.42        43.46 o                         
  10   2  22        669.35        675.65        35.63 o                         
  11   2  22         20.86         43.09        13.88 o                         
 -11   3  22        165.12        170.78        29.29 o                         
 -10   3  22        279.48        326.78        23.34 o                         
  -9   3  22         44.64         93.70        15.97 o                         
  -8   3  22         11.43         13.24         8.67 o                         
  -7   3  22        174.63        187.40        16.84 o                         
  -6   3  22          7.87         20.57         7.69 o                         
  -5   3  22        432.45        430.61        19.63 o                         
  -4   3  22         78.52         93.02        12.75 o                         
  -3   3  22         34.31         47.22         8.02 o                         
  -2   3  22        878.20        794.47        26.45 o                         
  -1   3  22        800.05        787.57        25.58 o                         
   0   3  22        558.42        564.57        17.50 o                         
   1   3  22        144.17        148.04        11.83 o                         
   2   3  22         12.65         10.38         5.12 o                         
   3   3  22         20.71         16.98         8.14 o                         
   4   3  22        263.16        262.80        18.86 o                         
   5   3  22        243.57        251.99        18.45 o                         
   6   3  22        143.50        123.66        15.79 o                         
   7   3  22        220.06        243.46        23.50 o                         
   8   3  22        366.36        361.10        26.05 o                         
   9   3  22        326.57        368.06        30.51 o                         
  -7   4  22          8.73         27.30        11.51 o                         
  -6   4  22        164.91        211.99        22.23 o                         
  -5   4  22         18.89         49.18        10.86 o                         
  -4   4  22          0.79          5.71         8.07 o                         
  -3   4  22        150.84        140.25        16.60 o                         
  -2   4  22        166.86        162.90        15.67 o                         
  -1   4  22          5.98         32.68        20.19 o                         
   0   4  22         68.80         65.16        12.56 o                         
   1   4  22          0.14         -1.80         8.34 o                         
   2   4  22          4.63          4.05        10.91 o                         
   3   4  22         22.28         21.82        15.58 o                         
   4   4  22         90.18         88.51        21.19 o                         
   5   4  22          6.96         10.52        11.18 o                         
 -14   1  23         23.32         32.72         8.79 o                         
 -13   1  23          9.91         15.61         7.83 o                         
 -12   1  23          2.07          5.88         6.16 o                         
 -11   1  23          5.59          9.34         4.68 o                         
 -10   1  23        126.68        121.27         9.38 o                         
  -9   1  23       1124.24       1032.02        23.44 o                         
  -8   1  23        453.49        427.53        12.94 o                         
  -7   1  23       2161.26       2132.17        40.42 o                         
  -6   1  23        477.88        450.29        13.62 o                         
  -5   1  23          3.24         13.77         3.83 o                         
  -4   1  23        274.44        276.57        10.16 o                         
  -3   1  23        217.17        213.25         8.83 o                         
  -2   1  23        157.11        179.76         9.24 o                         
  -1   1  23         16.92         30.85         5.95 o                         
   0   1  23        408.09        446.54        14.37 o                         
   1   1  23       2612.89       2941.82        73.26 o                         
   2   1  23        380.54        340.27        17.94 o                         
   3   1  23        889.48        923.52        27.72 o                         
   4   1  23        418.87        432.19        17.61 o                         
   5   1  23        361.64        374.18        13.61 o                         
   6   1  23         23.70         40.29         6.31 o                         
   7   1  23        196.72        201.27        13.39 o                         
   8   1  23         78.38         69.15         8.65 o                         
   9   1  23         24.11         34.66         7.45 o                         
  10   1  23        251.53        235.87        15.73 o                         
  11   1  23          9.89          2.80         9.26 o                         
  12   1  23        131.47        115.47        17.30 o                         
 -13   2  23          4.31         22.50         7.98 o                         
 -12   2  23         20.25         31.48         8.34 o                         
 -11   2  23         76.89         90.25        12.20 o                         
 -10   2  23        203.04        181.77        15.59 o                         
  -9   2  23         10.11         14.44        10.17 o                         
  -8   2  23        336.91        301.81        12.59 o                         
  -7   2  23        414.27        436.05        22.96 o                         
  -6   2  23        448.36        411.45        13.60 o                         
  -5   2  23        165.74        179.43        12.10 o                         
  -4   2  23        330.12        344.50        11.79 o                         
  -3   2  23        117.03        127.86         9.15 o                         
  -2   2  23        250.04        230.52        10.98 o                         
  -1   2  23         36.02         41.20         5.70 o                         
   0   2  23        116.53        129.82         8.76 o                         
   1   2  23        614.75        628.17        21.52 o                         
   2   2  23       1131.61       1124.04        32.80 o                         
   3   2  23        306.97        308.08        11.77 o                         
   4   2  23       1761.18       1819.21        61.68 o                         
   5   2  23         81.33        116.23        12.12 o                         
   6   2  23          3.40         10.72         8.41 o                         
   7   2  23          1.27         -0.23         7.18 o                         
   8   2  23         78.36         82.21        16.21 o                         
   9   2  23         35.97         34.51         9.46 o                         
  10   2  23         83.63        113.58        17.19 o                         
  11   2  23        420.56        427.21        30.85 o                         
 -11   3  23          5.94         -2.15         8.59 o                         
 -10   3  23        273.02        234.99        20.11 o                         
  -9   3  23         93.45        112.38        14.30 o                         
  -8   3  23          3.77          5.26         7.85 o                         
  -7   3  23        351.35        374.77        20.38 o                         
  -6   3  23        371.80        382.78        20.14 o                         
  -5   3  23          0.42         12.07         7.84 o                         
  -4   3  23         14.05         16.71         6.79 o                         
  -3   3  23         62.49         51.37         8.21 o                         
  -2   3  23         86.94         93.00         9.79 o                         
  -1   3  23        448.42        434.95        23.04 o                         
   0   3  23       1386.21       1358.93        33.62 o                         
   1   3  23         13.49         21.87         5.95 o                         
   2   3  23        417.73        383.75        16.85 o                         
   3   3  23         57.59         68.17        20.26 o                         
   4   3  23          2.77         -1.87         5.73 o                         
   5   3  23        183.46        174.71        26.18 o                         
   6   3  23        425.62        364.48        22.80 o                         
   7   3  23          0.07        -11.84        11.84 o                         
   8   3  23        213.51        200.77        22.25 o                         
   9   3  23        239.89        282.73        33.97 o                         
  -7   4  23         12.36         23.27        10.41 o                         
  -6   4  23        278.59        284.85        33.03 o                         
  -5   4  23        209.32        271.20        22.35 o                         
  -4   4  23        481.27        469.64        35.92 o                         
  -3   4  23         25.30         24.68         8.75 o                         
  -2   4  23         17.34         14.70         7.54 o                         
  -1   4  23        122.52        136.67        13.51 o                         
   0   4  23        282.41        240.14        49.86 o                         
   1   4  23         16.02         15.04        10.91 o                         
   2   4  23         49.63         60.84        12.69 o                         
   3   4  23        247.73        266.15        32.41 o                         
   4   4  23         97.40        120.92        26.18 o                         
 -14   0  24        101.54        122.67        14.47 o                         
 -13   0  24        319.83        362.94        27.87 o                         
 -12   0  24         65.01         62.13        10.54 o                         
 -11   0  24       1287.87       1298.73        55.73 o                         
 -10   0  24        427.95        499.27        26.15 o                         
  -9   0  24        408.58        382.58        17.75 o                         
  -8   0  24        297.60        326.55        15.90 o                         
  -7   0  24          0.08         -0.25         5.94 o                         
  -6   0  24       5523.65       5376.14       129.55 o                         
  -5   0  24       4317.23       4181.47       102.44 o                         
  -4   0  24       5882.24       5786.97       137.95 o                         
  -3   0  24        138.16        151.49        11.16 o                         
  -2   0  24       1650.08       1511.50       128.71 o                         
  -1   0  24        443.23        412.12        19.61 o                         
   0   0  24        232.60        201.60        13.00 o                         
   1   0  24          9.60          7.11         5.39 o                         
   2   0  24          4.66          0.93         4.41 o                         
   3   0  24       3213.54       3119.60       136.50 o                         
   4   0  24       5610.21       5629.62       234.36 o                         
   5   0  24       5810.69       5697.00       167.25 o                         
   6   0  24       3231.06       3309.12       102.45 o                         
   7   0  24       1480.68       1456.83        51.72 o                         
   8   0  24         27.82         29.03        11.22 o                         
   9   0  24          1.24         -5.58         5.58 o                         
  10   0  24         10.29         10.43         8.34 o                         
  11   0  24         26.38         13.71        13.09 o                         
  12   0  24         33.61         38.64        17.45 o                         
 -14   1  24       1065.39       1045.47        35.49 o                         
 -13   1  24        281.80        356.12        17.29 o                         
 -12   1  24         32.18         32.48         7.40 o                         
 -11   1  24          0.32          0.65         4.53 o                         
 -10   1  24         57.05         59.95         6.45 o                         
  -9   1  24          0.85          0.80         6.34 o                         
  -8   1  24        286.52        259.24        10.90 o                         
  -7   1  24        444.00        438.68        12.94 o                         
  -6   1  24       4573.34       4403.93        76.36 o                         
  -5   1  24       5378.23       5303.89        99.11 o                         
  -4   1  24        504.08        485.19        14.29 o                         
  -3   1  24        424.62        406.73        12.69 o                         
  -2   1  24        229.09        202.75         8.74 o                         
  -1   1  24        367.24        316.88        10.71 o                         
   0   1  24       1253.05       1150.59        28.97 o                         
   1   1  24        601.92        565.42        19.71 o                         
   2   1  24          0.76          0.22         4.65 o                         
   3   1  24       4837.70       4701.36       151.51 o                         
   4   1  24       1201.89       1212.35        36.21 o                         
   5   1  24         20.22         15.53         5.07 o                         
   6   1  24       1195.85       1231.75        31.78 o                         
   7   1  24          1.23         -2.00         4.51 o                         
   8   1  24       1763.36       1678.46        47.15 o                         
   9   1  24       1043.20       1069.58        29.13 o                         
  10   1  24        649.01        695.17        22.20 o                         
  11   1  24         12.99         10.11         9.22 o                         
  12   1  24        120.28        123.51        18.63 o                         
 -13   2  24         27.51         49.08        11.02 o                         
 -12   2  24         99.22        118.76        16.55 o                         
 -11   2  24        502.52        469.53        20.49 o                         
 -10   2  24        727.58        703.09        24.35 o                         
  -9   2  24         26.82         33.38         7.60 o                         
  -8   2  24         16.95          8.52         4.48 o                         
  -7   2  24         69.93         72.82         7.02 o                         
  -6   2  24         28.46         32.77         5.55 o                         
  -5   2  24        202.23        193.84        13.40 o                         
  -4   2  24        506.78        474.43        14.64 o                         
  -3   2  24         24.82         38.29         7.54 o                         
  -2   2  24        383.93        362.03        14.03 o                         
  -1   2  24        587.42        568.37        17.50 o                         
   0   2  24         98.96        114.38         9.90 o                         
   1   2  24        442.58        445.06        17.51 o                         
   2   2  24       1178.66       1136.14        33.32 o                         
   3   2  24         89.31        105.27         8.22 o                         
   4   2  24       1000.23        940.50        31.03 o                         
   5   2  24        727.53        728.34        23.62 o                         
   6   2  24        171.03        196.03        18.70 o                         
   7   2  24        148.67        190.67        17.56 o                         
   8   2  24         13.27          2.18        13.40 o                         
   9   2  24          1.74         13.78         7.90 o                         
  10   2  24         31.09         31.36        12.76 o                         
 -10   3  24         71.89        113.19        20.51 o                         
  -9   3  24         28.76         30.86        10.50 o                         
  -8   3  24          0.69         -2.10         6.19 o                         
  -7   3  24          8.27         12.45         7.76 o                         
  -6   3  24        129.63        134.21        21.50 o                         
  -5   3  24        302.85        312.66        18.86 o                         
  -4   3  24        300.57        309.44        17.74 o                         
  -3   3  24         62.19         68.26         9.68 o                         
  -2   3  24          4.18         11.00         9.35 o                         
  -1   3  24        185.94        195.12        12.41 o                         
   0   3  24        779.48        768.44        22.29 o                         
   1   3  24        192.96        214.48        14.40 o                         
   2   3  24          1.54         10.73        14.96 o                         
   3   3  24         75.44         69.08        11.62 o                         
   4   3  24         46.38         64.91        11.80 o                         
   5   3  24         28.32         44.47        10.78 o                         
   6   3  24         65.49         52.36        18.08 o                         
   7   3  24          1.89          9.97        15.58 o                         
   8   3  24          0.76          4.99        10.58 o                         
  -6   4  24        102.26        188.30        27.78 o                         
  -5   4  24          9.48         35.29        26.80 o                         
  -4   4  24          2.32         11.05        10.91 o                         
  -3   4  24          3.00         11.12         7.21 o                         
  -2   4  24         56.98         69.71        11.38 o                         
  -1   4  24         21.86         31.31        10.99 o                         
   0   4  24          0.99         14.10         9.43 o                         
   1   4  24         97.51        114.03        65.45 o                         
   2   4  24         46.89         42.17        11.52 o                         
   3   4  24        177.19        138.37        26.18 o                         
   4   4  24         21.76          7.48        14.34 o                         
 -13   1  25         66.97         78.34         9.45 o                         
 -12   1  25        177.07        197.01        13.40 o                         
 -11   1  25          2.87         13.89         5.40 o                         
 -10   1  25         17.65         20.51         5.11 o                         
  -9   1  25        161.20        159.96         9.59 o                         
  -8   1  25          0.36          4.38         4.37 o                         
  -7   1  25        107.51        116.29         7.89 o                         
  -6   1  25       1291.27       1242.25        26.33 o                         
  -5   1  25       1469.84       1440.91        32.09 o                         
  -4   1  25        326.40        342.06        11.84 o                         
  -3   1  25          2.87          5.66         3.23 o                         
  -2   1  25         43.71         53.17         5.69 o                         
  -1   1  25         15.75         17.86         4.53 o                         
   0   1  25         57.13         48.66         9.73 o                         
   1   1  25         98.49        101.55         9.35 o                         
   2   1  25        204.90        188.71        17.22 o                         
   3   1  25        163.16        191.95        12.05 o                         
   4   1  25        937.28        887.39        36.98 o                         
   5   1  25        194.48        196.20        11.08 o                         
   6   1  25        385.95        410.71        15.38 o                         
   7   1  25          0.51          1.36         6.71 o                         
   8   1  25         26.31         21.43         6.72 o                         
   9   1  25          0.65         11.42         5.73 o                         
  10   1  25        198.71        232.97        13.99 o                         
  11   1  25         10.04         -1.45        10.74 o                         
 -12   2  25          6.78         15.00         7.13 o                         
 -11   2  25        166.47        184.69        14.97 o                         
 -10   2  25        254.62        231.66        15.78 o                         
  -9   2  25         37.42         51.95        10.32 o                         
  -8   2  25         47.25         65.83        11.61 o                         
  -7   2  25         42.49         40.74         6.38 o                         
  -6   2  25         47.55         57.34         6.92 o                         
  -5   2  25         34.07         36.34         5.79 o                         
  -4   2  25          0.21         -1.57         4.00 o                         
  -3   2  25        343.32        323.28        13.79 o                         
  -2   2  25        179.22        204.35        11.79 o                         
  -1   2  25        532.76        493.56        16.13 o                         
   0   2  25        539.68        506.86        19.34 o                         
   1   2  25        351.80        373.86        16.03 o                         
   2   2  25         12.91          8.15         8.07 o                         
   3   2  25         66.61         68.01         7.47 o                         
   4   2  25        208.13        239.14        16.18 o                         
   5   2  25        257.82        283.49        16.77 o                         
   6   2  25        242.36        273.90        24.00 o                         
   7   2  25         19.78         37.28        10.18 o                         
   8   2  25         54.21         61.99        12.58 o                         
   9   2  25         82.70         74.57        11.29 o                         
  10   2  25         84.62        107.70        17.04 o                         
 -10   3  25          0.50         34.29        12.34 o                         
  -9   3  25          4.60         13.98        10.37 o                         
  -8   3  25         22.80         35.77        11.67 o                         
  -7   3  25         20.60         13.18         8.12 o                         
  -6   3  25        874.28        867.35        31.42 o                         
  -5   3  25        335.92        323.59        17.73 o                         
  -4   3  25         95.17        118.80        12.19 o                         
  -3   3  25         39.55         34.24         7.94 o                         
  -2   3  25        102.82        105.21        13.93 o                         
  -1   3  25        165.24        159.11        12.15 o                         
   0   3  25         69.35         83.53        13.71 o                         
   1   3  25        101.38        115.80        10.70 o                         
   2   3  25        157.66        174.71        17.56 o                         
   3   3  25         96.49        135.82        15.85 o                         
   4   3  25        328.09        371.08        23.80 o                         
   5   3  25        252.50        310.93        21.20 o                         
   6   3  25          0.59          1.87        13.71 o                         
   7   3  25         14.86         27.43        17.45 o                         
   8   3  25        215.38        223.17        43.94 o                         
  -6   4  25        218.78        225.54        18.29 o                         
  -5   4  25         95.75        101.79        14.10 o                         
  -4   4  25        222.06        222.13        17.72 o                         
  -3   4  25         15.93         14.08         8.21 o                         
  -2   4  25        564.12        547.03        23.59 o                         
  -1   4  25        204.74        213.39        20.90 o                         
   0   4  25        533.44        497.19        28.30 o                         
   1   4  25        174.87        174.98        19.26 o                         
   2   4  25          1.67          0.75         8.41 o                         
   3   4  25         14.37         18.70        14.96 o                         
 -14   0  26        401.00        372.61        32.64 o                         
 -13   0  26        108.59        108.34        22.16 o                         
 -12   0  26         72.20         82.35        11.80 o                         
 -11   0  26        231.36        243.37        17.61 o                         
 -10   0  26       1894.21       1694.16        50.02 o                         
  -9   0  26        162.76        219.33        23.08 o                         
  -8   0  26         73.94         79.65        10.12 o                         
  -7   0  26        672.74        602.54        32.72 o                         
  -6   0  26        119.34        112.46        12.13 o                         
  -5   0  26       6013.69       5878.27       141.07 o                         
  -4   0  26       2042.10       2030.43        64.14 o                         
  -3   0  26        441.82        404.89        16.55 o                         
  -2   0  26        897.29        864.11        33.50 o                         
  -1   0  26       1928.19       1951.09        63.69 o                         
   0   0  26       3874.99       3852.32       116.13 o                         
   1   0  26          1.82         -0.50         4.15 o                         
   2   0  26        779.64        734.48        29.69 o                         
   3   0  26        507.62        534.79        35.53 o                         
   4   0  26       1747.17       1792.60        86.64 o                         
   5   0  26       5460.42       5635.61       166.37 o                         
   6   0  26          4.79          4.05         6.44 o                         
   7   0  26        482.11        502.80        25.20 o                         
   8   0  26        652.67        660.99        31.01 o                         
   9   0  26       1217.65       1193.44        36.75 o                         
  10   0  26        345.25        338.45        31.16 o                         
  11   0  26        200.51        165.80        24.93 o                         
 -13   1  26        446.49        518.59        19.47 o                         
 -12   1  26          0.58         11.13         6.60 o                         
 -11   1  26       1045.41        917.88        22.86 o                         
 -10   1  26        605.80        587.39        16.88 o                         
  -9   1  26        114.91        108.49         8.30 o                         
  -8   1  26        101.45         91.99         7.62 o                         
  -7   1  26         18.77         14.02         6.09 o                         
  -6   1  26        328.68        308.29        10.77 o                         
  -5   1  26        618.73        587.61        16.71 o                         
  -4   1  26       3315.48       3281.43        64.16 o                         
  -3   1  26        164.23        160.85         9.41 o                         
  -2   1  26        371.84        339.39        11.69 o                         
  -1   1  26        136.95        163.77        10.53 o                         
   0   1  26        802.02        776.23        21.94 o                         
   1   1  26       1282.93       1257.94        36.41 o                         
   2   1  26         46.70         50.59         7.81 o                         
   3   1  26        663.04        654.16        22.56 o                         
   4   1  26        369.48        362.74        16.63 o                         
   5   1  26        489.83        477.87        16.67 o                         
   6   1  26       2366.77       2318.69        53.61 o                         
   7   1  26         31.45         28.95         6.52 o                         
   8   1  26        132.18        144.09        12.37 o                         
   9   1  26        818.42        822.59        28.87 o                         
  10   1  26       1527.58       1651.56        42.76 o                         
  11   1  26         49.59         67.65        14.52 o                         
 -12   2  26         22.28          8.63         8.19 o                         
 -11   2  26        121.79        143.86        16.55 o                         
 -10   2  26       1110.12       1053.04        31.83 o                         
  -9   2  26        693.97        695.96        23.88 o                         
  -8   2  26        834.37        782.59        27.83 o                         
  -7   2  26          0.45          7.75         4.45 o                         
  -6   2  26         19.44          5.92         4.71 o                         
  -5   2  26        139.38        145.84         9.59 o                         
  -4   2  26        622.41        568.60        16.77 o                         
  -3   2  26          0.14          0.37         4.26 o                         
  -2   2  26        305.38        272.56        12.63 o                         
  -1   2  26       1769.91       1632.15        39.23 o                         
   0   2  26       1355.14       1257.17        37.13 o                         
   1   2  26        913.44        940.48        29.60 o                         
   2   2  26        611.26        563.61        20.42 o                         
   3   2  26        166.81        185.39        10.71 o                         
   4   2  26        107.00         99.46        11.39 o                         
   5   2  26        388.63        378.43        15.82 o                         
   6   2  26        626.13        609.26        29.00 o                         
   7   2  26         14.80         30.60        10.11 o                         
   8   2  26        782.58        817.60        43.94 o                         
   9   2  26        325.04        354.96        20.81 o                         
  10   2  26        515.62        559.51        30.84 o                         
 -10   3  26        284.25        259.83        21.60 o                         
  -9   3  26          0.43         15.10         9.68 o                         
  -8   3  26        299.00        294.45        21.36 o                         
  -7   3  26        116.64        109.97        13.38 o                         
  -6   3  26        552.26        490.36        33.66 o                         
  -5   3  26        779.48        768.22        28.45 o                         
  -4   3  26        235.98        241.31        16.94 o                         
  -3   3  26          0.06          4.48         5.99 o                         
  -2   3  26        249.09        224.61        15.49 o                         
  -1   3  26        138.30        145.49        22.25 o                         
   0   3  26        187.24        221.86        18.37 o                         
   1   3  26        764.69        751.95        26.28 o                         
   2   3  26        249.02        289.76        22.91 o                         
   3   3  26         77.44         75.29        13.44 o                         
   4   3  26       1178.56       1234.86        59.52 o                         
   5   3  26        284.95        331.71        27.74 o                         
   6   3  26         27.77          8.73        14.34 o                         
   7   3  26         14.31         15.58        16.21 o                         
   8   3  26        169.48        159.94        43.63 o                         
  -5   4  26         17.75         22.73        12.13 o                         
  -4   4  26         80.27         94.25        17.95 o                         
  -3   4  26        111.37        111.30        21.24 o                         
  -2   4  26          1.64          1.54         7.51 o                         
  -1   4  26        138.59        168.00        19.61 o                         
   0   4  26        269.04        320.82        26.88 o                         
   1   4  26         61.39         62.64        13.66 o                         
   2   4  26         26.43         34.33        12.25 o                         
   3   4  26         23.24         28.05        16.83 o                         
 -13   1  27          6.47         20.31         9.76 o                         
 -12   1  27          0.39          8.74         6.62 o                         
 -11   1  27          7.97         13.09         5.45 o                         
 -10   1  27        145.65        148.37        10.13 o                         
  -9   1  27        179.22        188.46        10.61 o                         
  -8   1  27         84.72         78.85         7.13 o                         
  -7   1  27          0.27          1.25         5.44 o                         
  -6   1  27         95.78         99.09         7.45 o                         
  -5   1  27        474.58        456.34        15.26 o                         
  -4   1  27          1.75          8.73         5.73 o                         
  -3   1  27         22.80         26.20         4.90 o                         
  -2   1  27         39.12         49.07         7.81 o                         
  -1   1  27        153.90        176.16        11.08 o                         
   0   1  27          9.15          7.53         4.28 o                         
   1   1  27          8.69         12.49         5.48 o                         
   2   1  27        197.93        240.30        18.58 o                         
   3   1  27         30.27         31.14         6.31 o                         
   4   1  27        107.83        127.85        23.69 o                         
   5   1  27       1379.87       1436.28        36.32 o                         
   6   1  27        152.46        174.32        11.66 o                         
   7   1  27          6.28         -2.22         5.13 o                         
   8   1  27          0.02          1.85         5.95 o                         
   9   1  27        102.33        102.70        18.40 o                         
  10   1  27          0.02         20.31         8.29 o                         
  11   1  27          2.75          0.54        10.11 o                         
 -12   2  27         34.66         23.45         8.99 o                         
 -11   2  27          2.26         19.23        10.50 o                         
 -10   2  27         29.25         45.41         9.96 o                         
  -9   2  27        529.54        443.44        23.28 o                         
  -8   2  27        583.56        629.06        24.70 o                         
  -7   2  27          1.38         -0.22         4.38 o                         
  -6   2  27        714.71        696.65        20.11 o                         
  -5   2  27         13.43         18.53         5.05 o                         
  -4   2  27         10.21         34.49         5.88 o                         
  -3   2  27         40.44         54.69         7.00 o                         
  -2   2  27         50.31         48.22         6.88 o                         
  -1   2  27          6.20         14.80         4.89 o                         
   0   2  27        356.88        350.33        26.60 o                         
   1   2  27        970.78        946.74        30.21 o                         
   2   2  27         79.25         92.36         9.68 o                         
   3   2  27         57.61         63.32         7.12 o                         
   4   2  27         19.51          8.32         9.16 o                         
   5   2  27          3.35          2.56         5.01 o                         
   6   2  27        181.72        200.76        18.70 o                         
   7   2  27         34.02         34.72        10.91 o                         
   8   2  27          1.43          6.23         8.68 o                         
   9   2  27         11.14         18.04         8.95 o                         
  10   2  27        200.94        241.96        23.79 o                         
 -10   3  27        271.70        321.28        27.54 o                         
  -9   3  27        126.71        134.30        15.82 o                         
  -8   3  27        102.04         97.50        13.45 o                         
  -7   3  27        106.14        126.45        14.15 o                         
  -6   3  27         88.59         88.38        11.99 o                         
  -5   3  27        121.01        138.71        13.60 o                         
  -4   3  27        362.27        382.21        21.48 o                         
  -3   3  27        958.22        887.11        33.75 o                         
  -2   3  27         31.30         43.84         8.09 o                         
  -1   3  27         18.15         30.38         9.73 o                         
   0   3  27        175.76        186.72        16.92 o                         
   1   3  27         41.80         30.83         7.38 o                         
   2   3  27        782.26        715.99        41.45 o                         
   3   3  27         58.36         66.77        12.42 o                         
   4   3  27        441.29        431.87        25.02 o                         
   5   3  27        102.09        138.95        17.45 o                         
   6   3  27        538.03        557.85        44.25 o                         
   7   3  27         86.72        121.54        24.31 o                         
  -5   4  27        145.48        195.39        22.44 o                         
  -4   4  27        106.52        121.57        18.08 o                         
  -3   4  27         18.31         24.63         8.81 o                         
  -2   4  27         12.97          8.49         8.38 o                         
  -1   4  27        308.55        338.99        26.87 o                         
   0   4  27        489.42        494.97        29.73 o                         
   1   4  27        533.01        560.71        30.63 o                         
   2   4  27         12.55         12.04        10.29 o                         
 -13   0  28        250.06        265.42        24.36 o                         
 -12   0  28        194.43        241.23        18.46 o                         
 -11   0  28         83.89         41.71        17.91 o                         
 -10   0  28         82.92         90.70        11.74 o                         
  -9   0  28        196.86        178.01        14.94 o                         
  -8   0  28         41.51         75.90        15.98 o                         
  -7   0  28        230.03        247.16        30.34 o                         
  -6   0  28       4823.92       4813.64       118.27 o                         
  -5   0  28       6913.68       6481.74       155.34 o                         
  -4   0  28       3374.04       3338.06        84.69 o                         
  -3   0  28          6.32          1.82         5.07 o                         
  -2   0  28         66.88         70.86        10.79 o                         
  -1   0  28        118.10        102.66        12.11 o                         
   0   0  28        457.56        426.93        21.37 o                         
   1   0  28       1494.43       1535.08        53.07 o                         
   2   0  28       1626.69       1798.49        60.59 o                         
   3   0  28        484.51        440.05        32.41 o                         
   4   0  28       5939.69       6282.21       262.41 o                         
   5   0  28         17.46         20.76         8.52 o                         
   6   0  28         85.63        107.26        13.92 o                         
   7   0  28        139.91        140.36        16.31 o                         
   8   0  28        275.80        287.12        23.06 o                         
   9   0  28       1267.31       1259.78        39.25 o                         
  10   0  28       1720.58       1574.45        83.52 o                         
  11   0  28        516.80        557.23        40.51 o                         
 -13   1  28        240.15        254.76        16.22 o                         
 -12   1  28          4.36         -1.43         6.09 o                         
 -11   1  28        108.97        132.60         9.96 o                         
 -10   1  28       1010.01        992.50        24.14 o                         
  -9   1  28        656.76        669.74        20.54 o                         
  -8   1  28         79.22         92.20         7.76 o                         
  -7   1  28        527.50        479.35        16.13 o                         
  -6   1  28        116.70        122.96         9.05 o                         
  -5   1  28       2508.32       2466.41        50.77 o                         
  -4   1  28        932.80        918.60        23.15 o                         
  -3   1  28        877.94        853.47        21.84 o                         
  -2   1  28        755.27        670.57        18.31 o                         
  -1   1  28        899.93        851.80        24.27 o                         
   0   1  28       1170.86       1072.49        28.55 o                         
   1   1  28          0.97         -1.96         6.19 o                         
   2   1  28          0.50         -0.29         4.97 o                         
   3   1  28        326.27        309.07        14.86 o                         
   4   1  28       2311.46       2296.25        76.24 o                         
   5   1  28       1411.63       1333.68        41.29 o                         
   6   1  28        564.59        571.25        19.46 o                         
   7   1  28          7.00          3.02         5.52 o                         
   8   1  28        440.13        419.94        19.13 o                         
   9   1  28         63.59         84.12        10.99 o                         
  10   1  28         94.89         79.57        14.01 o                         
 -12   2  28          6.31         20.34         8.77 o                         
 -11   2  28         53.29         60.78        10.90 o                         
 -10   2  28          8.51          6.28         9.00 o                         
  -9   2  28          1.82          6.18         6.60 o                         
  -8   2  28         20.55         20.73         5.89 o                         
  -7   2  28         69.19         75.82         7.85 o                         
  -6   2  28        215.66        212.48        11.49 o                         
  -5   2  28        107.33        107.36         8.89 o                         
  -4   2  28       1457.48       1347.96        31.37 o                         
  -3   2  28          3.21         -1.98         4.79 o                         
  -2   2  28        213.42        224.05        16.28 o                         
  -1   2  28          0.27          0.31         5.13 o                         
   0   2  28        158.69        184.62        18.92 o                         
   1   2  28       1298.13       1155.08        35.38 o                         
   2   2  28          7.39         13.13         5.82 o                         
   3   2  28        171.98        178.05        11.51 o                         
   4   2  28        218.77        259.19        17.61 o                         
   5   2  28        248.86        276.81        14.83 o                         
   6   2  28         32.07         43.97        10.58 o                         
   7   2  28        919.41        896.76        68.87 o                         
   8   2  28         21.43         10.73         9.29 o                         
   9   2  28        139.08        137.05        18.79 o                         
  -9   3  28        368.60        366.08        24.52 o                         
  -8   3  28         29.81         17.88         9.89 o                         
  -7   3  28         62.05         89.35        17.83 o                         
  -6   3  28         45.23         45.27        10.19 o                         
  -5   3  28        167.44        155.37        11.97 o                         
  -4   3  28        143.38        145.05        11.52 o                         
  -3   3  28        264.14        285.86        18.35 o                         
  -2   3  28         83.23         95.76        11.00 o                         
  -1   3  28        102.74        118.86        11.18 o                         
   0   3  28        360.39        354.78        20.77 o                         
   1   3  28         23.40         37.31         7.96 o                         
   2   3  28        342.28        335.27        23.06 o                         
   3   3  28        558.98        549.25        28.61 o                         
   4   3  28        154.30        158.26        16.96 o                         
   5   3  28        114.15        148.70        17.30 o                         
   6   3  28        666.93        712.43        51.11 o                         
   7   3  28         98.17        100.35        25.56 o                         
  -4   4  28        131.89        149.14        30.23 o                         
  -3   4  28         91.55         69.14        11.92 o                         
  -2   4  28          1.32          0.88         9.47 o                         
  -1   4  28          0.12         -2.88         8.52 o                         
   0   4  28        101.42        119.07        26.18 o                         
   1   4  28        102.17        114.78        23.69 o                         
 -13   1  29         25.73         41.68         9.98 o                         
 -12   1  29         53.10         57.06        10.38 o                         
 -11   1  29          1.28         -1.47         4.96 o                         
 -10   1  29        116.57        127.65        10.43 o                         
  -9   1  29         18.75         47.37         6.56 o                         
  -8   1  29        301.14        316.40        13.56 o                         
  -7   1  29          9.48          5.80         4.25 o                         
  -6   1  29        192.03        197.45        11.65 o                         
  -5   1  29       1796.53       1773.23        38.83 o                         
  -4   1  29       2053.44       2133.42        44.98 o                         
  -3   1  29         10.61         21.33         5.15 o                         
  -2   1  29          0.88          2.02         3.92 o                         
  -1   1  29        109.11        112.13         9.42 o                         
   0   1  29         73.16         89.46         8.29 o                         
   1   1  29        309.45        292.73        14.38 o                         
   2   1  29        123.05        156.51        12.41 o                         
   3   1  29        613.56        614.66        22.60 o                         
   4   1  29        286.28        282.25        25.87 o                         
   5   1  29       1641.52       1661.53        41.31 o                         
   6   1  29        924.08        919.27        27.01 o                         
   7   1  29         32.71         33.66         7.47 o                         
   8   1  29        140.98        151.98        13.29 o                         
   9   1  29         55.12         60.51        10.16 o                         
  10   1  29          0.03          0.73         7.45 o                         
 -12   2  29          2.34         -1.87        16.83 o                         
 -11   2  29         70.27         82.61        11.26 o                         
 -10   2  29          0.38          5.44         7.55 o                         
  -9   2  29        102.82        116.33        12.37 o                         
  -8   2  29         48.01         50.52         7.16 o                         
  -7   2  29        113.84        111.57         9.31 o                         
  -6   2  29        153.77        159.14        10.55 o                         
  -5   2  29        406.00        389.52        18.20 o                         
  -4   2  29          8.47         24.03         6.20 o                         
  -3   2  29          3.22          5.09         5.03 o                         
  -2   2  29          1.93          3.09         5.02 o                         
  -1   2  29         41.48         32.31         7.13 o                         
   0   2  29         12.65          2.49         5.83 o                         
   1   2  29          0.77          6.11         5.66 o                         
   2   2  29        205.40        211.04        14.43 o                         
   3   2  29          4.72          8.91         4.90 o                         
   4   2  29        251.56        277.06        17.34 o                         
   5   2  29        106.98        133.77        20.62 o                         
   6   2  29          9.99         15.72        12.78 o                         
   7   2  29        372.63        367.32        25.15 o                         
   8   2  29        288.15        314.67        23.21 o                         
   9   2  29        313.80        327.77        52.36 o                         
  -9   3  29        506.86        607.38       109.08 o                         
  -8   3  29        402.01        414.00        36.02 o                         
  -7   3  29         90.16         95.70        12.93 o                         
  -6   3  29          5.65         15.10         8.06 o                         
  -5   3  29        177.59        158.03        12.27 o                         
  -4   3  29         48.76         53.14         8.12 o                         
  -3   3  29        494.92        487.14        23.49 o                         
  -2   3  29         83.51         86.15         8.94 o                         
  -1   3  29        383.03        384.53        17.91 o                         
   0   3  29        221.92        230.85        19.15 o                         
   1   3  29        626.03        590.61        46.12 o                         
   2   3  29        313.41        329.09        23.36 o                         
   3   3  29         20.62         23.84        13.71 o                         
   4   3  29        114.39        131.19        17.17 o                         
   5   3  29        127.84        132.95        17.76 o                         
   6   3  29        332.13        405.77        43.63 o                         
  -3   4  29        208.35        190.93        18.24 o                         
  -2   4  29         30.78         32.35        12.11 o                         
  -1   4  29          1.37         -8.87         9.22 o                         
   0   4  29         44.06         46.81        13.44 o                         
 -13   0  30        659.73        703.11        31.03 o                         
 -12   0  30        539.90        626.39        27.05 o                         
 -11   0  30        369.32        367.40        22.34 o                         
 -10   0  30       1081.62        987.14        34.77 o                         
  -9   0  30         98.50        120.59        13.17 o                         
  -8   0  30         83.50         81.62        10.97 o                         
  -7   0  30        174.26        191.77        15.32 o                         
  -6   0  30        131.76        134.88        16.22 o                         
  -5   0  30        126.04        135.41        12.19 o                         
  -4   0  30          0.56          2.01         5.68 o                         
  -3   0  30       5852.53       5925.77       175.41 o                         
  -2   0  30         63.91         62.86        10.74 o                         
  -1   0  30        498.40        480.43        24.02 o                         
   0   0  30          1.97         -3.65         6.12 o                         
   1   0  30        682.25        605.52        27.76 o                         
   2   0  30       1330.44       1322.67        48.02 o                         
   3   0  30          0.21          8.73         9.97 o                         
   4   0  30        979.89        900.04        53.60 o                         
   5   0  30          2.66          8.27         7.18 o                         
   6   0  30        146.37        168.96        17.37 o                         
   7   0  30        253.40        266.22        21.98 o                         
   8   0  30        127.32        133.78        16.52 o                         
   9   0  30        264.70        275.31        28.67 o                         
  10   0  30        502.30        516.09        38.64 o                         
 -13   1  30        705.20        712.26        26.64 o                         
 -12   1  30         33.70         50.54         8.94 o                         
 -11   1  30         74.52        115.22         9.69 o                         
 -10   1  30        478.74        490.46        15.96 o                         
  -9   1  30       1356.50       1324.56        29.80 o                         
  -8   1  30        142.49        187.90        10.95 o                         
  -7   1  30         82.70         73.95         7.39 o                         
  -6   1  30          3.12         -0.94         4.39 o                         
  -5   1  30         47.67         55.11         6.88 o                         
  -4   1  30       3184.90       3193.39        63.71 o                         
  -3   1  30        353.29        310.96        12.48 o                         
  -2   1  30         89.06        130.00        10.34 o                         
  -1   1  30       1036.14        972.30        27.25 o                         
   0   1  30       1893.99       1790.75        57.31 o                         
   1   1  30       1293.34       1234.34        37.36 o                         
   2   1  30        116.58        149.26        12.41 o                         
   3   1  30        233.09        233.61        14.35 o                         
   4   1  30        182.44        161.32        19.01 o                         
   5   1  30        533.75        547.82        22.97 o                         
   6   1  30        145.41        150.43        11.53 o                         
   7   1  30        526.62        535.91        19.51 o                         
   8   1  30         13.27         15.83         8.20 o                         
   9   1  30        374.87        402.76        19.78 o                         
  10   1  30        512.08        474.98        22.77 o                         
 -11   2  30         71.42         55.00        10.34 o                         
 -10   2  30        446.85        423.33        20.20 o                         
  -9   2  30        123.65        127.78        12.49 o                         
  -8   2  30         18.09         16.43         6.01 o                         
  -7   2  30          0.38          1.37         5.05 o                         
  -6   2  30        113.02        108.33         9.18 o                         
  -5   2  30       1367.52       1306.44        31.39 o                         
  -4   2  30       3186.28       3118.14        63.07 o                         
  -3   2  30        719.65        769.29        23.49 o                         
  -2   2  30         56.62         48.80         7.27 o                         
  -1   2  30         33.55         31.40         7.81 o                         
   0   2  30        127.40        125.99        11.81 o                         
   1   2  30        827.50        805.74        27.72 o                         
   2   2  30        290.61        271.85        15.04 o                         
   3   2  30          0.74          5.03         4.60 o                         
   4   2  30        316.59        316.41        17.86 o                         
   5   2  30       2230.62       2263.23        63.79 o                         
   6   2  30       1882.31       1931.73        68.51 o                         
   7   2  30        190.06        170.34        18.81 o                         
   8   2  30          9.11          3.87         9.47 o                         
   9   2  30        184.70        220.02        34.28 o                         
  -9   3  30        731.49        745.81        31.76 o                         
  -8   3  30        334.60        370.58        24.75 o                         
  -7   3  30        112.62        136.77        15.21 o                         
  -6   3  30         32.94         44.02        10.45 o                         
  -5   3  30          2.63          7.84         7.20 o                         
  -4   3  30         48.63         37.84         7.51 o                         
  -3   3  30         14.13         24.32         7.12 o                         
  -2   3  30         51.24         46.42         7.75 o                         
  -1   3  30         93.27         97.24        14.96 o                         
   0   3  30        339.69        342.33        21.10 o                         
   1   3  30        267.07        268.82        23.35 o                         
   2   3  30        105.32         97.66        14.97 o                         
   3   3  30        230.07        238.51        22.23 o                         
   4   3  30         32.75         31.71        10.92 o                         
   5   3  30          4.67          6.65         9.73 o                         
   6   3  30        120.08        138.37        26.80 o                         
 -12   1  31         19.17         13.02         7.24 o                         
 -11   1  31         97.24        122.71         9.87 o                         
 -10   1  31         55.75         57.13         7.49 o                         
  -9   1  31          1.95          9.07         5.31 o                         
  -8   1  31          4.63          2.97         4.35 o                         
  -7   1  31          2.81          0.90         4.74 o                         
  -6   1  31          0.10          0.22         3.71 o                         
  -5   1  31         17.64         24.84         5.68 o                         
  -4   1  31        982.66        977.41        24.97 o                         
  -3   1  31         73.01        105.31         8.71 o                         
  -2   1  31        241.52        209.69        13.08 o                         
  -1   1  31          5.38         -2.71         4.83 o                         
   0   1  31          1.85         -0.27         5.37 o                         
   1   1  31        111.85        155.57        21.66 o                         
   2   1  31         95.05        110.97        11.17 o                         
   3   1  31         61.85         54.71        11.87 o                         
   4   1  31        155.45        158.24        17.17 o                         
   5   1  31        343.41        355.16        18.18 o                         
   6   1  31       2069.20       2055.49        50.19 o                         
   7   1  31        178.02        217.74        19.13 o                         
   8   1  31        142.57        174.21        13.09 o                         
   9   1  31          0.75          0.04        10.18 o                         
  10   1  31         18.58         44.09        11.14 o                         
 -11   2  31         90.12        105.80        12.80 o                         
 -10   2  31         22.77         28.50        10.66 o                         
  -9   2  31        347.20        367.09        19.62 o                         
  -8   2  31        352.28        362.80        14.94 o                         
  -7   2  31        166.19        177.10        11.81 o                         
  -6   2  31         10.42          8.70         6.30 o                         
  -5   2  31        132.15        152.25        10.58 o                         
  -4   2  31        250.69        285.28        13.63 o                         
  -3   2  31       1512.91       1438.33        37.14 o                         
  -2   2  31        390.74        331.81        14.63 o                         
  -1   2  31          0.38         -0.17         5.61 o                         
   0   2  31         89.61         96.06        10.91 o                         
   1   2  31         61.82         74.81         9.68 o                         
   2   2  31        118.42        132.16        12.00 o                         
   3   2  31         12.82         16.03         5.86 o                         
   4   2  31         37.71         46.01         9.72 o                         
   5   2  31         55.83         81.90        11.53 o                         
   6   2  31       1819.92       1811.58        65.63 o                         
   7   2  31       1282.50       1345.04        52.60 o                         
   8   2  31         12.27         15.56        10.79 o                         
  -8   3  31        409.19        443.30        24.48 o                         
  -7   3  31        312.92        332.47        32.97 o                         
  -6   3  31         40.89         43.27        10.24 o                         
  -5   3  31        318.79        318.46        16.16 o                         
  -4   3  31         38.38         36.19         8.10 o                         
  -3   3  31         29.54         18.94         7.15 o                         
  -2   3  31         25.61         15.89         6.56 o                         
  -1   3  31         22.59         14.53         7.73 o                         
   0   3  31        393.12        381.26        23.79 o                         
   1   3  31        426.36        424.26        25.55 o                         
   2   3  31        314.71        346.53        24.86 o                         
   3   3  31          7.98          5.31         8.84 o                         
   4   3  31        340.63        358.71        25.46 o                         
   5   3  31          0.02         -4.67         9.04 o                         
   6   3  31         16.52          0.00        12.47 o                         
 -12   0  32        313.22        355.86        32.33 o                         
 -11   0  32         83.46         88.01        12.62 o                         
 -10   0  32        131.12        156.95        15.37 o                         
  -9   0  32       1696.81       1685.01        50.96 o                         
  -8   0  32       1002.37        966.39        33.46 o                         
  -7   0  32         17.65         11.95         8.20 o                         
  -6   0  32         23.34         35.82         7.89 o                         
  -5   0  32        916.07        865.38        30.11 o                         
  -4   0  32         70.21         75.60        12.51 o                         
  -3   0  32        189.27        168.41        16.73 o                         
  -2   0  32        135.69        195.54        28.98 o                         
  -1   0  32       1054.65        963.70        38.99 o                         
   0   0  32       1731.67       1572.76        55.97 o                         
   1   0  32       1918.34       1879.10        64.77 o                         
   2   0  32        131.48        101.60        19.32 o                         
   3   0  32        272.52        304.79        33.66 o                         
   4   0  32       1172.64       1178.65        66.07 o                         
   5   0  32        512.34        522.28        27.04 o                         
   6   0  32        600.10        618.94        43.63 o                         
   7   0  32        331.42        332.82        25.24 o                         
   8   0  32        105.63         87.17        16.83 o                         
   9   0  32        370.72        377.63        46.75 o                         
  10   0  32        827.75        898.79        55.47 o                         
 -12   1  32        298.90        324.56        18.37 o                         
 -11   1  32          0.99          3.51         5.66 o                         
 -10   1  32        412.66        396.80        15.65 o                         
  -9   1  32         16.08         29.74         6.28 o                         
  -8   1  32        203.51        216.26        11.94 o                         
  -7   1  32          1.12          4.41         4.91 o                         
  -6   1  32         94.97        103.12        13.49 o                         
  -5   1  32        946.91        948.23        25.01 o                         
  -4   1  32        506.85        450.17        19.25 o                         
  -3   1  32       1706.24       1545.30        35.33 o                         
  -2   1  32         62.08         56.35         7.74 o                         
  -1   1  32        190.01        166.22        11.79 o                         
   0   1  32          9.21          6.01         6.28 o                         
   1   1  32        928.36        888.94        29.81 o                         
   2   1  32       1676.09       1609.47        46.59 o                         
   3   1  32        208.94        213.19        15.12 o                         
   4   1  32        172.92        184.85        32.10 o                         
   5   1  32        449.69        430.48        20.62 o                         
   6   1  32         25.42         58.06        15.02 o                         
   7   1  32         90.62        100.19        10.50 o                         
   8   1  32        229.33        284.79        16.96 o                         
   9   1  32         34.14         35.84        15.58 o                         
 -11   2  32         49.26         45.78        10.47 o                         
 -10   2  32        102.23        101.98        12.59 o                         
  -9   2  32       1044.21       1048.75        32.75 o                         
  -8   2  32        290.04        304.44        18.91 o                         
  -7   2  32         19.32         21.59         6.30 o                         
  -6   2  32        253.06        262.68        14.17 o                         
  -5   2  32        450.24        404.20        15.06 o                         
  -4   2  32       1258.14       1184.45        29.45 o                         
  -3   2  32        311.29        358.59        17.54 o                         
  -2   2  32        185.55        159.32        11.72 o                         
  -1   2  32         86.08         88.10        10.94 o                         
   0   2  32        617.44        577.87        23.06 o                         
   1   2  32        782.98        731.24        38.02 o                         
   2   2  32          0.98          8.68         6.14 o                         
   3   2  32         18.13         38.70        13.09 o                         
   4   2  32        396.63        403.52        31.06 o                         
   5   2  32       1109.84       1168.27        39.43 o                         
   6   2  32         13.60         34.09        14.02 o                         
   7   2  32        207.00        257.88        23.60 o                         
   8   2  32          2.31          8.27        17.76 o                         
  -8   3  32          2.51         76.15        13.54 o                         
  -7   3  32          0.26         16.98         9.10 o                         
  -6   3  32         11.64         12.98         8.45 o                         
  -5   3  32         50.55         82.28        10.31 o                         
  -4   3  32        289.42        284.13        25.55 o                         
  -3   3  32        322.20        313.55        16.61 o                         
  -2   3  32         15.98         17.76         6.78 o                         
  -1   3  32         19.72          3.58         7.21 o                         
   0   3  32         97.69         96.96        13.63 o                         
   1   3  32        302.68        338.53        24.94 o                         
   2   3  32        323.51        327.82        26.64 o                         
   3   3  32         18.92         29.37        10.99 o                         
   4   3  32        167.63        195.16        20.59 o                         
   5   3  32         86.15         95.82        15.57 o                         
 -12   1  33         63.24         67.43        10.13 o                         
 -11   1  33          1.60         -0.92         5.59 o                         
 -10   1  33         29.56         34.51         6.94 o                         
  -9   1  33         17.25         23.43         5.94 o                         
  -8   1  33          0.93          7.22         5.53 o                         
  -7   1  33         34.47         25.51         6.49 o                         
  -6   1  33          3.43          4.54         5.08 o                         
  -5   1  33        302.31        306.89        14.46 o                         
  -4   1  33       1352.09       1298.45        31.20 o                         
  -3   1  33         86.77        132.38         9.77 o                         
  -2   1  33         63.07         69.58         8.32 o                         
  -1   1  33        432.43        398.29        15.95 o                         
   0   1  33         44.98         32.84         7.73 o                         
   1   1  33          2.55         -2.56         5.42 o                         
   2   1  33          4.33         12.61         6.76 o                         
   3   1  33          6.87          8.37         6.97 o                         
   4   1  33          2.86          0.07         8.34 o                         
   5   1  33        132.67        170.40        15.66 o                         
   6   1  33        132.31        154.59        13.59 o                         
   7   1  33         23.09         36.94         8.02 o                         
   8   1  33         60.00         77.16        10.32 o                         
   9   1  33        244.09        271.38        31.79 o                         
 -10   2  33         23.91         22.67        10.53 o                         
  -9   2  33        156.40        162.39        16.73 o                         
  -8   2  33        295.82        320.94        15.78 o                         
  -7   2  33        291.66        299.92        14.99 o                         
  -6   2  33         11.43          9.17         5.82 o                         
  -5   2  33          2.26         15.88         5.98 o                         
  -4   2  33        549.60        538.33        17.85 o                         
  -3   2  33        668.52        667.93        22.24 o                         
  -2   2  33          7.46         11.19         6.30 o                         
  -1   2  33        373.62        320.17        17.72 o                         
   0   2  33        153.69        182.72        14.70 o                         
   1   2  33        167.74        222.79        17.86 o                         
   2   2  33        325.55        328.17        19.61 o                         
   3   2  33         13.42         11.45         7.86 o                         
   4   2  33          4.16          3.00         7.38 o                         
   5   2  33        690.20        652.32        27.43 o                         
   6   2  33        250.01        271.07        24.02 o                         
   7   2  33         94.92        101.70        15.87 o                         
  -7   3  33         14.05         22.51         9.94 o                         
  -6   3  33        126.32        121.80        14.82 o                         
  -5   3  33        492.51        498.69        20.00 o                         
  -4   3  33          6.08         -3.63         6.00 o                         
  -3   3  33         40.03         81.23        16.97 o                         
  -2   3  33         76.78         71.31         9.65 o                         
  -1   3  33          1.24         -6.33         6.76 o                         
   0   3  33          2.68          9.97        13.71 o                         
   1   3  33          4.65         13.36        10.79 o                         
   2   3  33          4.05          0.74         9.22 o                         
   3   3  33          3.53          2.18         9.26 o                         
   4   3  33        263.67        261.72        23.55 o                         
   5   3  33         72.35        107.45        18.70 o                         
 -12   0  34        260.84        260.44        21.66 o                         
 -11   0  34        123.04        115.06        16.37 o                         
 -10   0  34        116.92        173.78        19.57 o                         
  -9   0  34        298.74        294.63        22.23 o                         
  -8   0  34       1165.78       1198.42        40.05 o                         
  -7   0  34        304.08        294.76        20.43 o                         
  -6   0  34          9.39         17.19         9.63 o                         
  -5   0  34        693.62        622.48        30.63 o                         
  -4   0  34        446.79        402.15        23.11 o                         
  -3   0  34         81.52        100.12        14.54 o                         
  -2   0  34        141.75         95.49        14.08 o                         
  -1   0  34         54.33         40.20        10.58 o                         
   0   0  34        350.67        341.75        20.49 o                         
   1   0  34       1659.41       1717.32        61.22 o                         
   2   0  34        746.25        757.31        49.24 o                         
   3   0  34         99.16        150.21        23.69 o                         
   4   0  34         10.12         28.05        16.21 o                         
   5   0  34        137.52        122.77        16.05 o                         
   6   0  34        578.57        568.45        29.44 o                         
   7   0  34        598.19        555.23        30.07 o                         
   8   0  34         28.30         34.28        18.39 o                         
   9   0  34          5.05         15.36        18.70 o                         
 -11   1  34          6.04         10.42         6.18 o                         
 -10   1  34        253.52        288.16        19.05 o                         
  -9   1  34        415.77        402.29        15.88 o                         
  -8   1  34         24.26         34.74         7.14 o                         
  -7   1  34          1.77          2.92         5.46 o                         
  -6   1  34        447.53        435.30        15.99 o                         
  -5   1  34         19.97         29.69         6.25 o                         
  -4   1  34        561.54        521.39        17.16 o                         
  -3   1  34        871.28        817.28        25.55 o                         
  -2   1  34        738.90        772.79        24.44 o                         
  -1   1  34         91.55         79.42         8.96 o                         
   0   1  34         14.55         15.22         6.95 o                         
   1   1  34         66.12         79.90        10.53 o                         
   2   1  34        495.80        462.54        20.21 o                         
   3   1  34        500.90        435.14        25.56 o                         
   4   1  34         54.49         60.34        13.00 o                         
   5   1  34       1106.51       1108.05        37.76 o                         
   6   1  34        646.41        704.78        23.86 o                         
   7   1  34        144.82        124.74        11.82 o                         
   8   1  34          3.95         -5.69         6.84 o                         
 -10   2  34         15.95         28.37         9.69 o                         
  -9   2  34        248.81        238.51        17.22 o                         
  -8   2  34        768.68        770.11        23.34 o                         
  -7   2  34        187.17        186.76        12.45 o                         
  -6   2  34         12.48          7.75         5.84 o                         
  -5   2  34         47.90         60.47         8.08 o                         
  -4   2  34        873.18        899.01        24.81 o                         
  -3   2  34       1912.20       1891.74        47.33 o                         
  -2   2  34         67.29         77.43        10.72 o                         
  -1   2  34         14.20         11.41         7.23 o                         
   0   2  34        364.58        380.19        18.52 o                         
   1   2  34        468.94        491.97        21.47 o                         
   2   2  34        508.50        520.68        21.83 o                         
   3   2  34        111.80        120.42        18.39 o                         
   4   2  34        269.69        325.99        21.76 o                         
   5   2  34          0.00         10.59        10.14 o                         
   6   2  34        779.27        765.47        36.99 o                         
   7   2  34          0.07          7.48        10.58 o                         
  -7   3  34        187.52        212.30        34.76 o                         
  -6   3  34        159.13        140.78        17.76 o                         
  -5   3  34          6.08         21.17         7.92 o                         
  -4   3  34        430.43        442.50        18.71 o                         
  -3   3  34       2407.97       2422.59        58.41 o                         
  -2   3  34        395.39        394.43        21.68 o                         
  -1   3  34          7.07         11.43         7.79 o                         
   0   3  34          6.36         13.14        10.11 o                         
   1   3  34          4.47         13.31        10.74 o                         
   2   3  34         25.41         24.70        24.62 o                         
   3   3  34         46.39         33.67        11.67 o                         
   4   3  34         57.36         91.65        16.96 o                         
 -11   1  35        113.97        125.49        10.67 o                         
 -10   1  35         19.29         25.39         6.33 o                         
  -9   1  35         66.77         58.83         8.27 o                         
  -8   1  35         93.63        119.08        11.47 o                         
  -7   1  35        128.81        142.33        11.11 o                         
  -6   1  35          0.49          1.96         6.24 o                         
  -5   1  35         79.06         64.27         8.14 o                         
  -4   1  35        191.15        209.78        12.54 o                         
  -3   1  35         40.07         44.83         7.66 o                         
  -2   1  35        574.05        515.40        19.22 o                         
  -1   1  35         33.02         32.20         7.16 o                         
   0   1  35         31.32         52.33        11.31 o                         
   1   1  35          1.52         13.00         5.95 o                         
   2   1  35         24.21         30.65        10.11 o                         
   3   1  35         11.64         19.21        10.11 o                         
   4   1  35         47.46         60.04        20.57 o                         
   5   1  35        215.60        288.83        20.26 o                         
   6   1  35          0.70          1.38         6.19 o                         
   7   1  35          6.70          9.29         7.41 o                         
   8   1  35         67.15         80.93        13.05 o                         
 -10   2  35          0.30         -5.11         7.38 o                         
  -9   2  35        287.82        299.68        25.64 o                         
  -8   2  35          1.40          4.95         7.97 o                         
  -7   2  35         30.06         33.75         7.68 o                         
  -6   2  35          3.16          1.89         5.79 o                         
  -5   2  35        233.27        261.50        14.56 o                         
  -4   2  35        607.13        588.56        19.30 o                         
  -3   2  35       1436.87       1453.87        38.78 o                         
  -2   2  35         22.49         21.98         7.64 o                         
  -1   2  35         10.33          1.10         5.93 o                         
   0   2  35        272.89        276.21        18.41 o                         
   1   2  35        262.43        289.12        17.83 o                         
   2   2  35         97.50        115.87        12.62 o                         
   3   2  35          2.50          5.60         7.14 o                         
   4   2  35        310.85        341.95        22.86 o                         
   5   2  35        248.01        259.76        19.86 o                         
   6   2  35        333.81        266.75        29.61 o                         
   7   2  35        330.85        329.09        28.11 o                         
  -6   3  35         20.28         32.08        11.10 o                         
  -5   3  35          0.67          7.20         8.33 o                         
  -4   3  35          8.33         23.70         7.51 o                         
  -3   3  35       1128.92       1084.79        32.85 o                         
  -2   3  35       1439.95       1423.34        45.54 o                         
  -1   3  35          0.00         -7.14         7.14 o                         
   0   3  35        265.05        280.28        25.34 o                         
   1   3  35        342.20        375.95        29.44 o                         
   2   3  35         18.13          4.99        10.14 o                         
   3   3  35         31.43         44.54        19.32 o                         
 -11   0  36        123.44         87.45        17.15 o                         
 -10   0  36        454.57        450.91        24.23 o                         
  -9   0  36        630.09        628.40        27.18 o                         
  -8   0  36         81.98         97.48        21.95 o                         
  -7   0  36        183.15        228.71        18.19 o                         
  -6   0  36         37.23         24.36         8.30 o                         
  -5   0  36        151.60        141.21        17.40 o                         
  -4   0  36        378.25        373.22        23.35 o                         
  -3   0  36        944.18        886.81        38.78 o                         
  -2   0  36       1201.67       1091.22        61.71 o                         
  -1   0  36        951.73        770.50        34.60 o                         
   0   0  36        562.63        411.82        23.58 o                         
   1   0  36         24.67         49.47        10.74 o                         
   2   0  36       1672.18       1689.76        87.88 o                         
   3   0  36       1452.19       1336.97        74.80 o                         
   4   0  36         50.48         47.99        18.08 o                         
   5   0  36         71.58         61.91        13.71 o                         
   6   0  36        778.20        814.89        62.33 o                         
   7   0  36        627.99        671.39        34.24 o                         
   8   0  36        582.62        573.47        35.22 o                         
 -11   1  36        231.07        260.14        14.69 o                         
 -10   1  36         38.35         46.84         7.69 o                         
  -9   1  36        348.81        322.56        16.44 o                         
  -8   1  36       1737.39       1716.98        40.71 o                         
  -7   1  36        680.41        647.38        20.86 o                         
  -6   1  36         53.57         42.09         7.24 o                         
  -5   1  36         17.00         15.05         5.95 o                         
  -4   1  36        287.31        296.73        15.21 o                         
  -3   1  36        124.81        134.50        11.91 o                         
  -2   1  36        692.18        638.84        22.26 o                         
  -1   1  36         15.15          1.45         5.70 o                         
   0   1  36        481.00        451.29        31.01 o                         
   1   1  36       1541.87       1540.03        47.57 o                         
   2   1  36        805.99        773.37        28.59 o                         
   3   1  36         56.03         51.29        23.69 o                         
   4   1  36        113.95        123.06        17.61 o                         
   5   1  36        586.72        600.74        26.20 o                         
   6   1  36        290.86        326.14        24.92 o                         
   7   1  36        639.81        618.72        23.08 o                         
   8   1  36        288.39        276.54        28.16 o                         
  -9   2  36        196.76        181.36        15.69 o                         
  -8   2  36         54.63         75.08         9.53 o                         
  -7   2  36        325.77        355.14        17.17 o                         
  -6   2  36          0.72          6.65         6.10 o                         
  -5   2  36         60.97         90.55         9.47 o                         
  -4   2  36         81.05         96.93        12.87 o                         
  -3   2  36        445.65        444.69        18.11 o                         
  -2   2  36        256.81        247.23        24.92 o                         
  -1   2  36          4.31          5.22         7.03 o                         
   0   2  36         81.75         59.63        16.65 o                         
   1   2  36        245.69        269.39        36.11 o                         
   2   2  36       1014.96       1030.58        35.07 o                         
   3   2  36        270.21        252.90        19.64 o                         
   4   2  36          4.03         -1.03         8.91 o                         
   5   2  36        174.07        174.01        17.29 o                         
   6   2  36         49.91         56.57        14.08 o                         
  -6   3  36         10.02          8.34         9.15 o                         
  -5   3  36          0.03         20.52         9.34 o                         
  -4   3  36        431.88        383.43        20.63 o                         
  -3   3  36        100.36        105.16        11.50 o                         
  -2   3  36          0.27         21.22         9.06 o                         
  -1   3  36          0.26          9.18         9.66 o                         
   0   3  36        224.42        209.90        40.20 o                         
   1   3  36        897.17       1033.81        46.06 o                         
   2   3  36         30.53         10.31        10.47 o                         
 -10   1  37          0.48         -2.29         6.43 o                         
  -9   1  37         35.15         44.50         8.41 o                         
  -8   1  37         62.92         86.34         9.79 o                         
  -7   1  37        157.62        178.18        12.52 o                         
  -6   1  37         60.25         78.93         9.18 o                         
  -5   1  37         72.66        102.94        14.28 o                         
  -4   1  37          5.32          6.73         5.69 o                         
  -3   1  37        617.93        581.11        21.17 o                         
  -2   1  37         24.58         40.37         7.68 o                         
  -1   1  37          6.03         12.90         5.98 o                         
   0   1  37        473.05        430.27        20.13 o                         
   1   1  37        220.54        234.59        17.12 o                         
   2   1  37         85.15        100.07        12.05 o                         
   3   1  37         47.26         38.76        11.97 o                         
   4   1  37          8.17         12.60        10.29 o                         
   5   1  37         32.74         40.46         8.34 o                         
   6   1  37          3.04          2.72         6.87 o                         
   7   1  37         16.05         17.87         8.35 o                         
  -9   2  37          4.85          2.48         8.10 o                         
  -8   2  37        186.06        195.90        13.71 o                         
  -7   2  37        175.08        186.45        13.29 o                         
  -6   2  37         14.99         11.26         6.50 o                         
  -5   2  37        201.67        224.04        14.33 o                         
  -4   2  37         27.70         28.63         7.78 o                         
  -3   2  37        359.58        394.89        20.43 o                         
  -2   2  37        403.41        393.59        19.79 o                         
  -1   2  37          2.71         -4.45         6.73 o                         
   0   2  37         22.02         40.10         9.34 o                         
   1   2  37        119.58        158.76        14.77 o                         
   2   2  37          0.01          6.51        12.15 o                         
   3   2  37          1.59          7.44         8.02 o                         
   4   2  37         19.65         25.66        14.28 o                         
   5   2  37          0.03          8.06         9.11 o                         
   6   2  37         60.26         77.78        15.85 o                         
  -5   3  37        143.76        157.47        16.78 o                         
  -4   3  37          7.34         28.41         8.58 o                         
  -3   3  37         40.70         60.18        11.22 o                         
  -2   3  37        218.72        238.74        18.82 o                         
  -1   3  37         67.12         64.83        15.09 o                         
   0   3  37         67.88         77.77        15.87 o                         
   1   3  37        144.95        148.00        19.58 o                         
 -11   0  38        293.36        265.11        22.18 o                         
 -10   0  38          0.18         -1.49         8.02 o                         
  -9   0  38         91.50         85.94        13.28 o                         
  -8   0  38        362.97        390.20        22.22 o                         
  -7   0  38          5.73         10.44         7.95 o                         
  -6   0  38          9.68         13.49         9.58 o                         
  -5   0  38         83.60         74.17        13.39 o                         
  -4   0  38        530.13        523.01        33.35 o                         
  -3   0  38       1548.05       1462.34        56.18 o                         
  -2   0  38       1314.28       1346.93        52.88 o                         
  -1   0  38        119.23        134.02        16.96 o                         
   0   0  38        164.30        135.16        23.69 o                         
   1   0  38          9.69         27.76         9.85 o                         
   2   0  38        366.15        330.35        31.16 o                         
   3   0  38        396.04        369.62        40.51 o                         
   4   0  38         95.10         93.49        23.06 o                         
   5   0  38        131.57        123.51        17.40 o                         
   6   0  38        479.46        486.47        38.64 o                         
   7   0  38       1448.04       1647.99        63.79 o                         
 -10   1  38        121.58        122.57        12.03 o                         
  -9   1  38         34.40         29.27         7.65 o                         
  -8   1  38        139.58        143.44        11.69 o                         
  -7   1  38       1183.62       1188.26        31.52 o                         
  -6   1  38        313.58        334.96        17.32 o                         
  -5   1  38         33.04         27.71         6.72 o                         
  -4   1  38        101.74        110.26        11.31 o                         
  -3   1  38          2.97         -1.44         5.75 o                         
  -2   1  38        117.72        107.30        11.03 o                         
  -1   1  38         17.21         10.73         6.33 o                         
   0   1  38         16.13         15.13         7.50 o                         
   1   1  38         59.52         96.77        12.67 o                         
   2   1  38       1157.23       1153.71        38.59 o                         
   3   1  38        673.81        712.83        35.48 o                         
   4   1  38        128.25        150.37        19.38 o                         
   5   1  38         79.31         96.79        10.86 o                         
   6   1  38          4.43         -2.83         6.62 o                         
   7   1  38         26.16         23.97         8.46 o                         
  -8   2  38        417.52        455.17        20.55 o                         
  -7   2  38        304.58        322.96        17.27 o                         
  -6   2  38        141.46        138.20        11.74 o                         
  -5   2  38          2.54          3.27         6.20 o                         
  -4   2  38        109.00        104.87        11.97 o                         
  -3   2  38        170.86        207.21        17.30 o                         
  -2   2  38        761.71        740.97        29.12 o                         
  -1   2  38        175.27        163.23        19.56 o                         
   0   2  38         67.89         40.99         9.56 o                         
   1   2  38        124.61        132.98        13.83 o                         
   2   2  38         79.23         63.03        14.52 o                         
   3   2  38          0.06         17.76         9.45 o                         
   4   2  38         38.50         48.21        11.37 o                         
   5   2  38        253.82        277.59        21.78 o                         
  -3   3  38        583.48        577.59        27.56 o                         
  -2   3  38        207.06        177.35        17.50 o                         
  -1   3  38        257.62        237.86        36.15 o                         
   0   3  38         14.70          0.93        12.34 o                         
 -10   1  39          0.70          5.29         7.02 o                         
  -9   1  39        123.81        152.33        12.52 o                         
  -8   1  39         33.82         28.18         7.65 o                         
  -7   1  39         25.92         29.02         7.33 o                         
  -6   1  39         10.00         11.44         6.55 o                         
  -5   1  39        308.05        351.29        17.61 o                         
  -4   1  39         52.97         60.13         9.33 o                         
  -3   1  39         10.37         24.99         7.40 o                         
  -2   1  39          9.84         13.27         6.76 o                         
  -1   1  39          0.60          0.33         6.05 o                         
   0   1  39        115.14        100.24        17.31 o                         
   1   1  39         32.85         22.94         8.26 o                         
   2   1  39         81.58         89.24        12.51 o                         
   3   1  39         13.58         22.92        21.19 o                         
   4   1  39        122.79         99.03        17.04 o                         
   5   1  39        183.31        221.73        15.81 o                         
   6   1  39         54.22         43.69         9.31 o                         
  -8   2  39        165.26        180.62        14.79 o                         
  -7   2  39         12.48         11.14         7.24 o                         
  -6   2  39          8.44          4.83         6.47 o                         
  -5   2  39        176.92        176.00        12.90 o                         
  -4   2  39          7.04         17.92         6.87 o                         
  -3   2  39         39.86         31.02        12.75 o                         
  -2   2  39         87.30        103.55        13.55 o                         
  -1   2  39        280.61        320.24        19.99 o                         
   0   2  39         11.68         18.01         8.40 o                         
   1   2  39        263.49        308.67        25.89 o                         
   2   2  39         83.52         86.72        15.79 o                         
   3   2  39         92.14        105.94        14.18 o                         
   4   2  39         48.80         47.15        11.71 o                         
 -10   0  40         47.52         48.59        11.46 o                         
  -9   0  40         99.37         57.80        11.95 o                         
  -8   0  40        439.08        419.93        25.45 o                         
  -7   0  40       1628.03       1595.93        86.01 o                         
  -6   0  40        635.13        646.51        34.14 o                         
  -5   0  40         19.79         13.09        10.29 o                         
  -4   0  40         84.92         81.42        14.76 o                         
  -3   0  40        120.91        105.13        19.01 o                         
  -2   0  40        692.81        659.00        32.83 o                         
  -1   0  40        297.19        315.76        26.43 o                         
   0   0  40         26.71         38.54        10.99 o                         
   1   0  40         99.37         89.25        31.48 o                         
   2   0  40        919.11        810.29        55.47 o                         
   3   0  40        303.69        407.01        38.02 o                         
   4   0  40          3.74          1.87        14.96 o                         
   5   0  40        249.01        302.61        30.85 o                         
   6   0  40        878.47        892.11        41.76 o                         
  -9   1  40        177.17        180.89        13.97 o                         
  -8   1  40         76.44         65.69         9.42 o                         
  -7   1  40        311.34        355.68        18.78 o                         
  -6   1  40        182.91        187.22        13.56 o                         
  -5   1  40         15.66         20.87         7.99 o                         
  -4   1  40        354.31        391.23        20.30 o                         
  -3   1  40        447.65        455.46        19.99 o                         
  -2   1  40        962.36        933.43        37.61 o                         
  -1   1  40         68.71         73.19        10.17 o                         
   0   1  40        140.39        138.25        15.01 o                         
   1   1  40         38.10         40.42         9.92 o                         
   2   1  40        577.18        663.54        27.76 o                         
   3   1  40        760.63        757.60        38.12 o                         
   4   1  40         71.47         79.53        34.28 o                         
   5   1  40        112.65        152.66        13.73 o                         
   6   1  40        210.28        220.59        16.53 o                         
  -7   2  40        552.72        541.03        20.32 o                         
  -6   2  40         85.12         60.33         9.67 o                         
  -5   2  40          0.07         -0.41         5.87 o                         
  -4   2  40         50.06         43.36        10.44 o                         
  -3   2  40        123.56        103.76        13.67 o                         
  -2   2  40         57.48         46.10        10.44 o                         
  -1   2  40        372.64        373.01        22.00 o                         
   0   2  40          5.04         14.11         8.44 o                         
   1   2  40        794.30        804.98        31.15 o                         
   2   2  40       1066.73       1088.00        48.70 o                         
   3   2  40          0.92          6.69         9.27 o                         
   4   2  40        146.27        144.46        24.27 o                         
  -9   1  41         12.49         10.80         7.33 o                         
  -8   1  41         21.15         12.71         7.13 o                         
  -7   1  41        127.48        166.86        13.45 o                         
  -6   1  41         27.10         35.21         8.12 o                         
  -5   1  41         20.68          2.97         7.38 o                         
  -4   1  41         76.68         66.75        10.17 o                         
  -3   1  41         11.63         15.41         7.02 o                         
  -2   1  41         57.44         89.61        10.93 o                         
  -1   1  41         33.07         18.37         8.21 o                         
   0   1  41         36.93         31.97        10.39 o                         
   1   1  41        215.08        194.17        17.11 o                         
   2   1  41        106.61        154.78        15.44 o                         
   3   1  41         25.95         58.09        19.63 o                         
   4   1  41         44.29         27.83        14.74 o                         
   5   1  41        103.63        110.20        12.35 o                         
  -6   2  41        295.27        311.91        17.76 o                         
  -5   2  41          1.53         -3.28         6.34 o                         
  -4   2  41         81.37        122.59        14.59 o                         
  -3   2  41        111.36         94.18        13.51 o                         
  -2   2  41        221.08        206.70        17.76 o                         
  -1   2  41        202.03        195.36        17.33 o                         
   0   2  41        100.31        118.59        14.28 o                         
   1   2  41        387.06        387.38        31.07 o                         
   2   2  41        309.41        337.07        29.44 o                         
   3   2  41        141.16        186.27        29.51 o                         
  -9   0  42          8.14         12.17         9.49 o                         
  -8   0  42        347.21        394.28        31.59 o                         
  -7   0  42        498.65        527.39        31.49 o                         
  -6   0  42       2151.36       2079.15        76.67 o                         
  -5   0  42        564.91        612.15        38.64 o                         
  -4   0  42          2.57         10.93        10.35 o                         
  -3   0  42        275.11        274.80        25.08 o                         
  -2   0  42        435.82        454.28        35.53 o                         
  -1   0  42          4.07          0.00         9.26 o                         
   0   0  42          0.16         -6.84         8.78 o                         
   1   0  42         56.94         53.60        19.95 o                         
   2   0  42        561.88        617.06        48.62 o                         
   3   0  42       1814.30       1952.17       104.09 o                         
   4   0  42        876.98       1023.45        67.94 o                         
   5   0  42         32.64         66.77        15.20 o                         
  -8   1  42         95.27         94.47        11.75 o                         
  -7   1  42        823.82        779.33        25.18 o                         
  -6   1  42        215.53        238.86        17.22 o                         
  -5   1  42         34.26         28.98         8.65 o                         
  -4   1  42         56.43         68.45        10.25 o                         
  -3   1  42        276.29        259.82        19.49 o                         
  -2   1  42       1208.33       1184.44        35.43 o                         
  -1   1  42        964.58        928.65        34.91 o                         
   0   1  42         15.39         20.57         8.98 o                         
   1   1  42          1.75          1.17         9.24 o                         
   2   1  42        234.05        248.61        19.69 o                         
   3   1  42        195.18        220.63        23.99 o                         
   4   1  42         60.17         49.14        11.73 o                         
  -5   2  42         21.32         24.93         8.91 o                         
  -4   2  42        480.28        464.84        24.26 o                         
  -3   2  42         36.18         24.35         9.56 o                         
  -2   2  42          0.04          3.11         8.36 o                         
  -1   2  42         24.65         36.93        10.26 o                         
   0   2  42          0.00         -3.05         7.65 o                         
   1   2  42         24.40         29.51        12.76 o                         
   2   2  42        178.43        251.41        26.00 o                         
  -7   1  43         13.06         25.84         7.89 o                         
  -6   1  43         87.67        152.37        14.37 o                         
  -5   1  43         84.04         79.86        20.33 o                         
  -4   1  43         80.12         99.54        21.63 o                         
  -3   1  43          2.49          3.57         6.55 o                         
  -2   1  43          4.91         21.27         7.82 o                         
  -1   1  43         66.00         72.80        12.07 o                         
   0   1  43        158.92        148.06        17.84 o                         
   1   1  43         22.19         25.98         9.08 o                         
   2   1  43        219.77        225.61        23.79 o                         
   3   1  43         10.13         31.00        12.95 o                         
   4   1  43        133.34        130.25        16.45 o                         
  -4   2  43         79.99         54.97        12.29 o                         
  -3   2  43         16.17          9.17         8.75 o                         
  -2   2  43        104.50        127.61        18.91 o                         
  -1   2  43         22.66         16.20         9.46 o                         
   0   2  43         47.70         45.41        10.96 o                         
  -7   0  44          0.16         -3.12        10.58 o                         
  -6   0  44        102.36        110.42        45.81 o                         
  -5   0  44         61.71         93.58        17.85 o                         
  -4   0  44        660.24        649.53        42.38 o                         
  -3   0  44        262.22        243.53        24.67 o                         
  -2   0  44        512.59        485.76        29.93 o                         
  -1   0  44        828.06        818.93        40.08 o                         
   0   0  44         13.62         25.88        12.13 o                         
   1   0  44          0.06         23.69        16.21 o                         
   2   0  44        284.12        312.90        40.51 o                         
   3   0  44        609.29        613.32        50.49 o                         
   4   0  44          1.56         -7.48        11.22 o                         
  -7   1  44        354.81        302.20        20.35 o                         
  -6   1  44        413.70        346.98        24.92 o                         
  -5   1  44         95.24         75.21        11.50 o                         
  -4   1  44         22.65         31.94         9.30 o                         
  -3   1  44          0.34         -6.59         6.59 o                         
  -2   1  44         21.15         22.77         8.00 o                         
  -1   1  44        334.77        389.16        24.59 o                         
   0   1  44        112.69        138.94        17.20 o                         
   1   1  44          5.07         12.59         9.08 o                         
   2   1  44        354.46        368.30        30.61 o                         
   3   1  44        572.42        585.70        49.24 o                         
  -6   1  45          5.14         16.26         8.91 o                         
  -5   1  45        141.92        187.10        16.15 o                         
  -4   1  45         12.26         12.81         7.94 o                         
  -3   1  45         69.51         62.54        11.00 o                         
  -2   1  45          2.80          9.85         8.08 o                         
  -1   1  45          6.38         35.98        10.39 o                         
   0   1  45         21.71         13.78        10.89 o                         
   1   1  45         58.86         59.22        23.65 o                         
   2   1  45         12.01          6.64        10.79 o                         
  -6   0  46       1343.94       1213.80        54.21 o                         
  -5   0  46         78.22         83.95        17.19 o                         
  -4   0  46         10.50          1.20        25.87 o                         
  -3   0  46        433.41        482.36        40.51 o                         
  -2   0  46        338.89        310.16        28.65 o                         
  -1   0  46       1175.65       1120.22        80.09 o                         
   0   0  46        233.14        203.66        23.14 o                         
   1   0  46          9.26         -3.74        14.96 o                         
   2   0  46         85.31         91.62        24.93 o                         
  -4   1  46         24.31         26.23         8.48 o                         
  -3   1  46        277.99        274.40        19.04 o                         
  -2   1  46        368.03        359.30        22.84 o                         
  -1   1  46        231.65        220.20        25.96 o                         
   0   1  46         31.15         29.50        10.44 o                         
                                                                                
